# Supplementary material for: Deciphering the Impact of AKT1 Pathogenic Variants in Juvenile Granulosa Cell Tumors Using a Drosophila Model
Source: Mol Cell Proteomics. 2025 Nov 13;24(12):101466. doi: 10.1016/j.mcpro.2025.101466 (PMC12757477; doi:10.1016/j.mcpro.2025.101466)
Supplement: Supplemental Data [file mmc1.xlsx]

## Sheet: Feuil1
Table S1: List of 171 proteins DE in AKT1 WT versus Landing pad (mass spectrometry analysis)														Normalized abundance
Accession	Peptide count	Unique peptides	Confidence score	Anova (p)	Gene Id FlyBase	Log2FoldChange	Coverage(%)	Prot modification	Gene symbol Fly	Fly Gene Name	Pressumed human Orthologs	Human Gene Name	Human Gene Primary Identifier	WT-1	WT-2	WT-3	LP-1	LP-2	LP-3
17738139	3	3	84.15	0.0454607574012709	FBgn0039056	-1.93082	14.61	down	CenB1A	Centaurin beta 1A	ACAP2	ArfGAP with coiled-coil, ankyrin repeat and PH domains 2	23527	574.346528873329	1079.4340836906	955.567060813665	2396.72903154992	5910.06505068934	1641.89668024793
19920370	2	2	51.12	0.0299701903614882	FBgn0031061	-0.768239	14.17	down	CG14232	-	ACBD3	acyl-CoA binding domain containing 3	64746	8211.62682210004	4842.220438436	5144.76433100973	10393.4471844591	10869.9910952058	9732.23635741213
281363473	26	25	1505.87	0.00827393747438632	FBgn0020236	-0.645393	51.71	down	ATPCL	ATP citrate lyase	ACLY	ATP citrate lyase	47	283962.073409627	308154.542402017	233396.557786807	467866.894933219	407462.857224644	415909.53147537
161082987	7	7	328.66	0.0452204527310172	FBgn0052068	-1.04875	75.27	down	Adi1	Acireductone dioxygenase 1	ADI1	acireductone dioxygenase 1	55256	39026.3707829697	24870.5792901061	37215.5451282447	76940.8841884603	87009.0098249492	45225.047216274
442626083	1	1	18.76	0.0102367835025529	FBgn0264743	-2.70762	25.97	down	CG44001	-	ANKRD39	ankyrin repeat domain 39	51239	644.839643184478	1445.99459246558	392.788695782998	3676.75298209544	7531.27769121864	5016.05723073832
10121901	12	12	543.15	0.0133760175815284	FBgn0000083	-0.712603	49.38	down	AnxB9	Annexin B9	ANXA11	annexin A11	311	230109.636316566	190123.843833383	228622.208664993	344293.720237912	419064.769208387	299958.960361553
11999126	2	2	81.44	0.00861402018100021	FBgn0039132	-0.680164	35.72	down	AP-1sigma	Adaptor Protein complex 1, sigma subunit	AP1S2	adaptor related protein complex 1 subunit sigma 2	8905	13655.5462132507	12584.7425392611	16026.0113446021	24585.4555854142	23466.1336279715	19672.6440944165
442634026	3	3	162.59	0.0202413680311558	FBgn0052446	-1.1168	69.01	down	Atox1	Antioxidant 1 copper chaperone	ATOX1	antioxidant 1 copper chaperone	475	27220.40057105	21037.9603046027	20906.3792312436	69293.5275758708	39838.3491561866	40862.4097950763
442634213	1	1	6.38	0.00669988504119778	FBgn0052451	-12.0806	5.56	down	SPoCk	Secretory Pathway Calcium atpase	ATP2C1	ATPase secretory pathway Ca2+ transporting 1	27032	2.06912767761952	0	0	84.2894287384519	5271.99136290589	3606.13553335935
20129819	4	4	150.84	0.0312714061216038	FBgn0262515	-0.609113	43.8	down	VhaAC45	Vacuolar H[+] ATPase AC45 accessory subunit	ATP6AP1	ATPase H+ transporting accessory protein 1	537	21973.5834075952	32721.6089409604	24269.7802573856	36084.0596779412	44199.0882070638	40163.8087994435
17136892	2	2	142.63	0.0345889253215008	FBgn0262512	-0.668679	37.1	down	Vha14-1	Vacuolar H[+] ATPase 14kD subunit 1	ATP6V1F	ATPase H+ transporting V1 subunit F	9296	64178.0194858034	70217.5093547723	105826.314223747	128165.723580613	130686.516145109	123008.391399989
19921716	3	2	107.82	0.0296201828424263	FBgn0050159	-0.61206	33.05	down	CG30159	-	C3orf33	chromosome 3 open reading frame 33	285315	18321.7821763294	14612.2866506247	17088.3060246604	21346.4400360236	30753.2007704733	24356.5545306679
21356117	3	3	92.68	0.0375686043757348	FBgn0036987	-1.08284	12.87	down	CG5274	-	C7orf26	chromosome 7 open reading frame 26	79034	4368.34560566009	9133.84704371189	3897.94082421225	12506.6538350362	12912.0560594728	11438.2250680706
19921068	27	26	1475.5	0.0241693202399478	FBgn0027568	-0.697588	48.24	down	Cand1	Cullin-associated and neddylation-dissociated 1	CAND1	cullin associated and neddylation dissociated 1	55832	262212.389525233	252017.11446382	233119.751612976	499344.156331912	320738.33803901	391962.143904674
17136938	6	6	252.33	0.0024705002695804	FBgn0011570	-0.953119	44.93	down	cpb	capping protein beta	CAPZB	capping actin protein of muscle Z-line subunit beta	832	34178.2098055764	29191.0649541738	29243.4344467586	56483.2914180339	69619.4312140137	53200.4012454879
20129101	6	6	230.58	0.0103559080054484	FBgn0031148	-0.847735	36.59	down	Cbs	Cystathionine beta-synthase	CBSL	cystathionine-beta-synthase like	102724560	25457.7011953672	19459.8648907441	18091.1279379442	39948.3678342917	32167.5298971796	41279.1382395537
24582741	1	1	44.64	0.00133575729329471	FBgn0032001	-3.65114	12.66	down	CG8360	-	CDA	cytidine deaminase	978	583.167666202893	355.948255202282	204.620525647549	4235.57614565516	6018.69218444219	4114.81762853563
17137374	1	1	26.28	0.0252464632084838	FBgn0020414	-5.74802	10.43	down	Idgf3	Imaginal disc growth factor 3	CHIT1	chitinase 1	1118	0	0	59.7938425255979	356.777894298125	2053.21766657618	803.533678842256
21355187	8	8	196.38	0.0469144612007573	FBgn0029503	-0.641455	54.8	down	CHORD	morgana	CHORDC1	cysteine and histidine rich domain containing 1	26973	33197.0525535491	25512.2382709853	41424.9952077459	60087.7202024005	50330.4030432339	45781.5026799131
24584806	1	1	31.69	0.00239571529648608	FBgn0020503	-1.84483	11.48	down	CLIP-190	Cytoplasmic linker protein 190	CLIP1	CAP-Gly domain containing linker protein 1	6249	681.5616407445	481.77650201058	647.283141144791	1809.12054813437	1834.29472956628	2860.51210345746
20129055	5	5	179.08	0.0373556277204307	FBgn0031047	-1.05143	35.2	down	Rcd-1	Required for cell differentiation 1	CNOT9	CCR4-NOT transcription complex subunit 9	9125	24514.0840302685	16644.7903132155	19412.0898998973	59557.6303442433	34306.901273567	31673.9835205711
24647665	5	5	237.95	0.0162114956268906	FBgn0025456	-1.14201	41.71	down	CREG	Cellular Repressor of E1A-stimulated Genes	CREG1	cellular repressor of E1A stimulated genes 1	8804	57819.3427603583	50291.7284559458	55855.3435911827	80540.6464148132	141779.082409471	139536.082470513
21355083	12	12	811.29	0.0228373367699183	FBgn0029093	-0.672055	72.96	down	cathD	cathepsin D	CTSD	cathepsin D	1509	1294988.14574588	913750.140580299	910126.294490975	1467466.28326231	1813454.33508292	1688494.89345183
255522980	5	5	163.55	0.0396501655766839	FBgn0013770	-0.769117	28.27	down	Cp1	Cysteine proteinase-1	CTSV	cathepsin V	1515	85205.8102736483	103415.96368951	115892.969879057	148875.50262846	226823.396898316	143263.131246832
284011056	6	6	445.83	0.010685745924903	FBgn0029854	-0.710537	44.26	down	CG3566	-	CYB5A	cytochrome b5 type A	1528	145923.40646725	135025.046633794	102947.974541017	211240.61883979	220739.080642228	196233.325896837
21356161	16	16	983.66	0.0348553653915714	FBgn0021995	-1.12441	47.06	down	Rs1	Rs1	DDX27	DEAD-box helicase 27	55661	68228.254960764	84138.7253757564	37021.5040885972	148489.905979249	113211.646855164	151188.855875309
24647458	2	2	130.89	0.00530194654902005	FBgn0004087	-1.97657	36.81	down	Dhfr	Dihydrofolate reductase	DHFR2	dihydrofolate reductase 2	200895	7165.39069282583	5027.47629251062	3656.98655338316	15025.1876937775	21521.5813871329	25831.2814174467
20129315	10	10	401.17	0.0359823757560389	FBgn0283658	-0.857116	30.47	down	muc	midline uncoordinated	DLAT	dihydrolipoamide S-acetyltransferase	1737	169922.569336319	128366.145944892	90557.344724225	274084.067804558	210825.459967862	219451.484614242
18858217	1	1	20.23	0.0344635022896899	FBgn0086450	-5.4965	7.66	down	su(r)	suppressor of rudimentary	DPYD	dihydropyrimidine dehydrogenase	1806	490.724619639462	0	0	8183.85391665507	4756.7187327764	9213.23532094627
45549423	5	5	157.54	0.0381329386252908	FBgn0030554	-1.89493	13.32	down	CG1434	-	DUS2	dihydrouridine synthase 2	54920	14583.7656405986	15830.2897107813	3798.33479423909	52185.7855732926	32546.3837802439	42505.4785831047
442623966	16	16	1068.97	0.0149468841037494	FBgn0028737	-0.927055	62.16	down	eEF1beta	eukaryotic translation elongation factor 1 beta	EEF1B2	eukaryotic translation elongation factor 1 beta 2	1933	1303442.74190881	1327455.04967013	1336048.41400638	3296403.87956076	1998295.11440025	2248017.64284559
24668389	12	12	478.63	0.00904941355572553	FBgn0037135	-1.13691	41.07	down	CG7414	-	EIF2A	eukaryotic translation initiation factor 2A	83939	30699.5877255167	36931.2760856137	40684.8549879119	103018.960288076	68834.8965919109	66341.8992446517
21358605	3	3	200.64	0.00819775614367302	FBgn0039726	-0.907927	47.39	down	eIF2Balpha	eukaryotic translation initiation factor 2B subunit alpha	EIF2B1	eukaryotic translation initiation factor 2B subunit alpha	1967	45350.2971316729	45562.7774195171	59660.3641482832	97899.2937358437	106426.216056842	78202.5726155237
18860087	9	9	683.06	0.018140975169748	FBgn0261609	-1.01647	55.13	down	eIF2alpha	eukaryotic translation initiation factor 2 subunit alpha	EIF2S1	eukaryotic translation initiation factor 2 subunit alpha	1965	199324.911174827	372648.856434493	287440.711110925	644439.691800689	534761.790191129	559365.217745265
17738069	3	3	125.26	0.0104621899331439	FBgn0023212	-1.82332	56.78	down	EloB	Elongin B	ELOB	elongin B	6923	10812.0632652673	9768.78475338403	24968.9272426709	54877.1697244893	55568.0472126991	50752.6820073459
21392248	19	19	1609.84	0.0127129737126268	FBgn0000579	-0.873581	60	down	Eno	Enolase	ENO1	enolase 1	2023	465017.77965705	712128.148996671	515878.650427909	1172019.42963043	978085.854062921	951863.858989232
24649466	3	2	124.53	0.0240447233281229	FBgn0005674	-1.40803	47.55	down	GluProRS	Glutamyl-prolyl-tRNA synthetase	EPRS	glutamyl-prolyl-tRNA synthetase	2058	35035.6008800669	19207.4235749934	26857.2489095584	103797.936296766	57296.9505299016	54124.8641262591
19920648	2	2	56.86	0.0456577046973924	FBgn0266670	-2.20421	20.69	down	Sec5	Secretory 5	EXOC2	exocyst complex component 2	55770	6869.0643504656	1431.67363933389	887.724380722407	12045.0403217869	20409.0645429798	9888.41437805697
19922090	9	9	238.61	0.0104620108639669	FBgn0033717	-0.607119	32.33	down	CG8839	-	FAAH2	fatty acid amide hydrolase 2	158584	21685.3939080397	17923.0505562197	22223.5855715058	34078.9906215515	32450.7786581158	27653.6999137242
442618790	1	1	21.01	0.0344165283644794	FBgn0038108	-3.10921	5.32	down	CG7518	-	FAM193A	family with sequence similarity 193 member A	8603	1176.7200193166	1904.53647401243	17733.4373662324	85855.7124361104	32158.4355180621	61597.8195764893
21358197	2	2	84.97	0.0385608100748522	FBgn0260464	-0.909594	53.27	down	CG9288	-	FAM206A	family with sequence similarity 206 member A	54942	5400.64226072659	5417.73372640096	4923.1926204743	13865.5466541628	7419.98215644087	8285.2729125072
21355403	1	1	25.05	0.020082279800313	FBgn0035981	-6.15078	11.28	down	CG4452	-	FAM76A	family with sequence similarity 76 member A	199870	49.4471780022039	11.6748696114015	0	750.557385029951	2527.79949188041	1064.41702919736
45552675	9	8	269.87	0.0454460100942677	FBgn0014870	-0.867498	27.48	down	Psi	P-element somatic inhibitor	FUBP3	far upstream element binding protein 3	8939	21263.8771185569	37849.7547107221	23791.1862106662	48016.2437836842	40843.4027102118	62399.9067694739
111145037	2	2	264.21	0.0442226230008034	FBgn0001092	-0.92552	81.33	down	Gapdh2	Glyceraldehyde 3 phosphate dehydrogenase 2	GAPDHS	glyceraldehyde-3-phosphate dehydrogenase, spermatogenic	26330	807762.275934351	482220.515545372	513827.830231397	1467118.05340732	1093094.56888146	865888.494343441
21357965	19	19	1151.82	0.00442538024365557	FBgn0027088	-1.19188	43	down	GlyRS	Glycyl-tRNA synthetase	GARS	glycyl-tRNA synthetase	2617	381366.302670614	324403.814320419	408356.376192237	991406.57940153	657862.540738144	895954.181590667
24643965	5	5	172.71	0.0246998020701068	FBgn0086605	-1.02821	46.61	down	CG9853	-	GET4	golgi to ER traffic protein 4	51608	7131.18041348994	4309.58056746704	4638.74876964261	9326.95660858815	13980.1892224333	9486.89223422986
17945611	2	2	43.65	0.0153895332131702	FBgn0261976	-3.53001	16.74	down	Psf2	Partner of Sld Five 2	GINS2	GINS complex subunit 2	51659	1081.07715621286	147.253412699767	648.69458848028	4011.48765536721	10089.8488049667	7581.21612496343
24666486	2	2	105.49	0.00997529410703546	FBgn0036820	-0.866188	59.65	down	Grx1	Glutaredoxin 1	GLRX2	glutaredoxin 2	51022	28096.005787203	34239.5993838087	25654.0882004971	61922.575354707	44213.9878006459	54254.5364305224
442621724	3	3	109.82	0.0229445169574107	FBgn0039690	-0.780611	41.86	down	Gnpnat	Glucosamine-phosphate N-acetyltransferase	GNPNAT1	glucosamine-phosphate N-acetyltransferase 1	64841	37942.2956749923	29107.002180889	34598.7139044451	66611.3352887074	63383.4367725845	44622.0988073931
17862964	1	1	21.27	0.00013806008721029	FBgn0030478	-8.18477	48.06	down	CG1640	-	GPT	glutamic--pyruvic transaminase	2875	184.02939300268	87.4915862709076	341.174650171061	64922.0273461022	65060.9254501088	48298.6926331058
19922160	6	6	195.28	0.0139732838718235	FBgn0033817	-1.49343	8.62	down	GstE14	Glutathione S transferase E14	GSTT1	glutathione S-transferase theta 1	2952	14547.5882596873	8029.67349321175	15309.2630188244	39271.3047740438	41266.3373948997	26134.6110038114
24645751	2	2	38.94	0.0220671001445305	FBgn0010421	-3.26281	17.69	down	TfIIFbeta	Transcription factor TFIIFbeta	GTF2F2	general transcription factor IIF subunit 2	2963	85.6112451401968	933.684082386481	545.671943487	4231.53315494319	5604.48243282359	5185.38187090147
24650833	11	11	537.78	0.015889588453427	FBgn0001215	-0.758003	54.44	down	Hrb98DE	Heterogeneous nuclear ribonucleoprotein at 98DE	HNRNPA2B1	heterogeneous nuclear ribonucleoprotein A2/B1	3181	273168.766120935	173547.149819384	213132.257699403	395493.448511038	359169.156906338	361238.659139171
113424	1	1	62.81	0.0391037746125396	FBgn0000055	-2.1111	87.89	down	Adh	Alcohol dehydrogenase	HPGD	15-hydroxyprostaglandin dehydrogenase	3248	10673.9827275016	35740.3411128671	4955.05558309838	62365.7405015665	67510.7570920464	92049.5079221949
28571526	8	8	359.53	0.0492600782300328	FBgn0051549	-0.596574	71.21	down	CG31549	-	HSD17B14	hydroxysteroid 17-beta dehydrogenase 14	51171	50445.622850994	63731.0840330608	39570.4282329975	85739.7630164073	68026.6805143086	78717.8188997601
78706626	1	1	10.19	0.0119657417874663	FBgn0001223	-7.04763	9.91	down	Hsp22	Heat shock protein 22	HSPB1	heat shock protein family B (small) member 1	3315	0	0	24.1098538554408	2025.78552549488	320.176197088311	843.692973876577
24641191	2	2	152.93	0.0268480367178026	FBgn0015245	-1.61942	76.79	down	Hsp60A	Heat shock protein 60A	HSPD1	heat shock protein family D (Hsp60) member 1	3329	196851.540274243	210729.733484992	412196.78137876	1254260.05568549	659039.771061759	605476.461592118
24642780	19	19	758.76	0.00572761373298658	FBgn0024238	-1.24426	49.92	down	Fim	Fimbrin	LCP1	lymphocyte cytosolic protein 1	3936	116860.204649008	110973.484246107	97472.1498422458	216472.854789132	336851.498034718	217313.612614512
221329705	4	4	115.15	0.033735591886325	FBgn0266098	-0.606463	12.98	down	rg	rugose	LRBA	LPS responsive beige-like anchor protein	987	6841.71245466282	8230.17098815699	9044.74646346309	13755.9960044956	13073.3286663259	9888.76672033003
24656550	3	3	79.55	0.00991383709721105	FBgn0034564	-1.87207	65.82	down	CG9344	-	LSM6	LSM6 homolog, U6 small nuclear RNA and mRNA degradation associated	11157	1949.70280049936	4798.12628936682	4494.87783238661	13298.4847194478	12470.2756851598	15386.1203490854
19920468	1	1	37.62	0.0146582556108434	FBgn0027592	-0.703971	5.21	down	MED15	Mediator complex subunit 15	MED15	mediator complex subunit 15	51586	4390.09117799146	3067.8121731661	3639.56124648334	6166.97337078894	5341.27540430518	6569.32436435787
17863016	8	8	409.55	0.000392625858025242	FBgn0004132	-1.44089	72.78	down	boca	boca	MESD	mesoderm development LRP chaperone	23184	86413.9482829476	82567.2569621746	71222.3998889832	231250.575713643	188188.691015767	232684.641994515
532691870	3	3	38.26	0.0428056822673059	FBgn0032916	-1.48444	19.04	down	CG9257	-	MLEC	malectin	9761	3004.90400329498	8362.60195088243	4947.81730317725	13151.3823913802	10650.5847624684	21849.789363311
17737855	9	9	346.48	0.0190392284177604	FBgn0037608	-1.22646	59.48	down	mRpL19	mitochondrial ribosomal protein L19	MRPL19	mitochondrial ribosomal protein L19	9801	81475.2094164182	55499.0536021783	64971.8340046683	157455.41773104	108381.345850706	206701.108973235
24646553	2	2	49.77	0.0109088237826841	FBgn0044511	-2.76743	29.89	down	mRpS21	mitochondrial ribosomal protein S21	MRPS21	mitochondrial ribosomal protein S21	54460	916.05262079714	326.403830899229	249.196103916196	4057.19751529638	2077.70547426673	4021.66390899758
17737513	11	11	576.99	0.0304376929545495	FBgn0027786	-0.63156	60.76	down	Mtch	Mitochondrial carrier homolog 1	MTCH2	mitochondrial carrier 2	23788	205120.622062607	158084.322770688	159776.873151653	316086.715284709	271586.405629434	222551.023034081
85726431	1	1	23.68	0.0103230643801874	FBgn0033712	-7.51185	22.84	down	mIF3	mitochondrial translation initiation factor 3	MTIF3	mitochondrial translational initiation factor 3	219402	0	22.7572514437914	0	338.604889107903	2291.59083242105	1523.28627772933
17864390	6	6	326.33	0.0393788650723982	FBgn0024188	-0.882095	74.46	down	san	separation anxiety	NAA50	N(alpha)-acetyltransferase 50, NatE catalytic subunit	80218	56060.2538110853	51320.309541915	28399.94782117	80939.6944739883	79932.0888278589	89378.375272204
17137734	4	4	80.44	0.0158755600448881	FBgn0028552	-1.747	46.36	down	gammaSnap1	gamma Soluble NSF attachment protein 1	NAPG	NSF attachment protein gamma	8774	873.724081131348	2114.09419029704	1756.59826042431	4005.07985083854	5034.03705352934	6885.95820175634
21357759	3	3	64.95	0.00251258908103946	FBgn0036848	-1.21452	30	down	Naxd	NAD(P)HX dehydratase	NAXD	NAD(P)HX dehydratase	55739	6720.98076534522	8630.77492202745	9204.55431996895	18732.3158744113	21767.9742679151	16486.0661311355
256818843	6	6	404.7	0.0214854362298956	FBgn0029888	-0.719735	46.91	down	ND-ASHI	NADH dehydrogenase (ubiquinone) ASHI subunit	NDUFB8	NADH:ubiquinone oxidoreductase subunit B8	4714	136242.930917615	171957.752324101	116049.829360531	198841.328298247	256755.4556143	243092.922505615
24640951	4	4	158.45	0.0245971707230533	FBgn0030177	-0.894565	32.84	down	CG2972	-	NOB1	NIN1 (RPN12) binding protein 1 homolog	28987	12410.4762923313	7134.68306625656	7060.93514254531	16388.7353800624	16934.1950017795	16139.1121740007
19921616	16	15	772.23	0.0238021863071991	FBgn0032925	-0.94149	45.56	down	CG9246	-	NOC2L	NOC2 like nucleolar associated transcriptional repressor	26155	155546.075367429	136185.42672371	208041.403560186	406514.604519107	259565.464517108	293739.409507067
161076333	4	4	174.3	0.0311503585291251	FBgn0085229	-1.1986	88.46	down	CG34200	-	NA	NA	NA	40291.9609920792	27735.0654554568	21037.8431354426	71964.2283859283	85168.3121314876	47286.4004027022
21358539	2	2	49	0.0319362832397406	FBgn0040813	-0.746019	40.7	down	Nplp2		NA	NA	NA	47123.145424898	34475.5899107368	34268.1786769971	56470.8164131625	81016.3673760825	56840.0300823518
24643505	1	1	17.17	0.00853204917641914	FBgn0031111	-0.668206	12.57	down	Obp19c	Odorant-binding protein 19c	NA	NA	NA	44193.2817443787	40931.9053589186	34801.8966175207	72102.0415599832	59511.7152005059	58961.791615318
20129163	1	1	37.93	0.018904573546332	FBgn0031381	-0.631759	27.7	down	Npc2a	Niemann-Pick type C-2a	NPC2	NPC intracellular cholesterol transporter 2	10577	179472.636989901	206117.101746906	256569.93586234	360945.445519409	333947.562131862	300103.266710537
20129629	3	3	99.12	0.0441100689230256	FBgn0032790	-1.01731	21.65	down	CG10194	-	NUDT19	nudix hydrolase 19	390916	6399.87318409418	6384.50854336746	3232.29632067139	11164.4543501716	12685.0657044652	8570.39247707403
20151921	9	9	331.56	0.00493475216630701	FBgn0010660	-1.21258	14.32	down	Nup214	Nucleoporin 214kD	NUP214	nucleoporin 214	8021	28735.0001703179	18034.0072846675	24068.1856339185	58145.0692210295	58509.0095827711	47512.6809624879
19922100	2	2	126.19	0.0151582130135314	FBgn0033737	-1.63358	24.1	down	Nup54	Nucleoporin 54kD	NUP54	nucleoporin 54	53371	21947.2519236957	33148.8907725661	30048.4148117591	129709.745440916	57818.7750362722	76660.3935407613
21430828	3	3	110.31	0.010794336980849	FBgn0026738	-1.16356	29.81	down	CG7857	-	OTUD6B	OTU domain containing 6B	51633	3967.83658290697	2800.25615377469	4898.99353267045	7811.17089630966	8116.29097304901	10207.8727432485
260310466	18	16	536.43	0.0233457322782793	FBgn0020389	-0.823516	46.07	down	Papss	PAPS synthetase	PAPSS1	3'-phosphoadenosine 5'-phosphosulfate synthase 1	9061	90844.401010814	107756.537099289	68897.04731011	185368.031498566	132934.34488059	155092.545137342
21355217	33	33	1489.95	0.0470354897524126	FBgn0039182	-0.860551	47.62	down	CG5728	-	PDCD11	programmed cell death 11	22984	83365.3802010659	113515.942623508	167597.228538805	182888.88905591	247301.994293454	231604.186410617
111145313	1	1	47.14	0.00390884837479433	FBgn0014869	-0.989314	65.88	down	Pglym78	Phosphoglyceromutase 78	PGAM1	phosphoglycerate mutase 1	5223	9347.23758056705	11758.4900293866	9966.50941484366	24309.3367446039	19455.5830983579	17920.9360631265
85861121	20	20	911.44	0.0320185706578742	FBgn0004045	-1.13389	76.14	down	Yp1	Yolk protein 1	PLA1A	phospholipase A1 member A	51365	362075.582548803	432640.729599249	756535.292171265	948079.24773253	1425205.94006443	1030920.73932009
18859967	9	9	385.5	0.0412929380520273	FBgn0030608	-0.809563	47.73	down	Lsd-2	Lipid storage droplet-2	PLIN2	perilipin 2	123	80369.5153222458	64228.7855844317	40657.8154632275	108421.728403041	103699.019632061	112574.026819448
17136444	19	19	716	0.0212003207601549	FBgn0262955	-0.683562	41.5	down	RpII140	RNA polymerase II 140kD subunit	POLR2B	RNA polymerase II subunit B	5431	31294.6980470673	26171.5436227681	19852.1523041863	41778.7072633705	42285.706790988	40116.7165626809
221500723	1	1	89.41	0.0246449249974431	FBgn0027279	-1.18673	8.02	down	l(1)G0196	lethal (1) G0196	PPIP5K2	diphosphoinositol pentakisphosphate kinase 2	23262	7752.50084170551	11532.0305788438	8440.16093111253	19207.7893632657	28970.1564133975	14933.6776975266
38048721	1	1	15.44	0.00496670488814233	FBgn0038570	-5.43319	49.68	down	Prx5	Peroxiredoxin 5	PRDX5	peroxiredoxin 5	25824	1251.85685521426	791.8341185996	6074.49231935433	206737.171880066	82684.5425012535	61338.9568873044
157212	9	9	206.62	0.0476024118521893	FBgn0000721	-1.19835	18.11	down	for	foraging	PRKG1	protein kinase cGMP-dependent 1	5592	7940.11148046958	5453.7518879197	11140.1800979472	15961.3781816092	26878.1379584247	13460.6746976553
21357573	8	8	303.16	0.028670777191379	FBgn0038306	-0.961233	39.53	down	Art3	Arginine methyltransferase 3	PRMT3	protein arginine methyltransferase 3	10196	11576.8988172862	17814.1078197801	15074.7271396791	31177.8280392339	34454.2608745287	20941.4828080552
17737405	15	15	997.7	0.00478189719879962	FBgn0250843	-1.2523	63.8	down	Prosalpha6	Proteasome alpha6 subunit	PSMA1	proteasome subunit alpha 1	5682	120968.232441355	170241.748800859	181607.09339288	431739.53269419	377448.444546491	317159.130159386
1498589	7	7	525.89	0.0370396688793504	FBgn0016697	-0.598135	37.7	down	Prosalpha5	Proteasome alpha5 subunit	PSMA5	proteasome subunit alpha 5	5686	1685992.74911238	1968536.59649024	2540725.57578675	3504792.30680123	2762138.95892944	3111188.33165341
19920728	6	6	326.95	0.0132613537675691	FBgn0028694	-1.40765	41.23	down	Rpn11	Regulatory particle non-ATPase 11	PSMD14	proteasome 26S subunit, non-ATPase 14	10213	41135.8894312579	28590.3745651784	54287.7413115998	142292.105608214	95327.4698692192	91395.9634367983
21356859	31	30	1875.48	0.0106683951493294	FBgn0028695	-0.722626	57.89	down	Rpn1	Regulatory particle non-ATPase 1	PSMD2	proteasome 26S subunit, non-ATPase 2	5708	377515.38006241	338750.715038856	297441.892392105	657190.97765426	505316.674988733	510295.616628486
24762413	2	2	32.86	0.0327381270072018	FBgn0034918	-1.45734	13.53	down	Pym	Partner of Y14 and Mago	PYM1	PYM homolog 1, exon junction complex associated factor	84305	1598.82919581862	1331.93350442002	1393.69397376702	2290.07263821103	6127.08279606806	3457.86514027322
16769884	1	1	48.27	0.026786489641921	FBgn0260779	-3.8845	15.94	down	GatA	Glutamyl-tRNA amidotransferase, subunit A	QRSL1	glutaminyl-tRNA synthase (glutamine-hydrolyzing)-like 1	55278	155.171054546623	24.20823958824	751.31040505875	4748.58692952984	3178.89001538883	5817.85460597112
19921778	10	10	446.11	0.0143784300122561	FBgn0027548	-1.12121	30.64	down	nito	spenito	RBM15	RNA binding motif protein 15	64783	15197.370705917	25099.0070068799	25782.568645089	53308.6325760813	50336.5545190369	40096.2903358318
255918263	8	7	208.73	1.43993933390263E-05	FBgn0030362	-1.31315	54.63	down	regucalcin	regucalcin	RGN	regucalcin	9104	5191.18668385289	4900.6767285867	5480.10061087165	12836.8697895217	12577.1708798408	13279.8490143205
21357009	5	5	329.45	0.0444216393611855	FBgn0035753	-0.806717	44.15	down	RpL18	Ribosomal protein L18	RPL18	ribosomal protein L18	6141	912652.262869038	1196381.2856326	783474.796622654	2205352.31129543	1401182.47784793	1453118.54721383
17864318	6	6	375.27	0.030426658934492	FBgn0261602	-4.17951	46.48	down	RpL8	Ribosomal protein L8	RPL8	ribosomal protein L8	6132	8086.85632449177	34162.6666990426	5246.10650165687	277363.291888393	55603.6036579823	527650.398604091
17136320	4	4	431.3	0.0157626972269386	FBgn0002593	-0.773689	91.07	down	RpLP1	Ribosomal protein LP1	RPLP1	ribosomal protein lateral stalk subunit P1	6176	3837028.84061844	5087526.5272718	3273969.14714591	7373892.33171504	6341058.18909891	7140086.11842318
24652557	10	10	598.16	0.00709132432926407	FBgn0033555	-1.27401	64.62	down	RpS15Ab	Ribosomal protein S15Ab	RPS15A	ribosomal protein S15a	6210	536301.391941588	797551.87440984	590106.028905155	1629674.99398762	1825881.37096895	1197217.47415964
21358125	18	18	1012.81	0.00633425779961716	FBgn0040078	-2.2296	68.42	down	pont	pontin	RUVBL1	RuvB like AAA ATPase 1	8607	47914.0563655316	58056.1390527712	24231.220801559	266489.851862242	168288.001465182	175869.953365458
189459028	1	1	45.4	0.0334946008344563	FBgn0037602	-1.15423	32.61	down	SLIRP2	SRA stem-loop interacting RNA binding protein 2	SLIRP	SRA stem-loop interacting RNA binding protein	81892	197515.714940942	99243.4982037813	87532.4570275268	258153.454939072	341004.881851319	256145.262069449
21357623	5	5	239.73	0.00521935924046213	FBgn0261789	-0.72174	46.22	down	SmD2	Small ribonucleoprotein particle protein SmD2	SNRPD2	small nuclear ribonucleoprotein D2 polypeptide	6633	107259.301906446	80563.419086874	100467.479234263	165304.385179066	149494.504137962	160640.632633514
18110536	1	1	22.17	0.000599850965624316	FBgn0001965	-10.309	3.01	down	Sos	Son of sevenless	SOS1	SOS Ras/Rac guanine nucleotide exchange factor 1	6654	2.62361506996465	4.09939011456458	0	1253.5086681247	3912.8805084903	3362.09885472867
24643294	2	2	48.04	0.0380291669535036	FBgn0031030	-3.58333	5.39	down	Tao	Tao	TAOK1	TAO kinase 1	57551	245.058842495873	442.451890765154	582.247613410303	8772.95008567667	957.682581912513	5489.25984726598
255708481	1	1	29.13	0.00770708575488543	FBgn0026879	-0.666104	24.69	down	CG13364	-	TMA7	translation machinery associated 7 homolog	51372	63976.6473369913	54155.0619606399	53120.0084625256	102937.498258046	80552.6796839474	88249.015771504
116806716	5	5	314.14	0.0113318328073356	FBgn0045866	-1.55021	36.41	down	bai	baiser	TMED10	transmembrane p24 trafficking protein 10	10972	63232.5829573491	37323.6269205323	80440.230199114	201626.439606864	186479.775117172	141958.622778577
526479864	11	11	899.06	0.0341925676905753	FBgn0037874	-0.632287	51.06	down	Tctp	Translationally controlled tumor protein	TPT1	tumor protein, translationally-controlled 1	7178	1929777.72361845	1836223.41358445	1859275.67205046	3531137.87974392	2238896.1606424	2949259.26375771
24582905	1	1	7.07	0.0173822033870806	FBgn0260861	-2.8528	46.12	down	Trs23	TRAPP subunit 23	TRAPPC4	trafficking protein particle complex 4	51399	779.998970574689	1218.3883199109	188.268201354146	6102.67082756212	4538.59505266006	5155.15071386282
19921190	4	4	133.24	0.0212960647686293	FBgn0032430	-1.49613	40.31	down	CG6388	-	TRMT1	tRNA methyltransferase 1	55621	3457.22053751072	9155.76207158242	3857.14290652586	16437.3709961017	15050.4505354229	14972.0360758485
19920422	1	1	60.93	0.021729900517365	FBgn0031189	-3.74181	15.67	down	CG14618	-	TRMT10A	tRNA methyltransferase 10A	93587	49.4187174319838	109.7312496083	963.541083707736	6153.074267079	3228.56860971815	5637.91894483638
24650166	1	1	59.46	0.0457400967793309	FBgn0039379	-1.74841	14.76	down	CG5886	-	TXLNA	taxilin alpha	200081	1017.85767634273	537.710808431855	360.945251905562	1648.55265615703	1304.2321724303	3486.47219432705
24658597	8	8	360.21	0.017522624766116	FBgn0035631	-0.721403	50.17	down	Txl	Thioredoxin-like	TXNL1	thioredoxin like 1	9352	140328.855062007	100468.197165592	109630.236343363	192420.604689151	219705.84720826	165652.71866335
21357371	2	2	36.16	0.0499107622905325	FBgn0035722	-1.36133	30.12	down	CG10075	-	UQCC1	ubiquinol-cytochrome c reductase complex assembly factor 1	55245	2387.24783127707	1029.73807097766	1386.35339286058	3827.79516867913	5912.11851345249	2600.95887185531
24640098	9	9	325.78	0.0189244380702325	FBgn0029857	-1.13259	31.13	down	wuho	wuho	WDR4	WD repeat domain 4	10785	46202.6408609456	38611.232993559	50538.9747399852	120783.803515027	109188.407839805	66792.0051066774
442623313	1	1	12.65	0.0375362961509792	FBgn0033607	-5.31009	9.85	down	CG9062	-	WDR48	WD repeat domain 48	57599	237.776533047493	0.550486559811455	49.9745814496108	2995.39850380174	4129.58447265585	4312.80455971853
442630954	4	4	148.58	0.00925823858014208	FBgn0035850	-1.03511	23.22	down	Atg18a	Autophagy-related 18a	WIPI2	WD repeat domain, phosphoinositide interacting 2	26100	12505.7315997361	17864.8525103687	13851.0831875217	31821.0036523004	34675.5233310248	24125.6247580834
24647199	13	12	485.78	0.0258720174342587	FBgn0038349	-0.610583	51.91	down	AOX3	Aldehyde oxidase 3	XDH	xanthine dehydrogenase	7498	98661.6355036261	95062.8216814779	111720.527392743	188700.695366566	147569.864473168	130106.139463966
17737957	4	4	141.7	0.0305720103990051	FBgn0003567	-1.06152	11.9	down	su(Hw)	suppressor of Hairy wing	ZBTB48	zinc finger and BTB domain containing 48	3104	2335.6324874863	2834.47214616354	1853.46401089605	3557.65098319053	6619.19076663391	4482.21832588434
17738105	2	2	49.73	0.0239929999803347	FBgn0038903	-2.65072	41.67	down	RpI12	RpI12	ZNRD1	zinc ribbon domain containing 1	30834	1506.72029653017	893.059537597542	2824.55573633461	4405.22842158677	13570.344811574	14832.1433710897
21355521	1	1	57.51	0.00700787264553426	FBgn0026602	4.30919	6.83	up	Ady43A	Adenosine kinase 3	ADK	adenosine kinase	132	7637.07357658264	6464.68507272567	8925.04829361634	913.808509728223	138.565086663289	109.176289760979
24642175	7	7	212.1	0.0464459714815286	FBgn0004391	1.27463	7.93	up	shtd	shattered	ANAPC1	anaphase promoting complex subunit 1	64682	10131.9820666509	9752.62993351842	6192.53292456039	5267.73041363891	3562.1424640737	1948.62582337544
442628556	1	1	42.51	0.00723845169379356	FBgn0015803	5.93778	2.9	up	RtGEF	Rho-type guanine nucleotide exchange factor	ARHGEF6	Rac/Cdc42 guanine nucleotide exchange factor 6	9459	6111.1576228794	8738.62749921358	862.334861818853	107.944325947115	55.3491741459749	93.0284354318688
442614522	39	37	3278.94	0.0244411429168542	FBgn0010217	0.649223	82	up	ATPsynbeta	ATP synthase, beta subunit	ATP5F1B	ATP synthase F1 subunit beta	506	10415405.3740487	9525960.56694909	10574213.0577279	4953425.1259124	7446967.63439059	7057063.92527461
8573378	3	3	142.31	0.0167105520370912	FBgn0013672	1.65675	13.84	up	mt:ATPase6	mitochondrial ATPase subunit 6	MT-ATP6	mitochondrially encoded ATP synthase 6	4508	134190.699598902	107956.156166778	103328.167769464	20803.3441591565	58355.8883948193	30409.4239973088
3820873	1	1	22.05	0.0346381790289811	FBgn0066114	1.00437	5.43	up	GlcAT-I	Glucuronyltransferase I	B3GAT3	beta-1,3-glucuronyltransferase 3	26229	7766.85259043835	8365.81796601438	11194.1421281287	3892.68428342557	6440.68961926964	3288.70778132576
21356901	1	1	31.32	0.0455074744894983	FBgn0039907	1.10858	0.61	up	lgs	legless	BCL9L	B cell CLL/lymphoma 9 like	283149	9637.07172117332	8648.77611495245	7559.25903956767	2116.58604875043	4850.38114920779	5018.72157403053
161076460	34	33	1140.07	0.0129885727817864	FBgn0085436	1.04457	38.6	up	Not1	Not1	CNOT1	CCR4-NOT transcription complex subunit 1	23019	120212.176807827	120652.234094498	178614.625300608	71886.1588827757	76875.3909071537	54597.226958931
24652068	3	3	110.94	0.0374492296724154	FBgn0033401	0.906532	26.83	up	CG1968	Component of oligomeric golgi complex 6	COG6	component of oligomeric golgi complex 6	57511	15922.3780163024	12783.8128392733	23242.6341121094	10894.2926177245	8882.97185322734	7935.65645961316
21357089	1	1	41.63	0.0164210038320366	FBgn0038586	2.94992	20.6	up	CG7168	-	COMMD2	COMM domain containing 2	51122	9798.13637365347	9993.30257618799	6461.95910574396	479.89600232159	402.208330721065	2515.47952527036
17737499	5	4	177.73	0.0408236239489161	FBgn0011296	1.62265	51.34	up	l(2)efl	lethal (2) essential for life	CRYAB	crystallin alpha B	1410	34108.9433174267	13587.7394072524	33746.4620536586	5809.70645114445	11075.0941605232	9562.87683405494
20129115	3	3	58.95	0.0118491980466131	FBgn0266848	0.872848	4.66	up	wap	wings apart	DCAF7	DDB1 and CUL4 associated factor 7	10238	10863.3631441012	10172.781871648	13951.8252741816	5191.72018716744	6746.28803728895	7167.79850450339
24661099	1	1	16.61	0.011338887074157	FBgn0035923	1.51964	3.14	up	CG6511	-	EDRF1	erythroid differentiation regulatory factor 1	26098	11190.0781191032	18655.6904410753	18466.8799395527	4622.40947805434	7627.14143957284	4600.59177321885
21711747	1	1	41.93	0.0203115435458572	FBgn0034859	1.50966	5.15	up	CG3520	-	FOCAD	focadhesin	54914	15170.256233047	11898.0027545767	20786.3182499692	3906.99878548135	8486.39617215096	4412.89334200211
24655047	2	2	46.57	0.0306515521384479	FBgn0035194	1.04778	4.46	up	Psf1	Partner of Sld Five 1	GINS1	GINS complex subunit 1	9837	29027.1838433088	29850.180884458	31362.9705681821	8842.56328291653	19836.2647641449	14971.3531767548
116007484	4	4	170.48	0.0353939483226149	FBgn0260798	0.954332	27.86	up	Gprk1	G protein-coupled receptor kinase 1	GRK3	G protein-coupled receptor kinase 3	157	32063.6648086567	41097.8182070759	25274.5055194082	12146.3805332365	20900.2145501458	17754.2888704759
28574621	3	3	80.93	0.00514415762469589	FBgn0013303	1.09426	39.47	up	Nca	Neurocalcin	HPCAL1	hippocalcin like 1	3241	24673.9877549406	22152.117030415	26671.1989626866	14579.0004077519	9975.63462769064	9869.6844353189
19921462	2	2	63.62	0.0432808791283967	FBgn0032642	1.09976	29.03	up	CG5110	-	LAMTOR3	late endosomal/lysosomal adaptor, MAPK and MTOR activator 3	8649	27511.8035290577	34729.6948903864	21633.3002103016	13834.4982980078	17426.556700244	7874.40049080445
1916547	5	5	247.39	0.0190852684982853	FBgn0000229	0.867897	22.04	up	bsk	basket	MAPK10	mitogen-activated protein kinase 10	5602	42890.0837023976	48215.997850537	57749.5826555017	23758.4727793581	22821.8786119157	34984.3507476403
221379506	1	1	19.74	0.0449502672433895	FBgn0250754	3.94496	2.53	up	CG42232	-	MKI67	marker of proliferation Ki-67	4288	1327.37899166949	3245.41684885487	645.561426408594	198.597016400524	8.58014847926544	131.654028845783
201065637	4	4	398.91	0.0395531063476869	FBgn0037057	1.40532	32.21	up	CG10512	-	NA	NA	NA	185504.249275563	143985.539976326	88130.7219505458	58223.7762964366	68523.5594890952	30918.384641483
161078152	2	2	48.36	0.0244789414861821	FBgn0037755	3.51495	5.57	up	CG12945	-	NA	NA	NA	15241.6530046517	12860.1360418651	16474.4308301628	2687.21380387317	1057.28311652294	154.907386964243
28574757	13	13	428.6	0.00829807148496098	FBgn0044324	0.75361	41.25	up	Chro	Chromator	NA	NA	NA	122656.09553179	121358.273141838	160072.791691317	76649.7198741423	88916.7583984638	74104.7256023838
25012216	3	3	98.43	0.00601758428217292	FBgn0086265	1.46519	12.79	up	psd	palisade	NA	NA	NA	21145.2915221017	21625.1240761467	36612.625790447	8825.66823981073	10329.9512793773	9595.99127133105
21357693	3	3	199.82	0.0298619624234509	FBgn0024177	0.751746	20.98	up	zpg	zero population growth	NA	NA	NA	57064.4401810492	51361.5008644524	72853.7107957801	44900.158540553	32279.6121679663	30479.3762041315
24655082	5	5	106.7	0.000370141188847262	FBgn0034356	2.22719	31.82	up	Pepck2	Phosphoenolpyruvate carboxykinase 2	PCK2	phosphoenolpyruvate carboxykinase 2, mitochondrial	5106	29186.8339410058	23479.0629130597	30220.8165764518	5993.69647355339	4715.17309536887	6993.61130596835
161076448	2	2	63.45	0.0114580438557773	FBgn0020621	1.28193	10.19	up	Pkn	Protein kinase N	PKN2	protein kinase N2	5586	40562.7200488187	38590.8737239919	56321.9281197412	15344.7613203666	25146.006230952	15222.7151579488
162944864	3	3	106.7	0.0420545122703516	FBgn0030956	1.2855	27.85	up	CG18259	-	POLDIP3	DNA polymerase delta interacting protein 3	84271	26712.0753842062	24271.4687642207	21766.1572754469	13129.9821340313	4711.75600712638	12002.1853784262
1401344	1	1	48.03	0.0349947675802528	FBgn0004406	0.93615	43.45	up	tam	tamas	POLG	DNA polymerase gamma, catalytic subunit	5428	7453.71918335289	7865.81066944725	8731.85469951865	2623.6379323423	4707.02959305243	5239.20799600849
20129445	3	3	220.74	0.0329875596940858	FBgn0032297	0.691181	45.97	up	CG17124	-	PPP1R14B	protein phosphatase 1 regulatory inhibitor subunit 14B	26472	85476.8833933397	102078.776144702	131211.188070447	71980.6647358489	56034.5310616634	69412.0195038187
17864424	4	4	168.42	0.032446888111259	FBgn0023177	0.689406	21.82	up	Pp4-19C	Protein phosphatase 19C	PPP4C	protein phosphatase 4 catalytic subunit	5531	49758.6379833567	38730.6687414649	45704.8388672052	20981.3744712061	32438.8953469217	29794.7704829596
386766857	8	7	289.39	0.0258444305798976	FBgn0011224	0.710592	32.63	up	heph	hephaestus	PTBP1	polypyrimidine tract binding protein 1	5725	132837.697021906	120167.857926218	161552.039377437	83942.8429742805	101302.182895979	68078.4547770416
19920442	1	1	26.56	0.00345050960134052	FBgn0031227	1.39011	18.6	up	CG3709	-	PUS10	pseudouridylate synthase 10	150962	19278.2440864907	14460.9192673797	18386.7849162486	8357.07953897852	5409.94124052423	6120.9193924328
19920722	8	8	171.92	0.0217789986333048	FBgn0031673	3.3994	43.27	up	CG31650	-	RCN2	reticulocalbin 2	5955	24699.9206459416	8175.55422423706	9790.09690987684	2947.47277733603	758.228612475344	337.798203956964
158214	2	2	73.67	0.0073433502095227	FBgn0003206	3.13657	19.49	up	Ras64B	Ras oncogene at 64B	RRAS2	RAS related 2	22800	4068.09803195481	5314.41692048202	6672.08237076394	260.715636718121	1170.05530916777	394.792442776487
24585051	10	10	518.69	0.0490173555587831	FBgn0015808	0.932713	31.25	up	ScpX	Sterol carrier protein X-related thiolase	SCP2	sterol carrier protein 2	6342	102346.449043607	114137.053893358	168603.393834719	74203.8729826959	81557.815679861	45974.6817345963
24648101	1	1	31.55	0.0263227124386655	FBgn0261792	1.22222	24.83	up	snRNP-U1-C	small ribonucleoprotein particle U1 subunit C	SNRPC	small nuclear ribonucleoprotein polypeptide C	6631	49056.2628331204	52486.897148636	84479.254512733	31618.4639692266	29966.5573551175	18148.2621507134
19921588	1	1	25.12	0.0418476919572084	FBgn0032870	1.76445	10.59	up	CG2608	-	SPAG7	sperm associated antigen 7	9552	923.755080153405	1873.72164763561	1197.99065954768	732.65638135968	189.186295781936	254.179268683368
21355819	4	4	224.92	0.0488154730106702	FBgn0038953	0.730201	17.52	up	CG18596	-	TARBP1	TAR (HIV-1) RNA binding protein 1	6894	31980.1110227167	39142.3821233866	45940.7752886057	30947.5880655083	18644.9659086468	20975.5141055652
124248350	8	8	211.59	0.0304940621602725	FBgn0003483	1.19478	21.55	up	spn-E	spindle E	TDRD9	tudor domain containing 9	122402	53814.0863402597	35120.1628060317	41209.4217870233	12298.4295598125	17081.3879281981	27473.8146453009
17136994	1	1	36.9	0.0158769588879499	FBgn0011763	0.82252	5.62	up	Dp	DP transcription factor	TFDP1	transcription factor Dp-1	7027	12152.2093737734	11757.4413589785	14381.9934989069	9164.68727756602	6540.29328346324	5947.15385880053
45550100	1	1	9.95	0.0401004767007866	FBgn0031356	1.7468	18.84	up	CG17660	-	TMEM87B	transmembrane protein 87B	84910	2517.46150038167	2771.89296694894	4150.00916208414	352.739818499985	1125.3043628354	1334.53377801697
442616237	13	13	687.61	0.0423183878295327	FBgn0004169	0.693532	36.27	up	up	upheld	TNNT2	troponin T2, cardiac type	7139	354890.252879263	283891.050941439	414990.377432471	186661.40740401	272984.705109891	191941.296579286
24658177	2	2	78.22	0.0424298273204422	FBgn0035590	1.58691	28.12	up	Prpk	p53-related protein kinase	TP53RK	TP53 regulating kinase	112858	17763.5897755131	23110.6655215514	14468.1141655414	4234.3737062033	2911.22373071459	11276.9482832152
226693427	1	1	27.32	0.0482376639779869	FBgn0053276	1.9944	7.84	up	Urm1	Ubiquitin-related modifier 1	URM1	ubiquitin related modifier 1	81605	28864.8176710156	28294.9929863077	47207.5762464756	2396.81585175598	14768.138110621	9028.43207007025
21357943	8	8	285.1	0.0399589139171869	FBgn0036514	1.13001	31.13	up	CG12301	-	UTP14A	UTP14A, small subunit processome component	10813	43536.5244192559	40114.9630913894	41915.5021459265	27053.3344145996	10305.9551599222	20013.9440767613
24658164	34	34	1246.43	0.0415299868016975	FBgn0034734	0.659438	35.78	up	CG4554	-	UTP20	UTP20, small subunit processome component	27340	67604.099377397	97936.7818574005	105109.45809121	50450.5716932047	60511.354699597	60393.5357666686
24651709	7	7	283.12	0.00720629008015938	FBgn0003870	0.97513	30.17	up	ttk	tramtrack	ZBTB45	zinc finger and BTB domain containing 45	84878	41638.3184520221	37906.7624108111	48622.2215559082	26731.9969172257	18237.0410327456	20228.9060740617
