# Supplementary material for: Deciphering the Impact of AKT1 Pathogenic Variants in Juvenile Granulosa Cell Tumors Using a Drosophila Model
Source: Mol Cell Proteomics. 2025 Nov 13;24(12):101466. doi: 10.1016/j.mcpro.2025.101466 (PMC12757477; doi:10.1016/j.mcpro.2025.101466)
Supplement: Table S1 [file mmc2.xlsx]

## Sheet: Feuil1
Table S2: List of 255 proteins DE in mutants versus WT (mass spectrometry analysis)											*high-scoring DIOPT			Normalized abundance
Accession	Peptide count	Unique peptides	Confidence score	Anova (p)	Gene Id FlyBase	Log2FoldChange	% coverage	Prot modification Mutants/WT	Gene symbol Fly	Fly Gene Name	Pressumed human Orthologs*	Human Gene Name	Human Gene Primary Identifier	WT-1	WT-2	WT-3	WT-4	T1-1	T15-1	T5-1	Q79KW80R-1	T1-2	T15-2	T5-2	Q79KW80R-2	T1-3	T15-3	T5-3	Q79KW80R-3
116007176	1	1	0.14	0.00892205	FBgn0000163	-1.25115	5.01	down	baz	bazooka	PARD3	par-3 family cell polarity regulator	56288	269002	480450	210816	93488.3	159894	159495	126578	127638	132057	75202.2	59996.5	118173	120778	102107	80369.6	65800.1
24664844	1	1	2.23	0.0193438	FBgn0052150	-5.08719	11.34	down	meru	meru	RASSF9	Ras association domain family member 9	9182	982.365	28488.5	441.74	154.467	0	139.204	0	227.423	0	0	0	0	1233.32	488.477	565.062	0
18447086	1	1	13.32	0.00614844	FBgn0036036	-3.44818	2.59	down	CG14174	-	NEPRO	nucleolus and neural progenitor protein	25871	46806.2	6556.84	12583.9	14386.3	0.378015	0	0	0	0	876.042	0	0	0	6253.86	11571.3	3378.94
24640785	1	1	14.59	0.0147842	FBgn0260789	-1.1756	2.07	down	mxc	multi sex combs	NA	NA	NA	31058	76462.3	45844.5	60017.8	16920.6	9152.22	30284.9	52743.2	12031	53808.4	21303.2	8876.96	11828.4	18866.9	35798	11779.7
21711747	1	1	17.01	0.0357638	FBgn0034859	-1.24233	5.15	down	CG3520	-	FOCAD	focadhesin	54914	162977	417468	57900.5	211709	138742	99453.5	135221	67367.3	96451.8	151110	61836.1	52035.2	36530.9	75594.1	72227.1	91361.2
442622559	1	1	20.54	0.0216034	FBgn0265935	-1.88598	44.49	down	coro	Coronin	CORO1C	coronin 1C	23603	16148.2	47768.2	5062.53	25149.6	3850.54	1142.3	7354.91	10427.7	13648.7	3056.13	9812.99	1203.72	11952.7	5544.04	2602.15	5806.36
78706546	1	1	22.92	0.0275166	FBgn0027358	-0.869193	24.79	down	Tim9b	Translocase of inner membrane 9b	TIMM10B	translocase of inner mitochondrial membrane 10B	26515	71790.2	42610.9	22194.3	39781.3	32537.5	22048.8	20501.1	19253.5	25700.2	20102	17480.8	23679.2	17109.9	10043.6	30627.3	50589.9
24667298	1	1	29.74	0.0188473	FBgn0036959	-1.581	12.32	down	CG6951	-	DCTD	dCMP deaminase	1635	127750	834679	185963	164970	99642	86876.2	35743.8	145193	52889.1	155641	122895	88434.7	130517	124996	146004	128144
10765475	1	1	30.94	0.0410799	FBgn0001187	-1.69191	6.39	down	Hex-C	Hexokinase C	GCK	glucokinase	2645	48726.2	13054.1	15229.2	7898.05	348.46	3801.86	4826.23	18624.6	6349.11	4652.71	1486.48	8759.9	1702.28	8398.63	1135.29	18755.3
24661685	1	1	34.78	0.0396584	FBgn0036005	-3.30784	8.21	down	pall	pallbearer	FBXO28	F-box protein 28	23219	50245.4	1.50858e+06	32882.5	151634	52911.9	53226.7	4871.31	13185.4	42984.8	31973.7	9140.99	46149.9	94674.8	13625	24318.7	141072
24639946	1	1	38.13	0.0129773	FBgn0029798	-3.19498	13.3	down	CG4078	-	RTEL1	regulator of telomere elongation helicase 1	51750	38291.1	202086	10518.7	8558.03	19884.6	941.393	8134.17	2313.06	1920.89	5045.76	6472.67	5032.91	17868.7	9136.78	6756.28	1488.24
19922376	2	2	39.26	0.0239713	FBgn0034109	-1.9723	18.96	down	CG7747	-	PPIL2	peptidylprolyl isomerase like 2	23759	32136.5	193605	32843.4	17281	9841.53	5697.2	26857	22245.1	30189.8	6991.6	14604.8	16397.4	40338.7	17524.8	6781.1	13441.6
28317044	1	1	41.82	0.0312438	FBgn0030794	-1.76653	5.53	down	CG13005	-	NA	NA	NA	103846	232312	72511.6	54644.4	103753	31848.3	56887.5	25582.4	1058.55	61217.8	31201.2	28637.4	13454.5	27317.1	13509.4	14056.2
85724924	1	1	46.41	0.00086549	FBgn0032259	-1.66548	7.02	down	CG6144	-	ALKBH6	alkB homolog 6	84964	860.26	23.8148	1754.52	2936.16	0	0	0	0	0	0	0	0	0	0	5272.17	0
20129899	1	1	48.4	0.0492231	FBgn0033690	-0.656211	7.42	down	EndoG	Endonuclease G	ENDOG	endonuclease G	2021	274199	176462	104806	93806.4	92690.1	94745.5	81941.4	148124	116823	116316	68602	130035	127724	95796.8	77718.1	85459.4
218505853	1	1	54.02	0.0360233	FBgn0032818	-0.639923	17.42	down	CG10628	-	GTPBP10	GTP binding protein 10	85865	29065.7	53615.5	59832.9	35151.2	26750	29624.2	24105.4	17164.6	34611.2	41082.6	33567.5	13646.9	20410	33320.1	34218.5	33547.6
85725010	2	2	64.75	0.0266026	FBgn0053964	-1.63674	9.11	down	CG33964	-	METTL25	methyltransferase like 25	84190	46900.8	165410	24339.4	22462.1	13963.9	29571.1	14848.3	13408.8	38334.5	14964.9	13693.5	14111.2	57467.4	16889.9	15982	6741.67
24586597	2	2	71.77	0.029306	FBgn0033296	-1.38786	13.02	down	Mal-A7	Maltase A7	SLC3A1	solute carrier family 3 member 1	6519	15819.5	5255.29	39425.7	31978.9	11645.9	13180.5	3762.25	9964.44	16074.3	7495.93	6275.86	5669.09	11781.1	5609.03	6307.6	8251.7
24584696	1	1	78.26	0.0178689	FBgn0264695	-0.939948	19.37	down	Mhc	Myosin heavy chain	MYH7	myosin heavy chain 7	4625	604138	706294	306627	810503	386532	316815	264379	271035	469573	279918	351827	89636.3	408109	293590	289631	375069
20129403	1	1	78.62	0.0338388	FBgn0032130	-2.85564	2.99	down	brwl	brickwall	NA	NA	NA	79537.3	2.25842e+06	158517	123817	171879	64356.9	88391.7	76597.6	43335.6	202618	69456.9	67255.7	107801	79605.1	56837.9	57884.5
68051667	2	2	88.94	0.0145692	FBgn0040534	-1.07048	43.33	down	Sf3b5	Splicing factor 3b subunit 5	SF3B5	splicing factor 3b subunit 5	83443	276892	700101	226772	212342	223939	339650	138767	260324	99386	199335	115057	151542	141838	123945	114557	114539
60677709	2	2	92.61	8.61865e-05	FBgn0017579	-1.36183	43.5	down	RpL14	Ribosomal protein L14	RPL14	ribosomal protein L14	9045	561489	877773	877719	540475	161429	160441	268358	245376	293938	383077	304996	235098	252564	502000	273221	254906
24640488	3	3	119.49	0.0269785	FBgn0029992	-0.876854	12.17	down	Upf2	Upf2	UPF2	UPF2, regulator of nonsense mediated mRNA decay	26019	118292	173183	86459.8	70937.7	115710	122929	71006.6	39735.8	41366.8	92163.1	47146	36689.4	27371.1	47529.6	54516	37142.8
418207482	3	2	137.26	0.0200664	FBgn0004872	-1.16157	25.86	down	piwi	P-element induced wimpy testis	PIWIL3	piwi like RNA-mediated gene silencing 3	440822	742245	1.53025e+06	419234	688962	668290	652706	300659	566230	192404	701302	238453	166070	153360	373841	274835	245613
19921252	2	1	139.4	0.000552787	FBgn0032516	-3.10457	31.23	down	Ing5	Inhibitor of growth family member 5	ING4	inhibitor of growth family member 4	51147	313165	766127	218907	42970.3	68570.9	40098.3	47244.8	42974.6	25052.2	35903.5	39024.1	64736.2	46602.1	21207.5	24273.2	12088.4
24645885	4	4	139.83	0.0332007	FBgn0037880	-1.09857	29.29	down	CG17726	-	NDUFAF7	NADH:ubiquinone oxidoreductase complex assembly factor 7	55471	8090.31	23431.2	34502.4	15918.7	4293.2	5246.67	8063.78	8360.88	4824.46	4073.14	6669.37	18077	19139.4	8930.63	12450	14667.8
19921144	3	3	142.14	0.0415603	FBgn0032363	-1.62163	2.24	down	Dlg5	Discs large 5	DLG5	discs large MAGUK scaffold protein 5	9231	110280	663145	77652.3	106716	77053.7	116249	53510.4	71130.7	160555	69874	43950.4	67869.5	153102	34528.7	40173.2	45761.6
24666814	2	2	155.2	0.0472723	FBgn0262517	-1.05934	34.8	down	Ltn1	Listerin E3 ubiquitin protein ligase 1	LTN1	listerin E3 ubiquitin protein ligase 1	26046	57181.1	172455	35461.6	48681.1	25651.4	64051.2	24880.1	34212	43268.3	74074.7	28311.3	29052.9	58908.8	25333.5	23081.6	20875.6
20129309	5	4	163.54	0.0406745	FBgn0031908	-0.763903	53.26	down	CG5177	-	NA	NA	NA	1.55606e+06	962434	1.04902e+06	2.37526e+06	1.22116e+06	684672	1.37396e+06	1.3955e+06	745907	843282	1.08663e+06	957286	406004	560444	445463	778821
24584806	6	6	182.79	0.0478613	FBgn0020503	-1.52766	11.48	down	CLIP-190	Cytoplasmic linker protein 190	CLIP1	CAP-Gly domain containing linker protein 1	6249	48130.6	377062	67306.9	64041.1	84262.3	17271.5	76536.4	48418.8	25227	62525.2	68206.6	52739.3	31625.3	37329	26904	48045.2
24582008	3	3	188.48	0.036154	FBgn0031736	-0.870046	28.01	down	CG11030	-	NGDN	neuroguidin	25983	285535	178347	127007	179738	268709	151486	83159.4	83525.6	122762	184615	86136.3	39329.2	70413	70386.5	66746.3	37628.9
17946406	6	6	209.23	0.0403466	FBgn0029929	-0.668937	20.1	down	CG4593	-	CCDC25	coiled-coil domain containing 25	55246	364051	235563	189234	168519	255941	231912	116355	104161	104652	187401	131089	172703	186839	128030	117890	69494.7
24666840	4	2	218.44	0.0110978	FBgn0036889	-0.769229	35.87	down	CG14100	-	MRM3	mitochondrial rRNA methyltransferase 3	55178	85038.6	37561.2	56980.2	85689.4	30077.6	50168.7	47035.6	31619.1	29492.4	55753.2	45322.5	25034.5	45119.5	38453.8	43309.9	25538.7
20129405	3	3	223.75	0.0473945	FBgn0032140	-0.605678	44.55	down	CG13117	-	NA	NA	NA	810963	763930	1.09515e+06	694261	934392	372505	376252	721391	1.23459e+06	507022	290361	351509	482178	593278	424379	344822
24641542	6	6	233.21	0.028933	FBgn0002562	-1.46801	24.88	down	Lsp1alpha	Larval serum protein 1 alpha	NA	NA	NA	3105.96	19705	7434.93	18071.1	4413.43	1688.05	7095.85	6810.76	3714.11	1589.58	2574.14	3455.62	10631.5	2567.1	1889.7	5967.03
28571728	4	4	251.12	0.032281	FBgn0038319	-1.1699	38.31	down	mRpL9	mitochondrial ribosomal protein L9	MRPL9	mitochondrial ribosomal protein L9	65005	923351	1.45256e+06	395281	345349	477191	752382	418180	293008	415599	521840	268681	239421	168960	236924	232632	130626
21356909	3	3	267.57	0.0428109	FBgn0039417	-0.939824	43.09	down	CG6073	-	HGH1	HGH1 homolog	51236	206040	630162	179922	270048	280840	243077	162481	171582	96257.5	260983	154802	112625	60131.6	168226	164570	135855
21430828	5	5	275.24	0.049755	FBgn0026738	-0.79146	29.81	down	CG7857	-	OTUD6B	OTU domain containing 6B	51633	31558	42516	43248.8	102780	13842.8	21091.9	19002.7	34111	27399.5	29670.2	35809.4	41614.6	34452.5	46057	44127.6	34319.7
20129859	5	5	305.14	0.0161482	FBgn0033528	-0.731825	52.77	down	trsn	translin	TSN	translin	7247	287172	718109	280895	442377	184491	226954	330174	233929	202207	348530	272174	245208	256831	257522	372491	191991
386764081	6	5	346.96	0.0186359	FBgn0030087	-0.729897	14.73	down	CG7766	-	PHKA2	phosphorylase kinase regulatory subunit alpha 2	5256	43264	104199	63956.7	42794.8	48776.6	29792.7	43256.4	47477.9	26526.2	57422.1	29274.5	34335.5	46752	37781.2	32504.3	25934.6
24584968	7	7	358.65	0.0443518	FBgn0086707	-1.03661	19.92	down	ncm	nucampholin	CWC22	CWC22 spliceosome associated protein homolog	57703	376515	667635	224399	174930	424413	372652	180637	154123	119925	234960	116313	79625.5	78235.5	128563	155502	66018.9
24762424	6	5	430.09	0.027265	FBgn0262619	-1.14242	36.28	down	DNAlig1	DNA ligase 1	LIG1	DNA ligase 1	3978	300308	1.31846e+06	438875	480143	410982	354071	414911	368361	119604	436951	253597	257024	115368	294635	232188	191145
6967179	9	9	456.19	0.00972813	FBgn0040087	-0.782469	35.48	down	p115	p115	USO1	USO1 vesicle transport factor	8615	168540	355188	141274	150874	114938	106493	136943	160065	143903	76146.1	103759	128098	95456.1	133852	139033	84290.8
116007164	8	8	470.61	0.00624683	FBgn0030608	-0.867601	35.47	down	Lsd-2	Lipid storage droplet-2	PLIN2	perilipin 2	123	1.07355e+06	860769	499584	794117	799487	583275	442021	252684	362679	660459	412776	410514	310313	429375	305978	337862
24665772	7	7	566.38	0.0104615	FBgn0010424	-0.812524	70.32	down	TpnC73F	Troponin C at 73F	CALML6	calmodulin like 6	163688	832048	1.29531e+06	841968	1.68546e+06	700026	487508	676722	576507	905187	589136	594817	309902	1.21089e+06	552782	641642	705972
18860035	10	9	619.06	0.0495458	FBgn0030276	-0.725754	49.9	down	Dlic	Dynein light intermediate chain	DYNC1LI2	dynein cytoplasmic 1 light intermediate chain 2	1783	1.57288e+06	1.40668e+06	775262	593368	548650	938077	905046	568748	552743	837154	478425	661788	1.19373e+06	410085	410199	383163
21357095	13	12	664.72	0.0142858	FBgn0038597	-0.641045	39.15	down	CG8064	-	WDR3	WD repeat domain 3	10885	651293	572358	527069	710064	310266	333445	455767	342701	732911	635641	305623	280598	394591	282105	423781	236494
24585803	16	16	841.75	0.0291891	FBgn0033005	-2.58063	49.42	down	CG3107	-	PITRM1	pitrilysin metallopeptidase 1	10531	922262	1.05373e+07	808418	537284	758852	892442	699665	614662	190329	858582	505645	470106	174037	430773	462833	363967
24639833	16	16	888.87	0.0256788	FBgn0014024	-1.01286	46.33	down	Rnp4F	RNA-binding protein 4F	SART3	squamous cell carcinoma antigen recognized by T cells 3	9733	154189	638704	169436	206787	243046	164293	140773	152215	92729.6	112880	136174	99879.3	141104	160594	159880	134541
24647095	14	13	931.94	0.0490891	FBgn0003721	-0.854422	52.46	down	Tm1	Tropomyosin 1	TPM1	tropomyosin 1	7168	2.5091e+06	2.74627e+06	1.19306e+06	3.25553e+06	2.40556e+06	1.08927e+06	1.32277e+06	1.08882e+06	2.3844e+06	1.30457e+06	1.14044e+06	387757	2.58293e+06	698565	848172	848164
24655690	14	12	1115.66	0.04285	FBgn0263391	-0.630274	61.21	down	hts	hu li tai shao	ADD1	adducin 1	118	3.55755e+06	2.48265e+06	1.22643e+06	1.82073e+06	1.50977e+06	1.81231e+06	1.65368e+06	2.41629e+06	1.48643e+06	1.69348e+06	1.21698e+06	1.08685e+06	1.37345e+06	1.14165e+06	1.19634e+06	1.02555e+06
116008420	23	21	1415.6	0.0329423	FBgn0039120	-0.707122	34.69	down	Nup98-96	Nucleoporin 98-96kD	NUP98	nucleoporin 98	4928	709838	937116	840522	713659	542378	439313	651187	610164	680131	617491	456417	508223	130833	486039	467190	293111
24658164	37	37	2078.54	0.0153647	FBgn0034734	-0.59619	35.78	down	CG4554	-	UTP20	UTP20, small subunit processome component	27340	746429	459927	595387	502969	461246	294319	429176	389028	389549	513519	297277	223415	632001	325097	311850	307216
15291683	1	1	0.51	0.0279843	FBgn0039226	0.88242	10.99	up	Ude	Uracil-DNA degrading factor	NA	NA	NA	4892.63	651.877	22947.5	41492.5	24274.2	30212.6	42089.5	68117	18881.4	19032.3	41420.1	42810.1	14130.2	26898.3	15565.9	43610.6
45550781	1	1	0.57	0.0320834	FBgn0038853	1.26573	10.23	up	RhoGAP93B	Rho GTPase activating protein at 93B	ARHGAP39	Rho GTPase activating protein 39	80728	90152.5	30741.4	106712	70575.9	143769	122454	74621.2	232275	131661	104875	269080	222267	141758	99396.3	68032.6	540741
240849657	1	1	1.09	0.0133496	FBgn0035704	1.07859	9.89	up	Vps8	Vacuolar protein sorting 8	VPS8	VPS8, CORVET complex subunit	23355	7114.36	231.324	86060	0	7521.58	33515.2	35943.1	189303	23376	73596.8	72954	20374.6	7697.59	22937.4	44361.7	60228.7
119508112	1	1	2.53	0.0418544	FBgn0085267	1.36287	11.02	up	CG34238	-	NA	NA	NA	26154.2	19012.3	18209.4	26835.2	75417.5	100731	55376	35010.8	201929	34815.6	24281	46318.5	27975.7	27719.2	28724.3	37760.2
21358217	1	1	5.19	0.000624174	FBgn0037061	8.04185	40.32	up	CG12975	-	TRMT112	tRNA methyltransferase subunit 11-2	51504	235.575	0	0	702.876	9423.1	11614	3280.17	518.469	16274.5	596120	3017.67	3918.93	4641	89654.5	2016.51	1462.57
24644388	1	1	7.68	0.0114113	FBgn0027497	0.710709	12.09	up	Madm	MLF1-adaptor molecule	NRBP1	nuclear receptor binding protein 1	29959	16211.5	12130.5	11173.2	7767.61	21645.6	15674.9	19048.6	12976.7	15495.6	12382.4	30562.4	25784.4	15438.2	16200.7	21670.6	25270.1
330864831	1	1	8.25	0.0304597	FBgn0004133	1.12092	1.83	up	blow	blown fuse	CA3	carbonic anhydrase 3	761	10828.9	21957.1	4470.71	8682.61	9651.49	30231.7	11822	10819.8	38263	25271.7	53564.3	27193.5	13090.1	18121.4	31964.5	29740.6
21357159	1	1	11.58	0.0186845	FBgn0039856	2.55177	1.69	up	CG1774	-	ACOT9	acyl-CoA thioesterase 9	23597	2351.21	1071.09	410.158	1333.7	2122.98	1239.77	15534.1	18600.3	2128.38	11866.4	8620.81	2596.35	1835.7	2788.09	3045.36	20497.4
11999126	1	1	13.58	0.0316887	FBgn0039132	1.00276	35.72	up	AP-1sigma	Adaptor Protein complex 1, sigma subunit	AP1S2	adaptor related protein complex 1 subunit sigma 2	8905	2093.4	52218.5	50945.9	74116.6	44398.1	66196.1	77082.2	123449	51181.6	55150.2	90157.3	167725	71985.9	87171.4	87412.9	156395
21357999	1	1	14.61	0.0474534	FBgn0024273	1.01646	5.69	up	WASp	WASp	WAS	Wiskott-Aldrich syndrome	7454	16027	361.16	13599.5	15488.2	17794.1	19262	24861.7	22120.8	25732.5	9828.33	17197.4	11800.3	73187.2	14423.3	17928.5	21849.8
19921990	1	1	14.71	0.0059878	FBgn0024956	0.955334	13.12	up	Mat1	Menage a trois 1	MNAT1	MNAT1, CDK activating kinase assembly factor	4331	0	87.8948	158.106	12566.5	9624.98	7175.92	7356.95	1220.86	1561.48	4568.68	1656.29	5319.16	1915.57	15487.1	12145.8	6498.84
24585018	1	1	16.44	0.0300183	FBgn0032700	1.55154	2.4	up	CG10338	-	C16orf58	chromosome 16 open reading frame 58	64755	1019.16	10561	8175.72	1752	25525.5	3080.53	9155.79	26653	15649	5272.87	6077.66	24549.8	45084.5	10546.1	8233.63	9310.15
218505979	1	1	17.5	0.0150445	FBgn0040850	1.79324	7.56	up	CG15210	-	NA	NA	NA	9459.08	27404.1	13019.9	30991.5	33361	33768.8	28663.6	165793	24857.8	20716.3	59130.5	88774.5	48362.5	73317.3	66416	197756
24652142	1	1	17.6	0.0395094	FBgn0050338	1.77363	6.84	up	CG30338	-	RWDD2A	RWD domain containing 2A	112611	5497.11	13299.1	55264.3	23578.3	290951	45076.1	258603	37927.9	22144.8	112469	55568.1	39187.7	51727.1	32662.6	28495.7	26703.3
161077096	1	1	19	0.0114349	FBgn0265194	1.89585	1.48	up	Trpm	Transient receptor potential cation channel, subfamily M	TRPM3	transient receptor potential cation channel subfamily M member 3	80036	6645.43	3603.15	2965.91	3325.5	17077.5	20046.3	23988.5	26365.8	14337.6	13762.2	13438.8	4014.67	2142.16	13547.9	26667.3	9267.6
221329611	1	1	22.31	0.00327265	FBgn0020381	1.54196	3.85	up	Dredd	Death related ced-3/Nedd2-like caspase	CASP8	caspase 8	841	4284.15	1249.9	9624.75	2583.4	9362.18	16194.1	8326.43	7069.93	12449.1	8227.76	10888.6	21389.1	4202.57	21398.7	14215.2	21266.5
320542979	1	1	22.57	0.000764138	FBgn0262004	6.46697	5.36	up	CG42822	-	NA	NA	NA	262.882	165.165	888.875	0	6280.3	1331.98	35354	48282.4	3925.7	4579.86	28859	94703	3824.53	961.604	30772.4	90614.8
386765437	2	2	22.58	0.0319771	FBgn0053208	0.832826	0.25	up	Mical	Molecule interacting with CasL	MICAL2	microtubule associated monooxygenase, calponin and LIM domain containing 2	9645	3993.11	2705.56	2398.84	44269.1	15447.4	35250.9	16789.8	44154.1	4542.69	20079.9	22042.1	14297	7309.37	33507.2	26841.1	44903.5
19923004	1	1	22.66	0.026202	FBgn0035148	0.666308	27.64	up	CG3402	-	TAX1BP3	Tax1 binding protein 3	30851	10486.1	8281.54	15514.4	16889.8	28100.1	19570.2	20225.5	13385.3	19017.4	10849.6	25088.1	22091.5	11850.6	24146.9	23801.2	25504.2
320541861	1	1	25.76	0.028416	FBgn0030040	1.83657	20.09	up	CG15347	-	LYNX1	Ly6/neurotoxin 1	66004	19806.1	48339.9	64031	68952.4	48854.9	65996.9	182710	62240.1	89700.9	38703.7	270299	338258	144241	158787	387203	368070
17136190	1	1	25.88	0.0266066	FBgn0000075	0.625131	5.29	up	amd	alpha methyl dopa-resistant	DDC	dopa decarboxylase	1644	0	0	42579.7	9799.14	2146.62	12927.2	20497.4	8965.45	2347.35	98523.1	28527.4	33487.4	1672.8	12973	608.24	19683.4
221460401	1	1	29.21	0.018364	FBgn0001297	0.947353	4.64	up	kay	kayak	FOS	Fos Proto-Oncogene, AP-1 Transcription Factor Subunit	2353	23942.2	19225.5	12174	9641.67	25715	29623.6	20244.8	36938.2	25653.5	20534.7	18915.9	33951	37888.3	21978.5	22878.5	81606.5
24665561	1	1	29.31	0.0186982	FBgn0036667	1.2155	5.46	up	kud	kuduk	TMEM258	transmembrane protein 258	746	381.015	37447.3	21688.6	14987.2	26592.1	45426.2	56661.1	29045.6	26193.6	29091.6	54760	47496.9	21495	63915.6	75592.8	42773.2
442616573	1	1	30.6	0.0105242	FBgn0030739	3.77636	1.36	up	SWIP	Strumpellin and WASH-interacting protein	WASHC4	WASH complex subunit 4	23325	0	0	47.234	820.879	387.679	556.901	692.381	2122.42	20581.2	96.5628	316.891	177.019	20.8637	269.26	9878.73	585.983
19922552	1	1	31.77	0.0362318	FBgn0266671	0.86558	4.88	up	Sec6	Secretory 6	EXOC3	exocyst complex component 3	11336	68306.3	28983.7	91419.5	63643.1	99410.9	116721	97935	79083.6	51655.3	95586.5	73035.2	137835	66952.3	168262	222591	170345
38047815	1	1	33.01	0.0116799	FBgn0003884	0.875849	59.38	up	alphaTub84B	alpha-Tubulin at 84B	TUBA3D	tubulin alpha 3d	113457	87619.3	85199.9	38800.4	69516.2	90414.7	98391.2	153786	128589	91455.8	92172.7	188374	132871	81548.3	92033.7	148659	249431
17137390	1	1	33.8	0.00076066	FBgn0020545	2.00949	18.13	up	kraken	kraken	SERHL2	serine hydrolase like 2	253190	3594.59	1684.27	6766.57	5741.2	8967.17	10167.4	16753.3	15660.7	11605.3	11628.4	23857.6	23723.6	6245.5	15894.1	25964.6	44380.7
241669014	1	1	34.33	0.0157782	FBgn0004914	2.0798	5.28	up	Hnf4	Hepatocyte nuclear factor 4	HNF4G	hepatocyte nuclear factor 4 gamma	3174	0	1597.45	1197.58	3003.81	1676.85	8253.66	3565.52	4661.05	6518.86	3911.85	14280.3	12376.3	4559.96	4406.6	5258.45	4074.22
17737687	1	1	35.26	0.0120058	FBgn0284421	1.94176	15.9	up	Psn	Presenilin	PSEN2	presenilin 2	5664	32135.1	25556.4	506.097	51162.3	18673.5	36811.1	277122	127203	104672	104399	74624.7	86489.5	54352.8	98574.1	80510.6	196965
28571788	1	1	35.58	0.013327	FBgn0038855	1.39931	10.81	up	CG5745	-	TBC1D22B	TBC1 domain family member 22B	55633	13081.6	252.224	18207.8	16499.7	10797	24410.6	32468.7	35031	39776.9	31276	36138.4	37847.4	48822.3	36837.9	26211.7	20545.5
3820873	1	1	37.82	0.0259977	FBgn0066114	0.616441	5.43	up	GlcAT-I	Glucuronyltransferase I	B3GAT3	beta-1,3-glucuronyltransferase 3	26229	19948.4	3782.85	10766.2	11095.6	22877.4	21242.8	14066.6	15861.8	22035.5	14053.6	11689	13902.1	22483.9	14378.3	22334.8	14769.1
21355789	1	1	40.69	0.0218013	FBgn0285911	1.45003	6.96	up	Vps16A	Vacuolar protein sorting 16A	VPS16	VPS16, CORVET/HOPS core subunit	64601	25273	7185.77	173772	73685.5	407992	357985	156399	236755	78868.2	36602.5	129148	196438	396103	107922	85720.5	104375
20129163	1	1	43.19	0.0130236	FBgn0031381	0.874664	27.7	up	Npc2a	Niemann-Pick type C-2a	NPC2	NPC intracellular cholesterol transporter 2	10577	730370	801979	891994	1.213e+06	1.39797e+06	966334	1.2875e+06	1.70886e+06	1.09048e+06	861833	2.05426e+06	2.61573e+06	1.38194e+06	1.96019e+06	2.22307e+06	2.45994e+06
442628232	1	1	44.9	0.00763606	FBgn0032694	1.32389	25.27	up	MESR3	Misexpression suppressor of ras 3	NA	NA	NA	3606.16	21800.4	26665.5	8677.05	18917.3	19900.3	23786.4	34036.4	105434	35211.9	31740.3	27334.5	36036.4	39732.9	28152.3	55954.2
157810	1	1	45.85	0.0434355	FBgn0003517	0.968411	74.7	up	sta	stubarista	RPSA	ribosomal protein SA	3921	26801.5	23599.5	26080.5	27907.1	18684.5	28536.7	34312.1	48313.9	62994.3	31800.6	63201.7	69042.2	34030.5	47783	54204.9	119863
85861019	2	2	47	0.00219457	FBgn0036107	1.1209	32.78	up	galla-2	galla-2	FAM96B	Family With Sequence Similarity 96 Member B	51647	49791.4	30757.2	70868.8	34169.8	51971.8	157868	69774.1	94431.7	122980	91121.8	116209	120120	122295	129152	53866.3	81065.4
116007734	2	2	47.79	0.0311068	FBgn0034605	1.45167	9.62	up	Ugt49C1	UDP-glycosyltransferase family 49 member C1	UGT1A1	UDP glucuronosyltransferase family 1 member A1	54658	0	0	8793.52	13.1554	0	1364.52	5040.88	20840	371.695	172.058	1547.76	24851.6	2208.74	1697.06	3477.5	10693.6
28574860	3	3	49.65	0.00664423	FBgn0036837	1.41182	19.35	up	CG18135	-	GPCPD1	glycerophosphocholine phosphodiesterase 1	56261	286.685	845.482	10140.9	4182.84	6219.82	8125.9	3254.49	13498.6	13123.9	5907.08	6682.25	20919	6967.25	8052.04	10922.6	19698.5
21356175	1	1	50.34	0.0486611	FBgn0037807	1.80151	10.82	up	CG6293	-	SLC23A2	solute carrier family 23 member 2	9962	0	2794.21	51737.8	51823.6	12134.8	20810.2	145957	313436	3585.57	49747.8	106768	141683	4405.93	93609.4	90178.3	129906
19921720	1	1	50.42	0.000590905	FBgn0027558	1.53511	3.15	up	Pgant3	Polypeptide N-Acetylgalactosaminyltransferase 3	GALNT1	polypeptide N-acetylgalactosaminyltransferase 1	2589	8128.17	6264.21	3415.82	9166.29	13306.2	18640.3	17152	18292	47376	11546.5	24728.5	17771.3	23462.4	13601	18221	10427.2
15292537	1	1	50.89	0.0146476	FBgn0032167	5.53944	18.72	up	CG5853	-	ABCG1	ATP binding cassette subfamily G member 1	9619	0	942.42	0	0	3709.65	5576.51	0	15874.8	5806.41	0	31311.6	8915.89	788.481	18523.5	23482.7	17503.6
201066159	1	1	54.33	0.0492228	FBgn0038533	1.38486	10.28	up	CG7523	-	TMEM192	transmembrane protein 192	201931	5784.75	3457.42	9458.35	32497.3	45151	36141.2	17086.1	52582.2	7361.99	9436.14	52655.4	39976.6	5577.12	32944.7	38525.3	63664.9
21355437	1	1	54.67	0.0187073	FBgn0038438	0.942517	19.16	up	Der-2	Derlin-2	DERL2	derlin 2	51009	56857.3	2558.14	35304.9	74186.4	99409.8	60999.6	96804.5	68413.8	73016.8	46347.3	93258.4	58078.1	103237	86927.7	85295.2	102066
375152506	2	2	55.23	0.0197213	FBgn0263197	0.684814	2.49	up	Patronin	Patronin	CAMSAP1	calmodulin regulated spectrin associated protein 1	157922	5076.76	3858.51	4712.88	9786.92	9547.64	10286.4	11676.4	6216.88	8687.14	5853.44	9758.56	15744.8	5966.96	8077.71	8735.37	12464
221329854	1	1	56.02	0.0172663	FBgn0030343	0.848969	10.05	up	ATP7	ATP7	ATP7A	ATPase copper transporting alpha	538	1240.53	742.853	17583.6	11877.5	10270.5	21906.6	22440.4	15086	18363	7052.24	11137.8	15416.9	19443.4	9470.53	8250.88	11075.8
24652326	1	1	57.24	0.0311848	FBgn0004907	0.629044	56.05	up	14-3-3zeta	14-3-3zeta	YWHAB	tyrosine 3-monooxygenase/tryptophan 5-monooxygenase activation protein beta	7529	472910	2.27697e+06	1.18749e+06	1.95648e+06	2.38241e+06	2.12479e+06	1.77936e+06	2.04764e+06	1.88993e+06	1.48528e+06	3.28667e+06	3.05829e+06	1.60096e+06	1.8558e+06	2.77992e+06	3.05418e+06
17862964	1	1	58.73	7.83924e-06	FBgn0030478	2.15743	48.06	up	CG1640	-	GPT	glutamic--pyruvic transaminase	2875	36386.9	45050.5	51750.4	65578.8	140704	146227	139061	356551	196097	164326	145925	244521	153707	253617	319664	399804
24649795	2	1	58.76	0.0349562	FBgn0051357	1.2476	13.45	up	CG31357	-	MAEA	macrophage erythroblast attacher	10296	915.018	5498.94	463.461	1821.34	5316.91	6014.89	787.84	5089.31	2594.08	2452.21	10749.8	2413.8	4350.33	7094.23	5734.95	9366.05
442619891	2	2	59.06	0.0285656	FBgn0261285	0.59485	41.21	up	Ppcs	Phosphopantothenoylcysteine synthetase	PPCS	phosphopantothenoylcysteine synthetase	79717	21055.8	25314.6	26315.5	22381.7	44868.9	34716.3	34323.4	36873.2	27360.7	26296.9	31209.8	46391.9	18506.4	49125	30469.8	50603.8
21358439	1	1	60.08	0.00876347	FBgn0039665	0.720707	5.18	up	CG2310	-	NA	NA	NA	29121.8	29636.8	32117.7	41708.7	57490.2	39175.9	46028.3	53990.9	49200.7	29405	51737.6	66037.4	41075.1	74853.7	64722.2	81779
442620315	2	1	62.19	0.0394935	FBgn0038890	0.994339	2.01	up	CG7956	-	INPP5F	inositol polyphosphate-5-phosphatase F	22876	9457.22	649.274	43938.7	12416.6	18314.7	30355	24465.3	86126.5	10784.6	12081.6	32127.6	64754.3	18052	38719.2	25354.3	36074.1
17136524	2	1	62.54	0.000430065	FBgn0003557	2.06708	8.54	up	Su(dx)	Suppressor of deltex	ITCH	itchy E3 ubiquitin protein ligase	83737	981.102	1896.81	706.88	1208.39	4265.61	2143.69	6715.87	5671.79	2327.97	2374.65	9103.19	5603.78	2427.2	7987.17	3601.04	8033.81
218506009	1	1	67.68	0.0469566	FBgn0003378	1.71555	13.92	up	Sgs8	Salivary gland secretion 8	NA	NA	NA	77261.9	39378.2	82448.3	104282	350871	331152	135381	104295	284839	149698	101046	106003	1.08808e+06	115929	161764	59927.6
20129751	2	1	69.35	0.0109397	FBgn0033178	1.0525	6.24	up	CG11127	-	NA	NA	NA	7244.77	11534.2	15894.3	9892.02	60521.9	21313	15153.9	25992	16264.9	16554.6	21254.4	12357.7	17153.7	30387.6	23218	17130.1
24585462	2	2	71.38	0.038109	FBgn0261787	1.43855	4.55	up	brun	brunelleschi	TRAPPC9	trafficking protein particle complex 9	83696	2091.31	1097.06	368.968	6450.19	3073.63	2449.19	1420.06	7971.75	16196.4	11397.4	5937.01	4890.21	12805.7	7606.42	6342.52	1285.48
24655467	3	3	74.31	0.00792623	FBgn0034419	0.951985	18.73	up	CG15111	-	ABHD12	abhydrolase domain containing 12	26090	5810.16	16807.3	11649.2	10364	12821.9	13852.8	18644.3	26653.8	19668.8	11640	24322.6	31446.3	15109.1	26056.6	27509.1	31293
18858177	2	2	77.65	0.00675893	FBgn0030088	0.916461	25.5	up	Arfrp1	ADP-ribosylation factor related protein 1	ARFRP1	ADP ribosylation factor related protein 1	10139	20826.4	3426.47	12522.7	8504.42	19716.8	27908.2	25299.6	25100.4	22479	20244.4	20652.6	19187	18787.1	21830.5	25965.3	9224.47
21356657	2	2	79.85	0.000100666	FBgn0039328	2.95096	16.87	up	CHKov2	CHK domain ov2	NA	NA	NA	6667.86	1994.58	783.608	2187.97	10368.2	20894.5	13666.7	42150	9562.22	11000.6	15458.6	47854.3	9286.13	18165.3	18125.1	53354.2
780761	2	2	80.06	0.00051825	FBgn0003231	1.45819	20.37	up	ref(2)P	refractory to sigma P	SQSTM1	sequestosome 1	8878	4798.11	17371	15969.5	9265.33	29523.1	19452.6	47500.7	30743.9	29839.9	29103.6	53294.5	51370.9	17302.8	27547.5	26112.7	28954.1
442618437	2	2	81.89	0.0340688	FBgn0262617	0.767224	3.09	up	Nuak1	Nuak1 ortholog	NUAK1	NUAK family kinase 1	9891	12295.4	22749.9	11924.1	25376.7	35501.2	12129.3	32967.3	48527.9	27786.2	26780.4	33377.2	26389	18809.5	24089.5	33855.6	49184.3
74865875	2	2	84.49	0.0271853	FBgn0033431	0.810655	15.27	up	CG1827	-	AGA	aspartylglucosaminidase	175	20975.8	9206.59	8274.12	13580.4	22556.4	22515	11389.6	19375.6	14449.9	17499.1	23167.4	42549.1	25376.1	13909.9	22832.3	38198.8
24648655	2	2	86.79	0.000822367	FBgn0264357	1.40836	7	up	SNF4Agamma	SNF4/AMP-activated protein kinase gamma subunit	PRKAG2	protein kinase AMP-activated non-catalytic subunit gamma 2	51422	7490.85	8961.07	10713.6	18238.4	17956.2	28184.8	41502	46026.6	11523.2	20799.6	29483.4	25809.8	42791.9	36129.6	32579.2	28767.1
442614864	1	1	93.88	0.0382934	FBgn0000667	1.33378	66	up	Actn	alpha actinin	ACTN2	actinin alpha 2	88	92258.3	83903.9	59924.8	93183.5	267488	282476	226215	236504	247518	215490	397514	31181.6	96088.9	145486	133315	210615
20129357	3	3	94.75	0.0185113	FBgn0031987	1.4394	29.45	up	CG12375	-	LACTB2	lactamase beta 2	51110	38017.1	13052.8	64282.2	86407.3	76459.4	76467.3	347818	128920	56524.8	172031	339312	71721.7	77607.8	68291	115977	110439
1079556	2	2	95.49	0.00833808	FBgn0015296	1.19155	18.83	up	Shc	SHC-adaptor protein	SHC1	SHC adaptor protein 1	6464	7735.61	11415.9	17475.6	21932.5	32862.1	16172	39874	37963.7	22890.9	36162.3	25602.1	78399.8	13376.6	34484	33046.2	30412.1
21357261	3	3	95.7	0.019941	FBgn0036199	0.828211	19.47	up	Bmcp	Bmcp	SLC25A30	solute carrier family 25 member 30	253512	75514.2	58597.9	46290.5	67774.8	75216.2	203334	131765	155080	147124	64262.6	95374.4	117718	74727	64005.4	83106.2	110192
320543913	3	3	97.69	0.0399616	FBgn0033889	0.660735	13.73	up	CG6701	-	MOV10	Mov10 RISC complex RNA helicase	4343	3111.34	18884.3	4996.66	10925.8	8403.91	13027.2	11043.3	7788.65	20363.6	12037.8	18190.5	12555.4	19018.2	18764.5	23578.5	15061.5
18921183	4	4	99.92	0.0382033	FBgn0030653	2.12383	40.06	up	CG7860	-	ASRGL1	asparaginase like 1	80150	12013.9	22112.1	23342.8	32138.7	14802.5	30800.5	62028.8	148615	33697.1	35026.7	113901	331395	39039.5	36182	88725.1	237448
24660822	2	2	101.87	0.0405218	FBgn0035877	1.26187	27.4	up	CG7083	-	C16orf70	chromosome 16 open reading frame 70	80262	13584.1	11767.6	8611.08	26483.2	31009.3	20028.1	29946.2	100421	13126.5	24070.3	30614	30791.2	13139	22246.8	36464.6	83001.8
24653314	3	2	107.75	0.00228124	FBgn0033814	1.1893	38.15	up	Qsox1	Quiescin sulfhydryl oxidase 1	QSOX1	quiescin sulfhydryl oxidase 1	5768	16846.2	11742.6	9172.56	5305.46	21277.6	29041.4	25266.5	21409	22364.7	13811.3	27132.6	22176.2	10199.6	29913.4	36152.8	35886.8
16769888	2	2	110.47	0.00019459	FBgn0086365	0.96521	16.4	up	Orct2	Organic cation transporter 2	SLC22A13	solute carrier family 22 member 13	9390	25883.9	28091.2	19707.7	19244	44607.5	39144.7	34215.6	31999.2	55731.5	33108.3	66125.3	57975.7	43682.3	55003.9	40716.3	41966.3
24639306	1	1	113.77	0.0459671	FBgn0023549	2.34166	4.95	up	Mct1	Monocarboxylate transporter 1	SLC16A12	solute carrier family 16 member 12	387700	0	19681.5	15616.6	0	45935.8	14928.3	0	67911.6	22420.9	18819.9	98394.7	51150.3	20140.4	50820.5	78728	67511.3
24639216	3	3	118.29	0.0293695	FBgn0023510	0.900682	13.97	up	Rbcn-3B	Rabconnectin-3B	WDR7	WD repeat domain 7	23335	2216.12	11944.9	13593.8	24866.7	11263.9	24502.9	19284.4	26995.4	18114.5	10729.7	25284.3	34520.4	22720.1	26308.5	46276.5	28724.2
19921856	2	2	119.12	0.0111136	FBgn0027607	0.904849	11.3	up	CG8230	-	DYM	dymeclin	54808	21601.9	25674.2	29780.1	35509.1	25726.8	33700.3	55241.2	32835	56095.2	45872.1	80401.9	80281.8	35907.3	66329.8	67466.9	52426.1
24652011	3	3	120.4	0.00881326	FBgn0050344	0.886732	21.7	up	CG30344	-	SLC46A1	solute carrier family 46 member 1	113235	13448	23305.8	15127	20041.1	28212.5	26577.9	27739.3	60351.4	27969.2	14754.9	36530.2	40778.3	25522.3	31331.2	32773.6	46406
17944490	2	2	120.75	0.00184084	FBgn0038681	1.33969	31.9	up	Cyp12a4	Cyp12a4	CYP24A1	cytochrome P450 family 24 subfamily A member 1	1591	127128	45305.9	150406	129713	222964	209606	208091	378315	234033	179239	167862	368487	656457	225420	323331	262387
281364607	3	2	121.99	0.00438135	FBgn0264953	2.84647	9.12	up	Piezo	Piezo	PIEZO2	piezo type mechanosensitive ion channel component 2	63895	0	585.377	0	1091.69	846.931	1011.14	650.897	13828.2	942.997	259.142	1960.91	2096.68	666.897	1047.96	4058.73	8815.81
17944997	3	3	124.42	0.0225139	FBgn0040260	3.07576	32.78	up	Ugt37D1	UDP-glycosyltransferase family 37 member D1	UGT1A3	UDP glucuronosyltransferase family 1 member A3	54659	4520.84	4152.66	5383.98	3852.02	51177.5	8602.69	19356.4	129037	4163.02	15289.6	22335.1	88443.2	2038.77	29635.5	26533.1	56390.4
17975557	2	2	124.56	0.0473263	FBgn0016126	0.834038	23.7	up	CaMKI	Calcium/calmodulin-dependent protein kinase I	CAMK1D	calcium/calmodulin dependent protein kinase ID	57118	8075.87	39569.9	15961.7	32637.1	23130.5	15628.9	46731	73650.5	31799.6	34347.6	44544.6	36826.9	27569.3	51601.7	65058.7	63827
201065475	2	2	128.59	0.023972	FBgn0028703	3.11722	8.26	up	Nhe3	Na[+]/H[+] hydrogen exchanger 3	SLC9A6	solute carrier family 9 member A6	10479	0	3215.27	2459.29	1211.35	1643.31	1939.52	12952.1	27742	1467.27	5232.61	23521.8	23263.6	599.109	27145.5	23174.4	30568.9
442627357	4	4	128.83	0.00278488	FBgn0032264	1.70408	28.57	up	Lip4	Lipase 4	LIPM	lipase family member M	340654	12103.4	13475.3	38762.1	22030	29554.5	50079	57839.5	99825.6	32802.2	44626.3	61255.5	117030	26069.8	92656	111886	120616
21357495	2	2	132.68	0.00175924	FBgn0035715	1.20537	21.58	up	Ist1	-	IST1	IST1, ESCRT-III associated factor	9798	46452.9	14560.7	62337.8	58474.8	82800.7	108850	103911	218280	110072	73539.3	81505.5	100246	106902	62424.7	99433.2	109886
317183301	2	2	132.93	0.000119518	FBgn0032036	1.1834	13.64	up	CG13384	-	SLC36A4	solute carrier family 36 member 4	120103	39848.2	16861.4	27380.9	21651.6	39737.3	51702.2	70344.9	73196.1	69332.1	56116.7	61925.8	35229.6	49849.4	68847.7	70324.7	73850
18447644	4	4	135.65	0.00504697	FBgn0034854	0.845636	20.42	up	Golgin245	Golgin-245	GOLGA4	golgin A4	2803	11986.3	10866.7	18594.5	16911.8	27111.7	32230.9	25862	25184.4	12966	14689.3	33318.6	32965.7	23872.9	31837.2	24053.8	30532.6
24657052	2	2	136.83	0.0162527	FBgn0043070	1.23927	30.43	up	MESK2	Misexpression suppressor of KSR 2	NDRG3	NDRG family member 3	57446	7434.05	13202.2	31662	31684.8	37052.6	42665.9	44082	45887.1	19346.2	19632.8	65870.2	53928.3	23437.5	66767.8	72679.5	103449
19922526	3	3	140.32	0.0176815	FBgn0034335	1.1431	61.16	up	GstE1	Glutathione S transferase E1	NA	NA	NA	117373	87465.3	203749	448149	407296	334363	658821	648161	98411.5	577273	539136	706589	332972	389841	420034	563544
17137652	3	3	144.95	0.0406195	FBgn0026378	1.02524	18	up	Rep	Rab escort protein	CHM	CHM, Rab escort protein 1	1121	30836.7	17951.4	18786.7	17803.2	61703.3	82487.1	26036.2	43766.3	18679.2	34996.8	46547	52283.2	13784.1	35850.8	37230.9	67945.4
45549277	4	3	148.85	0.0490932	FBgn0025864	0.631952	8.44	up	Crag	Calmodulin-binding protein related to a Rab3 GDP/GTP exchange protein	DENND4C	DENN domain containing 4C	55667	21520.1	8641.96	14995.4	11737.2	24865.7	40941.1	21371.4	23696.1	35775	14592	13691.5	16715.5	21704.5	16072.4	17353.9	17723.4
21430566	2	2	149.51	0.0199209	FBgn0020762	2.10932	10.58	up	Atet	ABC transporter expressed in trachea	ABCG4	ATP binding cassette subfamily G member 4	64137	1316.27	15.1195	18051.4	16367.8	75438.4	64304.2	66092.1	76498.8	1590.86	43045.2	41506	24117.1	5210.4	19893.8	24018.4	21063.8
24643838	5	5	150.28	0.00255165	FBgn0037215	1.34874	25.55	up	beta-Man	beta-Mannosidase	MANBA	mannosidase beta	4126	7388.75	16013	12186.4	10738.1	16732.3	25043.8	13362.2	48685.8	37314.6	27164.9	34923.7	28159.2	13907.4	32043.5	51826.5	24801.5
442630463	3	2	155.04	4.61005e-05	FBgn0053523	1.96889	13.45	up	CG33523	-	MOSPD2	motile sperm domain containing 2	158747	20041.9	15884.5	17039.2	21062.4	49258	42085.4	65725.9	83486.5	41427.5	32699.5	89173.3	94688.4	55836	81241.1	96846.5	136914
24661601	3	3	156.89	0.0268898	FBgn0023129	1.26176	37.41	up	aay	astray	PSPH	phosphoserine phosphatase	5723	145359	28015.8	48689	48602.3	91144.3	211164	294273	237166	315357	269050	127487	64889.9	104529	79954.5	61060.6	90993.4
20151675	5	5	174.27	0.0133397	FBgn0038720	0.748963	6.67	up	CG6231	-	SLC22A23	solute carrier family 22 member 23	63027	31524.4	38329.4	56215.3	29656.3	50651	65538.9	57041.2	66471.5	77183.7	41117	62150.3	101558	60580.9	45894.7	43973.4	112968
54650606	3	2	176.97	0.0102475	FBgn0033631	0.959778	19.6	up	Sod3	Superoxide dismutase 3	SOD1	superoxide dismutase 1	6647	312370	235944	794660	898998	447693	1.21214e+06	1.06773e+06	1.29088e+06	1.7014e+06	825539	621098	1.30537e+06	1.26094e+06	1.09164e+06	1.28264e+06	974889
442619429	4	3	180.7	0.000932863	FBgn0044826	1.00732	24.43	up	Pak3	Pak3	PAK1	p21 (RAC1) activated kinase 1	5058	42142.5	37495.2	33082.4	36518.2	53848.1	58492.2	60308.4	75356.2	72196.2	43541.2	85085.6	77352	53073.5	98435.5	105210	117089
17137796	5	4	180.88	0.0111971	FBgn0001123	1.03885	29.87	up	Galphas	G protein alpha s subunit	GNAL	G protein subunit alpha L	2774	15428.7	13164.8	68585.8	33971.5	51084.4	97004.7	40725	108724	61099.5	47477	58365.7	92629.5	24425.8	83918.5	66448.1	76479.6
24584982	3	3	184.82	0.00076879	FBgn0032684	2.61159	17.17	up	Ugt301D1	UDP-glycosyltransferase family 301 member D1	UGT2B10	UDP glucuronosyltransferase family 2 member B10	7365	17358.8	10370.7	11233.3	20780	40470	36289.7	35206.6	190219	59999	32598.8	82182.9	169865	32686.9	89912.5	138838	187138
17945831	3	2	187.33	0.0235152	FBgn0029959	0.728153	16.97	up	Rab39	Rab39	RAB39B	RAB39B, member RAS oncogene family	116442	160884	277051	257264	322069	288199	296729	338633	526281	334034	258622	478731	735326	301596	474276	391726	631214
45549270	5	3	188.77	1.70116e-06	FBgn0010041	3.89785	44.44	up	GstD5	Glutathione S transferase D5	GSTT1	glutathione S-transferase theta 1	2952	14600.2	17079.6	15119.1	18320.1	171740	172159	290171	335064	110361	67113.3	301845	393183	79598.1	234881	258439	497493
19921506	2	1	189.48	0.0312057	FBgn0032715	1.26343	59.95	up	CG17597	-	SCP2	sterol carrier protein 2	6342	210870	48831.2	146481	176934	458513	239800	585975	279475	270322	155275	753271	316150	73926	310468	449645	306767
237681237	5	4	191.38	0.0166251	FBgn0262114	0.839251	28.27	up	RanBPM	Ran-binding protein M	RANBP9	RAN binding protein 9	10048	23776.4	18934.5	16962.6	35027.5	80650.7	42658.9	65465.6	31030.9	43756.1	40517.9	39892.7	29546.2	31607.9	35245.1	47671.9	20250.6
24641085	2	2	196.78	0.0106155	FBgn0052672	0.750541	14.05	up	Atg8a	Autophagy-related 8a	GABARAP	GABA type A receptor-associated protein	11337	277914	114224	203136	96166.8	309182	260467	222178	356953	245494	169715	268171	454772	395634	226785	236942	343597
295913028	5	5	196.78	0.0330931	FBgn0035533	1.50788	19.31	up	Cip4	Cdc42-interacting protein 4	TRIP10	thyroid hormone receptor interactor 10	9322	1971.96	4617.76	55553.9	21292.1	16356.3	54880.5	26389.9	152810	22061.8	30330.8	51502.3	140965	7144.83	54327.4	64635.5	90448.8
17136892	4	4	200.38	0.0107758	FBgn0262512	0.641524	37.1	up	Vha14-1	Vacuolar H[+] ATPase 14kD subunit 1	ATP6V1F	ATPase H+ transporting V1 subunit F	9296	370750	337709	273114	266785	474251	359639	449902	531598	289725	358991	591965	574408	397428	491346	554852	768117
21357863	4	4	202.07	0.00678447	FBgn0035390	0.759072	18.25	up	scramb2	scramblase 2	PLSCR5	phospholipid scramblase family member 5	389158	63062.8	143944	112665	77931.4	152517	149460	104851	182993	133964	118441	153095	160007	296705	174788	216237	175657
45550100	3	3	205.27	0.0012884	FBgn0031356	0.75905	18.84	up	CG17660	-	TMEM87B	transmembrane protein 87B	84910	24602.3	25021.9	41819.2	46471.8	39652.6	47871.4	69741.6	75115.1	47071.6	55387.3	69863	59992.6	46485.3	56345.9	63129	69557.7
313569900	3	3	205.79	0.0327902	FBgn0038020	0.671879	37.84	up	GstD9	Glutathione S transferase D9	GSTT2	glutathione S-transferase theta 2 (gene/pseudogene)	2953	1.392e+06	204433	1.65919e+06	2.47394e+06	1.68156e+06	1.5351e+06	2.29095e+06	3.11808e+06	2.54525e+06	2.31012e+06	2.35662e+06	3.32582e+06	1.76161e+06	1.79025e+06	2.4357e+06	2.23304e+06
17136430	4	4	209.55	0.010307	FBgn0003205	0.817395	40.21	up	Ras85D	Ras oncogene at 85D	HRAS	HRas proto-oncogene, GTPase	3265	209211	80851.6	422242	332961	305215	412321	367949	726350	459489	369445	437222	689696	357443	406871	439837	554138
116811645	4	4	213.4	0.00298506	FBgn0032229	0.627254	32.41	up	ClpP	Caseinolytic protease proteolytic subunit	CLPP	caseinolytic mitochondrial matrix peptidase proteolytic subunit	8192	280984	276032	263937	273249	348719	393620	377007	411147	313147	297098	456419	431522	367059	480697	639105	554852
28571201	6	5	219.28	0.0140621	FBgn0027287	1.08831	18.81	up	Gmap	Golgi microtubule-associated protein	TRIP11	thyroid hormone receptor interactor 11	9321	8189.17	22240.1	28082.6	13025.2	23602.9	46559.1	35887.5	44389.7	15309.8	42259.1	49978.2	60956.9	14421	45205.3	37095.2	40652.1
24656861	2	2	225.56	0.0158859	FBgn0034611	2.69282	6.01	up	MFS16	Major Facilitator Superfamily Transporter 16	SLC37A2	solute carrier family 37 member 2	219855	6611.71	8444.72	0	4517.05	48689.9	21476.9	28548.2	44358.4	25954.2	7751.85	73714.8	17475.2	2473.8	27094.8	46605.8	35529.4
24650658	5	5	226.04	0.02627	FBgn0040080	1.47056	28.57	up	pins	partner of inscuteable	GPSM2	G protein signaling modulator 2	29899	11308.4	9681.68	7201.3	25358.9	13368.9	34472.8	10943.9	63882.8	44291.4	49665	49219.4	54626.3	8930.03	30232.4	23369.3	62208.7
20269870	5	5	227.84	0.0132216	FBgn0037339	1.03297	22.25	up	Pi4KIIalpha	Phosphatidylinositol 4-kinase II alpha	PI4K2A	phosphatidylinositol 4-kinase type 2 alpha	55361	97970.5	17345.8	72924.8	69239.3	246770	135654	161781	168728	92158.7	162789	134038	148121	58262.9	87168.4	89671	95453
358030385	2	2	228.74	3.03799e-05	FBgn0010038	3.2195	52.68	up	GstD2	Glutathione S transferase D2	GSTT2B	glutathione S-transferase theta 2B (gene/pseudogene)	653689	177372	73273.4	163128	128931	1.65121e+06	981684	1.5004e+06	1.84962e+06	1.56917e+06	611717	1.84509e+06	1.65506e+06	184495	767931	1.33254e+06	1.21637e+06
24642713	4	4	229.68	0.00265764	FBgn0030816	2.37267	20.94	up	CG16700	-	SLC36A1	solute carrier family 36 member 1	206358	8434.9	26938.6	49246.8	31640.3	48393.9	60610.8	115233	279919	74273.3	42277.8	161032	300038	56792	177697	139187	350878
20130117	4	4	230.06	0.00795583	FBgn0034346	1.02281	12.81	up	PIG-O	Phosphatidylinositol glycan anchor biosynthesis class O	PIGO	phosphatidylinositol glycan anchor biosynthesis class O	84720	98665.6	37581.1	118262	109738	293499	132828	200484	187504	304824	217326	196876	210993	127636	132427	128167	87745.1
17864148	3	2	232.49	0.0178528	FBgn0028968	0.768096	49.26	up	gammaCOP	Coat Protein (coatomer) gamma	COPG1	coatomer protein complex subunit gamma 1	22820	275217	216696	887224	587036	541652	1.11962e+06	490449	767190	673353	588383	680660	787123	873729	1.00933e+06	1.2378e+06	1.27601e+06
21355577	5	5	234.03	0.00490993	FBgn0263199	0.827234	38.16	up	Galk	Galactokinase	GALK2	galactokinase 2	2585	121635	42157.6	98778.4	80927.8	166433	142499	104239	187357	160622	106535	127965	204996	174381	102413	128727	222223
17944924	4	4	237.04	5.03684e-05	FBgn0015924	1.70631	33.6	up	crq	croquemort	SCARB1	scavenger receptor class B member 1	949	32224.4	60060.5	89522.6	78031	102927	157244	223083	304837	180546	167716	221048	281426	154990	172076	313666	264204
24586583	6	5	238.56	0.0176411	FBgn0014469	1.29319	45.82	up	Cyp4e2	Cytochrome P450-4e2	CYP4B1	Cytochrome P450 Family 4 Subfamily B Member 1	1580	61224.8	43166.7	71919.5	88281.9	116002	120300	85260	407410	80618	60186.5	136226	280009	100702	171982	190841	195764
221330172	4	4	239.58	0.0206065	FBgn0259238	0.597016	30	up	CG42336	-	NA	NA	NA	907841	423784	458914	625486	1.72547e+06	945016	972909	712089	834775	752160	1.07113e+06	877194	586277	803477	826034	856799
442616692	5	4	239.91	0.0113807	FBgn0030817	0.979725	23.59	up	CG4991	-	SLC36A2	solute carrier family 36 member 2	153201	126047	113042	151784	141390	205986	149973	194054	429747	148379	152122	250973	296940	188707	344055	420919	367152
24580555	6	5	241.23	0.023108	FBgn0025683	1.17949	30.37	up	CG3164	-	ABCG8	ATP binding cassette subfamily G member 8	64241	36128.4	37700.1	48389.8	56371.1	77445.2	47546.3	145936	248384	50787.1	51445.6	114296	145807	47895	90896.9	86677.4	106380
24647113	4	4	243.26	0.00769333	FBgn0038321	1.01624	32.76	up	CG6218	-	NAGK	N-acetylglucosamine kinase	55577	125730	82593	74190.5	73375.9	130905	153443	164824	172250	131322	112595	140616	216008	84547	258086	308849	286055
21357069	8	7	244.93	0.0256371	FBgn0038037	0.963765	45.35	up	Cyp9f2	Cyp9f2	CYP3A4	cytochrome P450 family 3 subfamily A member 4	1576	73349	80949.4	85932.2	107725	128432	141449	91834.9	219002	100149	73882.4	169438	235719	108927	270767	276599	219751
15291629	5	4	246.6	0.00247491	FBgn0026181	0.676273	13.09	up	Rok	Rho kinase	ROCK2	Rho associated coiled-coil containing protein kinase 2	9475	45418	44388.2	41752	36328.2	49405.3	90726.1	65354.6	88246.8	55939.4	49014.3	44388.2	68542.7	73855.1	68612.5	74187.4	76577.9
21356765	5	5	254.67	0.00459619	FBgn0035763	1.15234	26.36	up	mrva	minerva	MFSD1	major facilitator superfamily domain containing 1	64747	159992	171406	161447	238419	276872	351385	608977	347274	296688	197230	744905	426134	200491	391578	493951	540764
25012798	8	8	256.5	0.0250861	FBgn0034697	0.625133	24.76	up	GM130	Golgi matrix protein 130 kD	GOLGA2	golgin A2	2801	76338.7	51883.6	48053.4	38080.9	77042.1	142882	65166.4	77027.1	52584.2	54447	113108	80252.3	69994.2	83771.8	68754.2	106812
260166765	4	4	258.75	0.0258442	FBgn0259243	1.28477	14.78	up	Pka-R1	Protein kinase, cAMP-dependent, regulatory subunit type 1	PRKAR1A	protein kinase cAMP-dependent type I regulatory subunit alpha	5573	52187.6	26125	59536.6	69068.1	117016	96980.5	137988	274585	66581.5	88230.1	111206	230595	30620.4	73170.8	103218	182226
161076411	9	8	261.15	0.0262031	FBgn0263593	0.650266	39.32	up	Lpin	Lipin	LPIN3	lipin 3	64900	18349.4	50396.1	32568.8	47130.5	29927.3	55680	53112	83809.5	50325.9	44389.4	76126.4	46006.6	54488.9	52557.6	80670.9	71838.3
24580712	5	5	262.29	0.036401	FBgn0031285	0.663596	41.07	up	CG3662	-	ITM2A	integral membrane protein 2A	9452	35652.9	75406.3	34183.1	28521.6	60030.8	65565.8	90470.9	86932.8	61264.1	55264.1	83620.2	84232	25407	56383	80847.3	75721.5
25012483	6	6	268.38	0.0277374	FBgn0031450	0.965855	27.89	up	Hrs	Hepatocyte growth factor regulated tyrosine kinase substrate	HGS	hepatocyte growth factor-regulated tyrosine kinase substrate	9146	41252.3	32187.9	49975.6	82489.4	48825.3	244069	90645.6	107950	83248.7	62219.1	92700.9	109737	41217.2	101126	114967	109830
24647295	5	5	282.84	0.0431886	FBgn0013334	0.63663	58.26	up	Sap47	Synapse-associated protein 47kD	SYAP1	synapse associated protein 1	94056	93243.9	43101	219426	166937	132549	267281	148883	202535	200267	207703	151344	301475	355627	153381	136489	180417
17137640	5	4	284.09	0.0359845	FBgn0026316	0.68014	51.3	up	Ubc10	Ubiquitin conjugating enzyme 10	UBE2L3	ubiquitin conjugating enzyme E2 L3	7332	42538.9	93129.8	103254	123072	179545	74842.1	136429	103577	107450	97685.3	159379	198726	111499	163173	199918	207844
19922382	4	4	292.28	0.0490398	FBgn0034117	0.802283	39.09	up	CG7997	-	GLA	galactosidase alpha	2717	168954	243155	147249	122398	134978	449191	139027	498723	237188	174063	401274	261865	308873	288561	285136	387779
17136246	5	5	298.1	0.0159285	FBgn0001941	0.778073	22.12	up	ifc	infertile crescent	DEGS2	delta 4-desaturase, sphingolipid 2	123099	102922	140806	182808	182305	144796	188559	271519	485446	208203	207657	306860	268809	164339	240919	318387	326700
157816414	8	7	298.97	0.00132756	FBgn0003656	0.668919	19.23	up	sws	swiss cheese	PNPLA7	patatin like phospholipase domain containing 7	375775	20953.1	34921.9	37588.5	23928.8	45826.1	43633.5	50802.8	51541.9	44328.6	27675.9	46082.4	58581	45659.7	51375.8	44665	49746.5
386764340	7	7	303.67	0.00286279	FBgn0030438	1.86578	30.31	up	CG15721	-	SPINK1	serine peptidase inhibitor, Kazal type 1	6690	109301	100183	110245	96463.6	105123	201592	301296	792423	229247	155325	402765	415770	283655	362941	483423	817073
20129317	6	5	304.38	0.00684505	FBgn0031914	0.64739	34.41	up	CG5973	-	TTPAL	alpha tocopherol transfer protein like	79183	145809	105243	247908	166455	238455	323102	273541	206554	260083	193450	275406	262485	158794	277357	354358	303194
24655662	4	4	308.14	0.0171337	FBgn0034443	1.68668	54.43	up	cer	crammer	CTSL	cathepsin L	1514	285496	353057	422474	413085	684549	621358	1.05914e+06	1.98717e+06	394378	271606	1.44422e+06	2.46139e+06	609885	959049	1.56453e+06	2.17891e+06
14334990	5	5	309.58	0.0139031	FBgn0014133	0.704492	35.06	up	bif	bifocal	MACO1	macoilin 1	55219	25583.6	27088.6	22398	33033.8	23235.7	48426.9	56841.9	37903.8	42403.4	28464.8	74491	42953	40373.9	53166	43417.2	36812
21357237	6	6	320.37	0.0081024	FBgn0036910	1.04115	40.67	up	Cyp305a1	Cyp305a1	CYP2J2	cytochrome P450 family 2 subfamily J member 2	1573	77632.9	39107.4	52440.3	34490	80603.5	105634	51795.4	138299	124900	58540.3	57598.9	184603	130512	87720	100570	136603
24646857	7	5	324.02	0.0103515	FBgn0038243	1.87083	72.12	up	CG8066	-	CST1	cystatin SN	1469	39040.3	13827.2	38538.2	31082.9	58400.4	41186.9	69421.5	233222	51581.9	35058.2	85375.8	184031	48638.8	93610.8	169165	274289
111145037	2	2	330.7	0.0300858	FBgn0001092	0.81687	81.33	up	Gapdh2	Glyceraldehyde 3 phosphate dehydrogenase 2	GAPDH	glyceraldehyde-3-phosphate dehydrogenase	2597	5.57756e+06	553392	3.52903e+06	2.91815e+06	5.55987e+06	4.31762e+06	6.8328e+06	5.19755e+06	8.38797e+06	5.4073e+06	5.9301e+06	8.49957e+06	6.51482e+06	2.45941e+06	3.54226e+06	3.82281e+06
19920764	7	6	336.34	0.0304025	FBgn0031717	0.680548	51.28	up	Oscillin	Oscillin	GNPDA2	glucosamine-6-phosphate deaminase 2	132789	273165	50851.6	391153	492838	287694	524842	664897	674145	437701	462408	518731	511392	337564	437620	534009	417396
17865835	5	4	338.81	0.0124089	FBgn0015795	0.838138	56.52	up	Rab7	Rab7	RAB7A	RAB7A, member RAS oncogene family	7879	366171	673155	628865	625468	572750	1.04839e+06	924421	1.42014e+06	770725	551646	1.28143e+06	1.07377e+06	690893	1.08554e+06	1.35357e+06	1.52814e+06
17136902	7	6	348.29	0.00339962	FBgn0000273	0.861654	46.46	up	Pka-C1	Protein kinase, cAMP-dependent, catalytic subunit 1	PRKACB	protein kinase cAMP-activated catalytic subunit beta	5567	97567.7	63467	193761	122682	218161	214559	162327	282420	178411	201189	158886	403040	209655	163599	208930	201729
255522980	7	7	351.12	0.0244397	FBgn0013770	0.602054	28.27	up	Cp1	Cysteine proteinase-1	CTSV	cathepsin V	1515	1.70001e+06	1.70986e+06	1.38671e+06	1.89338e+06	1.93103e+06	1.66021e+06	2.87675e+06	3.11334e+06	1.84721e+06	1.7723e+06	3.67558e+06	2.04353e+06	2.14553e+06	2.51354e+06	3.24947e+06	3.6351e+06
28574177	6	5	355.86	0.0160486	FBgn0015791	0.780605	46.86	up	Rab14	Rab14	RAB14	RAB14, member RAS oncogene family	51552	236661	682252	610692	601097	679298	840738	807188	1.15443e+06	689171	607711	1.02345e+06	1.53541e+06	548584	987764	781267	1.32568e+06
15292573	9	8	370.28	0.00331796	FBgn0032514	0.62812	41.96	up	CG9302	-	PDIA5	protein disulfide isomerase family A member 5	10954	69970.6	59880.6	161546	128151	150955	172985	130058	148765	189689	168163	141088	154316	181607	192835	134832	180004
21358243	6	6	373.24	0.00270942	FBgn0037472	0.939674	41.08	up	CG10098	-	SCRN3	secernin 3	79634	54335.7	102399	79462.9	48794.6	117590	180536	130362	128758	101340	86192.9	129058	209173	102640	115144	109561	229569
386765274	6	6	400.07	0.031707	FBgn0261393	1.80948	36.83	up	alpha-Est5	alpha-Esterase-5	CES2	carboxylesterase 2	8824	121498	54559.6	208502	152136	248200	248845	326669	265791	2.6753e+06	397967	217239	402826	147968	202263	229953	280599
442630956	7	7	419.14	0.0104022	FBgn0035850	0.701859	22.6	up	Atg18a	Autophagy-related 18a	WIPI2	WD repeat domain, phosphoinositide interacting 2	26100	120657	89330.7	126116	110999	125645	210974	191177	215409	140054	123079	185515	205370	101796	210916	200564	271272
161076949	7	7	419.95	0.0144645	FBgn0000636	1.33264	26.86	up	Fas3	Fasciclin 3	CADM4	Cell Adhesion Molecule 4	199731	118971	94741.4	145779	275611	240799	272460	324295	962856	193122	199723	433767	671778	158559	346612	350438	644366
20130199	5	5	424.59	0.0176785	FBgn0034583	0.763941	41.22	up	CG10527	-	NA	NA	NA	1.39085e+06	790782	1.89967e+06	2.49205e+06	1.92543e+06	2.49735e+06	3.84404e+06	4.15816e+06	2.1402e+06	2.48108e+06	2.61056e+06	2.82223e+06	1.35283e+06	2.93607e+06	4.06865e+06	2.65046e+06
18921155	7	6	424.71	0.0218959	FBgn0028331	0.955563	28	up	l(1)G0289	lethal (1) G0289	PLXDC2	plexin domain containing 2	84898	83194	113861	152167	77008.2	170355	276912	166361	225177	110274	139419	215984	427259	80012.3	205146	221466	241444
17137038	9	7	430.89	0.0267145	FBgn0013726	0.729602	53.8	up	pnut	peanut	SEPT7	septin 7	989	122973	141349	70994.8	134138	183519	148578	394814	156918	154586	88946.1	198547	179938	211589	177774	219635	220477
17864128	11	11	441.28	0.00587038	FBgn0000416	1.01321	39.45	up	Sap-r	Saposin-related	PSAP	prosaposin	5660	408974	458108	588283	628261	809294	723422	751918	1.5231e+06	643991	518168	1.08696e+06	1.44074e+06	871540	1.18985e+06	1.53363e+06	1.52418e+06
221330434	8	7	447.08	0.0195626	FBgn0034420	1.36447	26.07	up	CG10737	-	C2CD2	C2 calcium dependent domain containing 2	25966	27971.4	27116.6	19486	28856.5	50657.1	56331.1	25127.2	128204	29232.9	28313.7	78403.5	84686.2	43283.2	44980.8	72759.1	156966
24647665	6	6	450.04	8.207e-07	FBgn0025456	1.33438	41.71	up	CREG	Cellular Repressor of E1A-stimulated Genes	CREG1	cellular repressor of E1A stimulated genes 1	8804	525247	519669	681828	637115	1.23204e+06	1.50412e+06	1.76506e+06	2.01203e+06	1.86311e+06	1.04605e+06	1.50258e+06	1.45381e+06	1.18902e+06	1.19274e+06	1.69367e+06	1.42833e+06
24640442	8	8	456.68	0.000865048	FBgn0029975	0.769212	60.44	up	spidey	spidey	HSD17B12	hydroxysteroid 17-beta dehydrogenase 12	51144	337628	182386	448954	418624	596203	578634	709450	633846	572889	415402	682609	646537	437880	580791	623062	617481
18543319	7	7	459.46	0.0196365	FBgn0285910	0.722703	40.57	up	VhaAC39-1	Vacuolar H[+] ATPase AC39 subunit 1	ATP6V0D1	ATPase H+ transporting V0 subunit d1	9114	570787	393900	866739	1.14264e+06	795532	993738	983163	1.89675e+06	967187	865074	1.05041e+06	1.28448e+06	1.15811e+06	1.43795e+06	1.05805e+06	2.23359e+06
17861924	8	8	461.43	0.0180355	FBgn0032407	0.69556	48.63	up	Pex19	Peroxin 19	PEX19	peroxisomal biogenesis factor 19	5824	212047	118310	150084	179329	386256	302158	174857	195878	263815	461245	275023	217354	157980	228601	254262	288089
19922144	5	5	488.63	0.000226564	FBgn0033787	2.43308	52.1	up	CG13321	-	TRAIP	TRAF interacting protein	10293	268438	356591	250478	242163	1.07398e+06	816677	2.65392e+06	3.48991e+06	851478	727599	2.19978e+06	929634	553340	841051	2.38759e+06	1.5828e+06
24663874	6	6	504.76	0.0156012	FBgn0036372	0.627131	33.33	up	Abp1	Actin binding protein 1	DBNL	drebrin like	28988	50757.2	93958.2	92068.1	89444.5	78807.6	96074.5	116924	185693	107209	83575.5	128164	163959	140747	116321	137845	156248
28573446	9	9	553.06	0.00840268	FBgn0034067	0.733843	22.72	up	CG8399	-	FRRS1	ferric chelate reductase 1	391059	174207	121361	190664	208210	247787	218918	209064	310039	231222	184899	252826	400299	284170	340315	281551	503610
21356837	8	8	575.09	0.00477485	FBgn0036921	0.648332	67.16	up	RhoGDI	RhoGDI	ARHGDIA	Rho GDP dissociation inhibitor alpha	396	353115	371385	382107	373812	502959	469625	582990	719938	430643	413054	688563	789425	435156	523026	564649	840996
17136376	12	12	580.24	0.0169509	FBgn0000117	0.69228	29.89	up	arm	armadillo	CTNNB1	catenin beta 1	1499	67242.9	126148	126994	85296.5	104980	197651	99171.1	194972	180755	124153	158902	146426	109683	235728	207249	206867
24653808	13	13	658.36	0.000144099	FBgn0003328	1.47767	37.31	up	scab	0	ITGA4	integrin subunit alpha 4	3676	44955.2	56193.7	83305.8	89936.2	111291	122506	210452	328183	159473	126102	196709	181907	148482	170491	246983	289940
24653166	9	9	664.37	0.0184703	FBgn0261625	0.899536	29.85	up	GLS	Glutaminase	GLS	glutaminase	2744	218200	276273	946319	472196	1.08139e+06	818460	789917	1.42975e+06	330390	879935	738152	1.45122e+06	646087	699435	676652	1.16445e+06
21358121	18	18	689.53	0.0028353	FBgn0040236	1.00211	26.81	up	c11.1	c11.1	MROH1	maestro heat like repeat family member 1	727957	201690	395576	504175	437878	811134	522651	748962	1.2634e+06	522615	413175	828349	943660	567763	869464	906982	851265
19923002	10	9	692.21	0.0111012	FBgn0035147	0.948137	62.86	up	Gale	UDP-galactose 4'-epimerase	GALE	UDP-galactose-4-epimerase	2582	601485	413381	987184	632770	1.36369e+06	1.21432e+06	831007	1.43134e+06	2.32111e+06	822913	855036	2.19078e+06	1.53105e+06	867842	788275	1.03333e+06
17933696	8	8	696.81	0.0256308	FBgn0010620	1.02363	58.11	up	CG10939	-	SLC9A3R2	SLC9A3 regulator 2	9351	249728	314397	462354	413034	686994	763501	341211	981084	377335	302899	539890	802523	683442	1.01493e+06	779409	1.50649e+06
19922628	9	8	697.79	0.0170563	FBgn0034500	0.729732	51.55	up	CG11200	Carbonyl reductase	DHRSX	dehydrogenase/reductase X-linked	207063	611729	130000	718605	496299	959595	908982	1.03919e+06	713656	951034	660848	752397	839284	441618	944535	885230	637864
17933694	9	9	699.03	0.0259811	FBgn0010611	0.635191	58.92	up	Hmgs	HMG Coenzyme A synthase	HMGCS1	3-hydroxy-3-methylglutaryl-CoA synthase 1	3157	828716	1.09635e+06	1.30993e+06	1.02095e+06	990864	1.16549e+06	2.03666e+06	2.43231e+06	2.29577e+06	1.58052e+06	1.80354e+06	2.08711e+06	1.36315e+06	988508	1.49473e+06	1.59159e+06
10121901	12	10	737.54	0.0164587	FBgn0000083	0.888532	49.38	up	AnxB9	Annexin B9	ANXA11	annexin A11	311	1.00964e+06	1.26108e+06	2.28163e+06	2.44121e+06	2.08982e+06	2.56279e+06	2.90136e+06	6.04273e+06	2.33524e+06	2.05509e+06	3.59911e+06	3.77169e+06	1.67605e+06	2.97975e+06	3.98118e+06	4.84654e+06
17946702	10	8	740.61	0.0316868	FBgn0003447	0.678179	44.86	up	sn	singed	FSCN2	fascin actin-bundling protein 2, retinal	25794	968271	389232	810608	934447	1.12659e+06	1.15154e+06	1.59615e+06	1.31143e+06	2.22935e+06	1.59104e+06	1.26286e+06	1.22576e+06	709660	945290	1.0027e+06	741003
281362159	14	13	742	0.0151702	FBgn0051195	0.876586	30.48	up	CG31195	-	GPR158	G protein-coupled receptor 158	57512	84840.6	64822.5	336012	210969	287005	327001	300807	747247	275852	253038	191764	352219	226157	381088	214159	280830
24655085	11	11	748.12	0.00155027	FBgn0003067	1.87917	54.1	up	Pepck1	Phosphoenolpyruvate carboxykinase 1	PCK2	phosphoenolpyruvate carboxykinase 2, mitochondrial	5106	95003.2	312530	148626	110236	350290	538874	1.41291e+06	719564	374125	374037	1.09782e+06	439892	165317	635680	781548	464195
21356389	9	9	753.72	0.0309922	FBgn0038738	0.799814	43.57	up	CG4572	-	CPVL	carboxypeptidase, vitellogenic like	54504	1.24627e+06	696268	3.46682e+06	2.55676e+06	2.48755e+06	3.23011e+06	3.29746e+06	6.14072e+06	1.64316e+06	2.83469e+06	3.18049e+06	3.69388e+06	1.80433e+06	3.58984e+06	4.29564e+06	5.40623e+06
17933554	9	8	807.42	0.00131961	FBgn0026084	1.36321	68.99	up	cib	ciboulot	TMSB4X	thymosin beta 4 X-linked	7114	2.61791e+06	3.16147e+06	2.97997e+06	3.84075e+06	5.99043e+06	5.61361e+06	7.3537e+06	8.96009e+06	5.07681e+06	3.74519e+06	8.88805e+06	1.59513e+07	5.29925e+06	7.40638e+06	9.38036e+06	1.35784e+07
24582499	15	15	807.61	0.000279102	FBgn0031913	1.85427	62.93	up	CG5958	-	RLBP1	retinaldehyde binding protein 1	6017	456576	423271	511232	399148	1.01713e+06	934210	1.6883e+06	2.44646e+06	1.07127e+06	642848	2.43133e+06	2.70292e+06	1.08565e+06	1.05555e+06	2.14034e+06	2.2027e+06
24648682	10	10	812.66	0.00689995	FBgn0285937	0.634093	59.02	up	Rab1	Rab1	RAB1A	RAB1A, member RAS oncogene family	5861	1.5691e+06	571203	1.79895e+06	1.4663e+06	1.68874e+06	2.35308e+06	2.67755e+06	2.26622e+06	2.06281e+06	1.67658e+06	2.07433e+06	2.47581e+06	2.41476e+06	1.7324e+06	1.88808e+06	1.85727e+06
21355083	11	10	822.06	0.000132566	FBgn0029093	0.922224	72.96	up	cathD	cathepsin D	CTSD	cathepsin D	1509	2.7553e+06	2.88358e+06	4.76761e+06	4.83153e+06	5.27037e+06	6.37288e+06	8.26589e+06	1.12165e+07	7.12388e+06	7.59638e+06	6.74404e+06	7.38667e+06	5.9099e+06	7.0035e+06	7.27367e+06	6.46602e+06
442621864	7	7	883.3	0.00596346	FBgn0015222	0.814408	55.1	up	Fer1HCH	Ferritin 1 heavy chain homologue	FTH1	ferritin heavy chain 1	2495	2.54856e+06	1.13927e+06	1.40454e+06	2.66272e+06	3.05092e+06	2.41529e+06	4.68535e+06	3.68728e+06	3.08919e+06	2.58251e+06	4.00795e+06	4.45106e+06	2.0501e+06	2.43833e+06	4.41582e+06	4.03995e+06
17737615	11	10	892.48	0.019055	FBgn0036752	1.59822	58.05	up	Adgf-A	Adenosine deaminase-related growth factor A	ADA2	adenosine deaminase 2	51816	529582	153427	640738	582110	792964	501494	2.44427e+06	3.99631e+06	1.07202e+06	1.44977e+06	2.32645e+06	999455	341360	964712	1.28752e+06	1.13467e+06
1000698	16	15	936.14	0.0165651	FBgn0001128	0.943478	49.86	up	Gpdh1	Glycerol-3-phosphate dehydrogenase 1	GPD1	glycerol-3-phosphate dehydrogenase 1	2819	294960	463394	520882	488536	441046	609741	757331	946575	580464	498133	1.18779e+06	856206	503275	1.01967e+06	1.32632e+06	1.47257e+06
77403865	15	14	966.78	0.000940873	FBgn0085446	1.81541	41.55	up	CG34417	-	SMTN	smoothelin	6525	76577.7	40934.3	73198.3	59335.9	292606	154141	105090	299760	97229.3	88431.8	184404	297701	150395	215792	325904	428740
21355917	10	10	996.44	0.0119364	FBgn0035499	0.796365	64.36	up	Chd64	Chd64	TAGLN	transgelin	6876	2.8853e+06	3.46275e+06	3.79573e+06	3.43391e+06	4.78736e+06	4.15682e+06	4.40786e+06	1.02629e+07	4.17581e+06	3.57128e+06	5.24168e+06	7.89857e+06	5.36431e+06	5.29759e+06	6.16918e+06	9.40858e+06
24585954	24	23	1061.17	0.00109361	FBgn0033062	0.829797	41.36	up	Ars2	Arsenic resistance protein 2	SRRT	serrate, RNA effector molecule	51593	383921	361611	374080	341179	519828	470226	535936	617195	509321	536336	730640	847469	477151	663573	894099	987611
442621870	12	10	1117.12	0.0367271	FBgn0015221	0.714692	58.05	up	Fer2LCH	Ferritin 2 light chain homologue	FTMT	ferritin mitochondrial	94033	2.37471e+06	477045	3.17982e+06	2.87437e+06	2.72193e+06	3.40159e+06	3.5956e+06	5.5344e+06	2.22516e+06	3.39387e+06	3.51074e+06	4.78933e+06	1.95384e+06	3.18895e+06	4.67361e+06	4.85852e+06
17737775	16	16	1246.01	0.00530113	FBgn0283535	0.591942	62.83	up	Vha26	Vacuolar H[+]-ATPase 26kD subunit	ATP6V1E1	ATPase H+ transporting V1 subunit E1	529	2.65269e+06	1.70939e+06	2.43772e+06	2.56636e+06	3.30305e+06	3.27164e+06	2.54559e+06	5.20629e+06	3.81407e+06	2.60197e+06	2.73407e+06	4.07084e+06	3.91856e+06	3.13807e+06	3.50753e+06	4.24045e+06
24651799	20	20	1294.41	0.0313103	FBgn0002645	0.871091	54.09	up	Map205	Microtubule-associated protein 205	NA	NA	NA	355200	147519	395255	478468	560393	909552	896866	983867	260182	572281	718592	561218	267945	544286	632729	644814
17933708	14	13	1362.93	0.00888876	FBgn0035909	0.59095	54.88	up	ergic53	ergic53	LMAN1	lectin, mannose binding 1	3998	1.06674e+06	380570	1.18863e+06	803605	1.39332e+06	1.5588e+06	1.11566e+06	1.1633e+06	1.87209e+06	1.16331e+06	1.07355e+06	1.233e+06	1.23489e+06	1.34604e+06	1.19663e+06	1.19176e+06
21358201	23	22	1521.26	0.000258894	FBgn0000454	1.47766	61.22	up	Dip-B	Dipeptidase B	NPEPL1	aminopeptidase like 1	79716	967456	1.0805e+06	1.75048e+06	1.74029e+06	2.12184e+06	3.33915e+06	6.51001e+06	4.4764e+06	2.56932e+06	2.30866e+06	5.56398e+06	4.00248e+06	2.41275e+06	3.87899e+06	5.10047e+06	3.99169e+06
45553475	21	19	1522.09	0.00115819	FBgn0001098	1.49563	48.45	up	Gdh	Glutamate dehydrogenase	GLUD1	glutamate dehydrogenase 1	2746	1.74409e+06	1.08468e+06	3.90173e+06	3.15828e+06	4.55388e+06	7.00966e+06	8.02049e+06	9.28164e+06	2.2273e+06	6.2535e+06	5.62838e+06	1.00099e+07	1.10856e+07	6.39757e+06	5.79001e+06	7.39747e+06
442631015	21	20	1555.91	0.0495882	FBgn0001248	0.63227	50.1	up	Idh	Isocitrate dehydrogenase	IDH1	isocitrate dehydrogenase (NADP(+)) 1, cytosolic	3417	2.62438e+06	1.13973e+06	4.88772e+06	3.60038e+06	5.17599e+06	5.80129e+06	5.48574e+06	5.85437e+06	3.77943e+06	5.16644e+06	3.35617e+06	6.36002e+06	7.25494e+06	2.82211e+06	3.0542e+06	2.86219e+06
24583049	20	20	1664.82	0.0337551	FBgn0004868	0.637591	64.33	up	Gdi	GDP dissociation inhibitor	GDI1	GDP dissociation inhibitor 1	2664	3.89102e+06	638052	5.00958e+06	5.14098e+06	5.99416e+06	7.53548e+06	6.68944e+06	6.70826e+06	5.49962e+06	7.02418e+06	4.40526e+06	6.34212e+06	4.19717e+06	4.28176e+06	5.63277e+06	4.20235e+06
17530805	15	15	1686.28	0.0247789	FBgn0000042	0.633614	84.84	up	Act5C	Actin 5C	ACTB	actin beta	60	1.16718e+07	1.57543e+07	1.25694e+07	1.62354e+07	1.88939e+07	1.55294e+07	1.98334e+07	3.04528e+07	1.57459e+07	1.63021e+07	2.32385e+07	2.06535e+07	1.5347e+07	2.19566e+07	2.12554e+07	4.25091e+07
379699050	26	25	1710.92	0.000690938	FBgn0010246	1.15827	49.95	up	Myo61F	Myosin 61F	MYO1C	myosin IC	4641	251091	170232	379962	369245	754465	707951	552187	1.2514e+06	706778	494665	465294	706499	371132	614160	687867	525118
440294	40	37	2956.09	0.01267	FBgn0010434	0.602819	55.06	up	cora	coracle	EPB41L2	erythrocyte membrane protein band 4.1 like 2	2037	344929	308944	427138	437530	553827	545910	577224	786945	398845	361536	489770	683982	428635	645773	625913	820181
6707288	74	72	5449.12	0.0456695	FBgn0014141	0.642148	55.57	up	cher	cheerio	FLNA	filamin A	2316	2.042e+06	863088	1.95328e+06	2.0039e+06	2.12371e+06	2.15299e+06	3.22285e+06	4.90652e+06	3.95028e+06	2.11843e+06	2.61173e+06	2.09405e+06	1.34679e+06	2.382e+06	2.44392e+06	2.77553e+06
