# Supplementary material for: Deciphering the Impact of AKT1 Pathogenic Variants in Juvenile Granulosa Cell Tumors Using a Drosophila Model
Source: Mol Cell Proteomics. 2025 Nov 13;24(12):101466. doi: 10.1016/j.mcpro.2025.101466 (PMC12757477; doi:10.1016/j.mcpro.2025.101466)
Supplement: Table S2 [file mmc3.xlsx]

## Sheet: Sheet1
Table S3: PANGEA (PAthway, Network and Gene-set Enrichment Analysis) analysis for 255 DEPs in mutants versus WT
Gene Set Category	Gene Set ID	Gene Set Name	Gene Set Size	Count Overlap Gene	Percentage Genes in Gene Set	Fold Enrichment	log2 fold	P value	P value calc log_10	Bonferroni	Benjamini & Hochberg	Benjamini & Yekutieli	Overlaping Gene Symbols	Overlapping Gene IDs
GO Biological Processes	GO:0030036	actin cytoskeleton organization	295	23	9.02	4.2707	2.094	4.77569e-09	8.32096	1.03824e-05	1.03824e-05	8.57767e-05	Rok; sn; Tm1; WASp; Abp1; Actn; blow; brun; CG10939; CG34417; cher; cib; Cip4; cora; coro; hts; Mhc; Mical; Nup98-96; Pak3; Pka-C1; Pka-R1; Ppcs	FBgn0026181; FBgn0003447; FBgn0003721; FBgn0024273; FBgn0036372; FBgn0000667; FBgn0004133; FBgn0261787; FBgn0010620; FBgn0085446; FBgn0014141; FBgn0026084; FBgn0035533; FBgn0010434; FBgn0265935; FBgn0263391; FBgn0264695; FBgn0053208; FBgn0039120; FBgn0044826; FBgn0000273; FBgn0259243; FBgn0261285
GO Biological Processes	GO:0030029	actin filament-based process	312	23	9.02	4.038	2.014	1.38112e-08	7.85977	3.00255e-05	1.06718e-05	8.81676e-05	Abp1; Actn; blow; brun; CG10939; CG34417; cher; cib; Cip4; cora; coro; Rok; sn; Tm1; WASp; hts; Mhc; Mical; Nup98-96; Pak3; Pka-C1; Pka-R1; Ppcs	FBgn0036372; FBgn0000667; FBgn0004133; FBgn0261787; FBgn0010620; FBgn0085446; FBgn0014141; FBgn0026084; FBgn0035533; FBgn0010434; FBgn0265935; FBgn0026181; FBgn0003447; FBgn0003721; FBgn0024273; FBgn0263391; FBgn0264695; FBgn0053208; FBgn0039120; FBgn0044826; FBgn0000273; FBgn0259243; FBgn0261285
GO Biological Processes	GO:0007015	actin filament organization	150	16	6.275	5.8428	2.547	1.47264e-08	7.8319	3.20153e-05	1.06718e-05	8.81676e-05	sn; Tm1; WASp; Abp1; Actn; cher; cib; Cip4; coro; hts; Mhc; Mical; Nup98-96; Pak3; Pka-R1; Rok	FBgn0003447; FBgn0003721; FBgn0024273; FBgn0036372; FBgn0000667; FBgn0014141; FBgn0026084; FBgn0035533; FBgn0265935; FBgn0263391; FBgn0264695; FBgn0053208; FBgn0039120; FBgn0044826; FBgn0259243; FBgn0026181
REACTOME pathway	R-DME-194315	Signaling by Rho GTPases	243	20	7.843	4.5084	2.173	2.03016e-08	7.69247	4.41356e-05	1.10339e-05	9.11595e-05	arm; Actn; Act5C; Su(dx); Hrs; Dlg5; 14-3-3zeta; hts; GM130; Cip4; CG33523; RhoGDI; alphaTub84B; Tm1; Pak3; cher; RhoGAP93B; Rab7; Rok; ergic53	FBgn0000117; FBgn0000667; FBgn0000042; FBgn0003557; FBgn0031450; FBgn0032363; FBgn0004907; FBgn0263391; FBgn0034697; FBgn0035533; FBgn0053523; FBgn0036921; FBgn0003884; FBgn0003721; FBgn0044826; FBgn0014141; FBgn0038853; FBgn0015795; FBgn0026181; FBgn0035909
REACTOME pathway	R-DME-9716542	Signaling by Rho GTPases, Miro GTPases and RHOBTB3	247	20	7.843	4.4353	2.149	2.67239e-08	7.5731	5.80978e-05	1.16196e-05	9.59981e-05	arm; Actn; Act5C; Su(dx); Hrs; Dlg5; 14-3-3zeta; hts; GM130; Cip4; CG33523; RhoGDI; alphaTub84B; Tm1; Pak3; cher; RhoGAP93B; Rab7; Rok; ergic53	FBgn0000117; FBgn0000667; FBgn0000042; FBgn0003557; FBgn0031450; FBgn0032363; FBgn0004907; FBgn0263391; FBgn0034697; FBgn0035533; FBgn0053523; FBgn0036921; FBgn0003884; FBgn0003721; FBgn0044826; FBgn0014141; FBgn0038853; FBgn0015795; FBgn0026181; FBgn0035909
REACTOME pathway	R-DME-9012999	RHO GTPase cycle	203	18	7.059	4.857	2.28	3.38039e-08	7.47103	7.34896e-05	1.22483e-05	0.000101192	arm; Actn; Act5C; Su(dx); Hrs; Dlg5; hts; GM130; Cip4; CG33523; RhoGDI; alphaTub84B; Tm1; Pak3; RhoGAP93B; Rab7; Rok; ergic53	FBgn0000117; FBgn0000667; FBgn0000042; FBgn0003557; FBgn0031450; FBgn0032363; FBgn0263391; FBgn0034697; FBgn0035533; FBgn0053523; FBgn0036921; FBgn0003884; FBgn0003721; FBgn0044826; FBgn0038853; FBgn0015795; FBgn0026181; FBgn0035909
GO Biological Processes	GO:0008104	protein localization	776	37	14.51	2.6118	1.385	7.48469e-08	7.12583	0.000162717	2.16886e-05	0.000179186	Madm; Nup98-96; p115; Patronin; Pi4KIIalpha; pins; Rab1; Rab14; Rab39; Rab7; Rep; Rok; Sec6; Su(dx); sws; Tim9b; Vha26; Vps16A; Vps8; WASp; 14-3-3zeta; Act5C; Actn; AP-1sigma; Arfrp1; arm; Atg18a; baz; CG5745; CG7083; cher; Cip4; cora; Crag; gammaCOP; Gdi; Hrs	FBgn0027497; FBgn0039120; FBgn0040087; FBgn0263197; FBgn0037339; FBgn0040080; FBgn0285937; FBgn0015791; FBgn0029959; FBgn0015795; FBgn0026378; FBgn0026181; FBgn0266671; FBgn0003557; FBgn0003656; FBgn0027358; FBgn0283535; FBgn0285911; FBgn0035704; FBgn0024273; FBgn0004907; FBgn0000042; FBgn0000667; FBgn0039132; FBgn0030088; FBgn0000117; FBgn0035850; FBgn0000163; FBgn0038855; FBgn0035877; FBgn00141…
GO Biological Processes	GO:0016192	vesicle-mediated transport	518	29	11.373	3.0666	1.617	7.98109e-08	7.09794	0.000173509	2.16886e-05	0.000179186	AnxB9; AP-1sigma; Arfrp1; brun; CG7083; CG7956; Crag; crq; ergic53; gammaCOP; Gdi; GM130; Gmap; Golgin245; Hrs; Madm; p115; Rab1; Rab14; Rab39; Rab7; Rep; scb; Sec6; Su(dx); SWIP; Vps16A; Vps8; WASp	FBgn0000083; FBgn0039132; FBgn0030088; FBgn0261787; FBgn0035877; FBgn0038890; FBgn0025864; FBgn0015924; FBgn0035909; FBgn0028968; FBgn0004868; FBgn0034697; FBgn0027287; FBgn0034854; FBgn0031450; FBgn0027497; FBgn0040087; FBgn0285937; FBgn0015791; FBgn0029959; FBgn0015795; FBgn0026378; FBgn0286785; FBgn0266671; FBgn0003557; FBgn0030739; FBgn0285911; FBgn0035704; FBgn0024273
GO Biological Processes	GO:0007010	cytoskeleton organization	635	32	12.549	2.7604	1.465	1.82705e-07	6.73825	0.0003972	4.41333e-05	0.000364619	14-3-3zeta; Abp1; Actn; alphaTub84B; baz; blow; brun; CG10939; CG34417; cher; cib; Cip4; cora; coro; Dlic; hts; ifc; Map205; Mhc; Mical; Nup98-96; Pak3; Patronin; pins; Pka-C1; Pka-R1; Ppcs; RanBPM; Rok; sn; Tm1; WASp	FBgn0004907; FBgn0036372; FBgn0000667; FBgn0003884; FBgn0000163; FBgn0004133; FBgn0261787; FBgn0010620; FBgn0085446; FBgn0014141; FBgn0026084; FBgn0035533; FBgn0010434; FBgn0265935; FBgn0030276; FBgn0263391; FBgn0001941; FBgn0002645; FBgn0264695; FBgn0053208; FBgn0039120; FBgn0044826; FBgn0263197; FBgn0040080; FBgn0000273; FBgn0259243; FBgn0261285; FBgn0262114; FBgn0026181; FBgn0003447; FBgn00037…
REACTOME pathway	R-DME-168249	Innate Immune System	668	32	12.549	2.624	1.392	5.64975e-07	6.24797	0.00122825	0.000122825	0.00101476	arm; VhaAC39-1; Act5C; Dlic; crq; ifc; Gdi; Pka-C1; Rab14; CG1827; Qsox1; Cp1; scb; Vha14-1; CG33523; Ist1; Adgf-A; Psn; beta-Man; Vha26; Ras85D; Pak3; CREG; Rab7; Sap-r; Rok; Hex-C; Shc; Idh; Fer2LCH; cathD; Fer1HCH	FBgn0000117; FBgn0285910; FBgn0000042; FBgn0030276; FBgn0015924; FBgn0001941; FBgn0004868; FBgn0000273; FBgn0015791; FBgn0033431; FBgn0033814; FBgn0013770; FBgn0286785; FBgn0262512; FBgn0053523; FBgn0035715; FBgn0036752; FBgn0284421; FBgn0037215; FBgn0283535; FBgn0003205; FBgn0044826; FBgn0025456; FBgn0015795; FBgn0000416; FBgn0026181; FBgn0001187; FBgn0015296; FBgn0001248; FBgn0015221; FBgn00290…
REACTOME pathway	R-DME-8876198	RAB GEFs exchange GTP for GDP on RABs	45	8	3.137	9.738	3.284	1.32873e-06	5.87656	0.00288866	0.000262605	0.00216959	Rab39; Crag; Gdi; Rab14; brun; Rep; Rab1; Rab7	FBgn0029959; FBgn0025864; FBgn0004868; FBgn0015791; FBgn0261787; FBgn0026378; FBgn0285937; FBgn0015795
GO Biological Processes	GO:0048193	Golgi vesicle transport	140	13	5.098	5.0864	2.347	1.68878e-06	5.77243	0.00367141	0.000305951	0.0025277	Sec6; Arfrp1; brun; CG7083; Crag; ergic53; gammaCOP; GM130; Golgin245; Madm; p115; Rab1; Rab14	FBgn0266671; FBgn0030088; FBgn0261787; FBgn0035877; FBgn0025864; FBgn0035909; FBgn0028968; FBgn0034697; FBgn0034854; FBgn0027497; FBgn0040087; FBgn0285937; FBgn0015791
REACTOME pathway	R-DME-168256	Immune System	888	37	14.51	2.2824	1.191	2.03634e-06	5.69115	0.00442701	0.000340539	0.00281346	Dredd; arm; VhaAC39-1; Act5C; Dlic; crq; Su(dx); ifc; Gdi; Pka-C1; Rab14; CG1827; 14-3-3zeta; Qsox1; Cp1; scb; Vha14-1; Ubc10; CG33523; Ist1; Adgf-A; Ltn1; Psn; beta-Man; Vha26; Ras85D; Pak3; CREG; Rab7; Sap-r; Rok; Hex-C; Shc; Idh; Fer2LCH; cathD; Fer1HCH	FBgn0020381; FBgn0000117; FBgn0285910; FBgn0000042; FBgn0030276; FBgn0015924; FBgn0003557; FBgn0001941; FBgn0004868; FBgn0000273; FBgn0015791; FBgn0033431; FBgn0004907; FBgn0033814; FBgn0013770; FBgn0286785; FBgn0262512; FBgn0026316; FBgn0053523; FBgn0035715; FBgn0036752; FBgn0262517; FBgn0284421; FBgn0037215; FBgn0283535; FBgn0003205; FBgn0044826; FBgn0025456; FBgn0015795; FBgn0000416; FBgn00261…
GO Biological Processes	GO:0046907	intracellular transport	678	31	12.157	2.5045	1.325	2.29765e-06	5.63872	0.0049951	0.000356793	0.00294774	Hrs; Lsd-2; Madm; Npc2a; Nup98-96; p115; Pka-C1; Ppcs; Rab1; Rab14; Rab39; Rab7; Rep; AnxB9; AP-1sigma; Arfrp1; CG17597; CG5745; CG7956; cher; cora; Dlic; ergic53; gammaCOP; Rok; Sec6; SWIP; Tim9b; Vps16A; Vps8; WASp	FBgn0031450; FBgn0030608; FBgn0027497; FBgn0031381; FBgn0039120; FBgn0040087; FBgn0000273; FBgn0261285; FBgn0285937; FBgn0015791; FBgn0029959; FBgn0015795; FBgn0026378; FBgn0000083; FBgn0039132; FBgn0030088; FBgn0032715; FBgn0038855; FBgn0038890; FBgn0014141; FBgn0010434; FBgn0030276; FBgn0035909; FBgn0028968; FBgn0026181; FBgn0266671; FBgn0030739; FBgn0027358; FBgn0285911; FBgn0035704; FBgn00242…
REACTOME pathway	R-DME-199991	Membrane Trafficking	392	22	8.627	3.0742	1.62	3.09062e-06	5.50995	0.006719	0.000447933	0.00370072	Act5C; Rab39; p115; Crag; Arfrp1; Atg8a; Dlic; crq; Hrs; Gdi; Rab14; brun; Rep; GM130; Golgin245; Cip4; alphaTub84B; Rab1; AP-1sigma; Rab7; gammaCOP; ergic53	FBgn0000042; FBgn0029959; FBgn0040087; FBgn0025864; FBgn0030088; FBgn0052672; FBgn0030276; FBgn0015924; FBgn0031450; FBgn0004868; FBgn0015791; FBgn0261787; FBgn0026378; FBgn0034697; FBgn0034854; FBgn0035533; FBgn0003884; FBgn0285937; FBgn0039132; FBgn0015795; FBgn0028968; FBgn0035909
REACTOME pathway	R-DME-5653656	Vesicle-mediated transport	394	22	8.627	3.0586	1.613	3.35645e-06	5.47412	0.00729692	0.000456057	0.00376784	Act5C; Rab39; p115; Crag; Arfrp1; Atg8a; Dlic; crq; Hrs; Gdi; Rab14; brun; Rep; GM130; Golgin245; Cip4; alphaTub84B; Rab1; AP-1sigma; Rab7; gammaCOP; ergic53	FBgn0000042; FBgn0029959; FBgn0040087; FBgn0025864; FBgn0030088; FBgn0052672; FBgn0030276; FBgn0015924; FBgn0031450; FBgn0004868; FBgn0015791; FBgn0261787; FBgn0026378; FBgn0034697; FBgn0034854; FBgn0035533; FBgn0003884; FBgn0285937; FBgn0039132; FBgn0015795; FBgn0028968; FBgn0035909
GO Biological Processes	GO:0009056	catabolic process	1027	40	15.686	2.1335	1.093	3.95904e-06	5.40241	0.00860696	0.00048793	0.00403117	Lpin; Lsd-2; Ltn1; Oscillin; pall; Pepck1; piwi; Pka-C1; Rab1; Ras85D; ref(2)P; SNF4Agamma; Su(dx); Ubc10; Ude; Upf2; Vps16A; Adgf-A; amd; Atg18a; Atg8a; beta-Man; cathD; CG18135; CG31357; CG4572; CG7860; CG7997; ClpP; Cp1; Der-2; EndoG; Gale; Galk; Gapdh2; Gdh; GLS; Gpdh1; Hex-C; Hnf4	FBgn0263593; FBgn0030608; FBgn0262517; FBgn0031717; FBgn0036005; FBgn0003067; FBgn0004872; FBgn0000273; FBgn0285937; FBgn0003205; FBgn0003231; FBgn0264357; FBgn0003557; FBgn0026316; FBgn0039226; FBgn0029992; FBgn0285911; FBgn0036752; FBgn0000075; FBgn0035850; FBgn0052672; FBgn0037215; FBgn0029093; FBgn0036837; FBgn0051357; FBgn0038738; FBgn0030653; FBgn0034117; FBgn0032229; FBgn0013770; FBgn00384…
REACTOME pathway	R-DME-1430728	Metabolism	1224	45	17.647	2.0138	1.01	4.17905e-06	5.37892	0.00908525	0.00048793	0.00403117	CG30344; GlcAT-I; spidey; sws; CG7766; CG1640; CG7860; Gapdh2; CG16700; CG4991; crq; Oscillin; Gpdh1; ifc; CG5958; CG5973; CG13384; Pka-C1; Ugt301D1; Lpin; Cyp4e2; GLS; Pepck1; Ugt49C1; MFS16; Gale; aay; Bmcp; CG6951; Pka-R1; CG12975; beta-Man; Pi4KIIalpha; CG6293; CG17726; Ppcs; CG6231; CG7956; Gdh; Orct2; Sap-r; Hex-C; Hmgs; Idh; Ugt37D1	FBgn0050344; FBgn0066114; FBgn0029975; FBgn0003656; FBgn0030087; FBgn0030478; FBgn0030653; FBgn0001092; FBgn0030816; FBgn0030817; FBgn0015924; FBgn0031717; FBgn0001128; FBgn0001941; FBgn0031913; FBgn0031914; FBgn0032036; FBgn0000273; FBgn0032684; FBgn0263593; FBgn0014469; FBgn0261625; FBgn0003067; FBgn0034605; FBgn0034611; FBgn0035147; FBgn0023129; FBgn0036199; FBgn0036959; FBgn0259243; FBgn00370…
REACTOME pathway	R-DME-9007101	Rab regulation of trafficking	69	9	3.529	7.1448	2.837	4.26434e-06	5.37015	0.00927068	0.00048793	0.00403117	Rab39; Crag; Atg8a; Gdi; Rab14; brun; Rep; Rab1; Rab7	FBgn0029959; FBgn0025864; FBgn0052672; FBgn0004868; FBgn0015791; FBgn0261787; FBgn0026378; FBgn0285937; FBgn0015795
GO Biological Processes	GO:0031669	cellular response to nutrient levels	89	10	3.922	6.1547	2.622	4.94273e-06	5.30603	0.0107455	0.000537275	0.00443884	Lpin; Ras85D; SNF4Agamma; spidey; Vps16A; Adgf-A; Atg18a; Atg8a; Fer1HCH; Fer2LCH	FBgn0263593; FBgn0003205; FBgn0264357; FBgn0029975; FBgn0285911; FBgn0036752; FBgn0035850; FBgn0052672; FBgn0015222; FBgn0015221
GO Biological Processes	GO:0042592	homeostatic process	503	25	9.804	2.7225	1.445	5.6364e-06	5.249	0.0122535	0.00055899	0.00461825	Sap-r; SNF4Agamma; sws; Trpm; VhaAC39-1; ATP7; CG4078; CG9302; Fer1HCH; Fer2LCH; Gapdh2; Hex-C; Hnf4; Lpin; Madm; Nhe3; Npc2a; Pepck1; Ppcs; Qsox1; Rab1; Rab14; RanBPM; Ras85D; Rbcn-3B	FBgn0000416; FBgn0264357; FBgn0003656; FBgn0265194; FBgn0285910; FBgn0030343; FBgn0029798; FBgn0032514; FBgn0015222; FBgn0015221; FBgn0001092; FBgn0001187; FBgn0004914; FBgn0263593; FBgn0027497; FBgn0028703; FBgn0031381; FBgn0003067; FBgn0261285; FBgn0033814; FBgn0285937; FBgn0015791; FBgn0262114; FBgn0003205; FBgn0023510
REACTOME pathway	R-DME-6798695	Neutrophil degranulation	504	25	9.804	2.7171	1.442	5.83491e-06	5.23397	0.0126851	0.00055899	0.00461825	arm; Dlic; crq; ifc; Gdi; Rab14; CG1827; Qsox1; Cp1; scb; CG33523; Ist1; Adgf-A; Psn; beta-Man; Ras85D; CREG; Rab7; Sap-r; Rok; Hex-C; Idh; Fer2LCH; cathD; Fer1HCH	FBgn0000117; FBgn0030276; FBgn0015924; FBgn0001941; FBgn0004868; FBgn0015791; FBgn0033431; FBgn0033814; FBgn0013770; FBgn0286785; FBgn0053523; FBgn0035715; FBgn0036752; FBgn0284421; FBgn0037215; FBgn0003205; FBgn0025456; FBgn0015795; FBgn0000416; FBgn0026181; FBgn0001187; FBgn0001248; FBgn0015221; FBgn0029093; FBgn0015222
REACTOME pathway	R-DME-9013407	RHOH GTPase cycle	26	6	2.353	12.6407	3.66	5.91388e-06	5.22813	0.0128568	0.00055899	0.00461825	arm; RhoGDI; alphaTub84B; Pak3; Rab7; Rok	FBgn0000117; FBgn0036921; FBgn0003884; FBgn0044826; FBgn0015795; FBgn0026181
GO Biological Processes	GO:0071702	organic substance transport	787	33	12.941	2.2969	1.2	6.77274e-06	5.16924	0.0147239	0.000613497	0.00506857	AP-1sigma; Arfrp1; CG13384; CG16700; CG17597; CG4572; CG4991; CG5745; CG7083; cora; Crag; Dlic; gammaCOP; Gdi; Hrs; Lsd-2; Madm; Npc2a; Nup98-96; Orct2; p115; Rab1; Rab14; Rab39; Rab7; Rep; Sap-r; scramb2; Sec6; Tim9b; Vps16A; Vps8; WASp	FBgn0039132; FBgn0030088; FBgn0032036; FBgn0030816; FBgn0032715; FBgn0038738; FBgn0030817; FBgn0038855; FBgn0035877; FBgn0010434; FBgn0025864; FBgn0030276; FBgn0028968; FBgn0004868; FBgn0031450; FBgn0030608; FBgn0027497; FBgn0031381; FBgn0039120; FBgn0086365; FBgn0040087; FBgn0285937; FBgn0015791; FBgn0029959; FBgn0015795; FBgn0026378; FBgn0000416; FBgn0035390; FBgn0266671; FBgn0027358; FBgn02859…
GO Biological Processes	GO:0034613	cellular protein localization	612	28	10.98	2.5061	1.325	7.28443e-06	5.1376	0.0158364	0.000633454	0.00523345	Hrs; Nup98-96; p115; Pi4KIIalpha; Rab1; Rab14; Rab39; Rab7; Rep; Rok; Sec6; sws; Tim9b; Vps16A; Vps8; WASp; Act5C; Actn; AP-1sigma; Arfrp1; arm; Atg18a; CG5745; CG7083; Cip4; cora; Crag; gammaCOP	FBgn0031450; FBgn0039120; FBgn0040087; FBgn0037339; FBgn0285937; FBgn0015791; FBgn0029959; FBgn0015795; FBgn0026378; FBgn0026181; FBgn0266671; FBgn0003656; FBgn0027358; FBgn0285911; FBgn0035704; FBgn0024273; FBgn0000042; FBgn0000667; FBgn0039132; FBgn0030088; FBgn0000117; FBgn0035850; FBgn0038855; FBgn0035877; FBgn0035533; FBgn0010434; FBgn0025864; FBgn0028968
REACTOME pathway	R-DME-9013405	RHOD GTPase cycle	41	7	2.745	9.3521	3.225	8.23553e-06	5.08431	0.017904	0.000688617	0.0056892	Actn; hts; GM130; CG33523; RhoGAP93B; Rab7; ergic53	FBgn0000667; FBgn0263391; FBgn0034697; FBgn0053523; FBgn0038853; FBgn0015795; FBgn0035909
GO Biological Processes	GO:0070727	cellular macromolecule localization	693	30	11.765	2.3713	1.246	9.97899e-06	5.00091	0.0216943	0.000803493	0.00663828	Act5C; Actn; AP-1sigma; Arfrp1; arm; Atg18a; CG5745; CG7083; Cip4; cora; Crag; gammaCOP; Rok; Sec6; sws; Tim9b; Tm1; Vps16A; Vps8; WASp; Hrs; Nup98-96; p115; Pi4KIIalpha; Pka-C1; Rab1; Rab14; Rab39; Rab7; Rep	FBgn0000042; FBgn0000667; FBgn0039132; FBgn0030088; FBgn0000117; FBgn0035850; FBgn0038855; FBgn0035877; FBgn0035533; FBgn0010434; FBgn0025864; FBgn0028968; FBgn0026181; FBgn0266671; FBgn0003656; FBgn0027358; FBgn0003721; FBgn0285911; FBgn0035704; FBgn0024273; FBgn0031450; FBgn0039120; FBgn0040087; FBgn0037339; FBgn0000273; FBgn0285937; FBgn0015791; FBgn0029959; FBgn0015795; FBgn0026378
GO Biological Processes	GO:1901575	organic substance catabolic process	858	34	13.333	2.1706	1.118	1.60492e-05	4.79455	0.034891	0.00124611	0.0102951	Adgf-A; amd; Atg18a; beta-Man; cathD; CG18135; CG31357; CG4572; CG7860; CG7997; ClpP; Cp1; Der-2; EndoG; Gale; Galk; Gapdh2; Gdh; GLS; Gpdh1; Hex-C; Hnf4; Su(dx); Ubc10; Ude; Upf2; Lpin; Lsd-2; Ltn1; Oscillin; pall; Pepck1; piwi; Pka-C1	FBgn0036752; FBgn0000075; FBgn0035850; FBgn0037215; FBgn0029093; FBgn0036837; FBgn0051357; FBgn0038738; FBgn0030653; FBgn0034117; FBgn0032229; FBgn0013770; FBgn0038438; FBgn0033690; FBgn0035147; FBgn0263199; FBgn0001092; FBgn0001098; FBgn0261625; FBgn0001128; FBgn0001187; FBgn0004914; FBgn0003557; FBgn0026316; FBgn0039226; FBgn0029992; FBgn0263593; FBgn0030608; FBgn0262517; FBgn0031717; FBgn00360…
REACTOME pathway	R-DME-9006934	Signaling by Receptor Tyrosine Kinases	173	13	5.098	4.1162	2.041	1.73669e-05	4.76028	0.0377557	0.00130011	0.0107412	arm; VhaAC39-1; Act5C; Su(dx); Hrs; 14-3-3zeta; Vha14-1; Psn; Vha26; Ras85D; Pak3; Rok; Shc	FBgn0000117; FBgn0285910; FBgn0000042; FBgn0003557; FBgn0031450; FBgn0004907; FBgn0262512; FBgn0284421; FBgn0283535; FBgn0003205; FBgn0044826; FBgn0026181; FBgn0015296
KEGG Pathway D.mel	path:map04145	Phagosome	82	9	3.529	6.0121	2.588	1.79408e-05	4.74616	0.0390033	0.00130011	0.0107412	VhaAC39-1; Act5C; Dlic; Hrs; Cp1; Vha14-1; Vha26; alphaTub84B; Rab7	FBgn0285910; FBgn0000042; FBgn0030276; FBgn0031450; FBgn0013770; FBgn0262512; FBgn0283535; FBgn0003884; FBgn0015795
GO Biological Processes	GO:0009267	cellular response to starvation	83	9	3.529	5.9396	2.57	1.98063e-05	4.7032	0.0430589	0.001389	0.0114756	SNF4Agamma; Vps16A; Adgf-A; Atg18a; Atg8a; Fer1HCH; Fer2LCH; Lpin; Ras85D	FBgn0264357; FBgn0285911; FBgn0036752; FBgn0035850; FBgn0052672; FBgn0015222; FBgn0015221; FBgn0263593; FBgn0003205
REACTOME pathway	R-DME-382551	Transport of small molecules	449	22	8.627	2.6839	1,42434:4434:1094	2.61688e-05	4.58222	0.056891	0.00177784	0.0146881	CG30344; VhaAC39-1; ATP7; CG16700; CG4991; CG3164; Atet; Nhe3; CG13384; Pka-C1; CG5853; Pex19; Trpm; Vha14-1; hts; Pka-R1; Vha26; Der-2; CG6231; Orct2; Fer2LCH; Fer1HCH	FBgn0050344; FBgn0285910; FBgn0030343; FBgn0030816; FBgn0030817; FBgn0025683; FBgn0020762; FBgn0028703; FBgn0032036; FBgn0000273; FBgn0032167; FBgn0032407; FBgn0265194; FBgn0262512; FBgn0263391; FBgn0259243; FBgn0283535; FBgn0038438; FBgn0038720; FBgn0086365; FBgn0015221; FBgn0015222
GO Biological Processes	GO:0005975	carbohydrate metabolic process	264	16	6.275	3.3198	1.731	2.82155e-05	4.54951	0.0613406	0.00185881	0.015357	Adgf-A; Atg18a; CG31357; CG5177; CG6218; CG7766; CG7997; Gale; Galk; Gapdh2; Gpdh1; Hex-C; Mal-A7; Oscillin; Pepck1; Pgant3	FBgn0036752; FBgn0035850; FBgn0051357; FBgn0031908; FBgn0038321; FBgn0030087; FBgn0034117; FBgn0035147; FBgn0263199; FBgn0001092; FBgn0001128; FBgn0001187; FBgn0033296; FBgn0031717; FBgn0003067; FBgn0027558
REACTOME pathway	R-DME-162582	Signal Transduction	889	34	13.333	2.0949	1.067	3.32447e-05	4.47828	0.0722741	0.00212571	0.0175621	Dredd; arm; Actn; VhaAC39-1; Act5C; baz; Su(dx); Hrs; Pka-C1; Dlg5; 14-3-3zeta; Vha14-1; CG15111; hts; GM130; Cip4; CG33523; RhoGDI; Psn; Pka-R1; Vha26; alphaTub84B; Ras85D; Tm1; Pak3; Der-2; cher; RhoGAP93B; SNF4Agamma; Rab7; Rok; Shc; ergic53; pins	FBgn0020381; FBgn0000117; FBgn0000667; FBgn0285910; FBgn0000042; FBgn0000163; FBgn0003557; FBgn0031450; FBgn0000273; FBgn0032363; FBgn0004907; FBgn0262512; FBgn0034419; FBgn0263391; FBgn0034697; FBgn0035533; FBgn0053523; FBgn0036921; FBgn0284421; FBgn0259243; FBgn0283535; FBgn0003884; FBgn0003205; FBgn0003721; FBgn0044826; FBgn0038438; FBgn0014141; FBgn0038853; FBgn0264357; FBgn0015795; FBgn00261…
GO Biological Processes	GO:0009791	post-embryonic development	680	28	10.98	2.2555	1.173	4.9115e-05	4.30879	0.106776	0.00305074	0.0252045	Adgf-A; arm; Atg18a; Atg8a; ATP7; cher; cib; Cip4; cora; Fer1HCH; Gale; Galphas; gammaCOP; scb; Shc; sn; Su(dx); Ude; kay; Lpin; Myo61F; Npc2a; Nup98-96; p115; Pka-C1; Ppcs; Ras85D; Rok	FBgn0036752; FBgn0000117; FBgn0035850; FBgn0052672; FBgn0030343; FBgn0014141; FBgn0026084; FBgn0035533; FBgn0010434; FBgn0015222; FBgn0035147; FBgn0001123; FBgn0028968; FBgn0286785; FBgn0015296; FBgn0003447; FBgn0003557; FBgn0039226; FBgn0001297; FBgn0263593; FBgn0010246; FBgn0031381; FBgn0039120; FBgn0040087; FBgn0000273; FBgn0261285; FBgn0003205; FBgn0026181
GO Biological Processes	GO:0006996	organelle organization	2076	61	23.922	1.6095	0.687	7.96697e-05	4.09871	0.173202	0.00475716	0.0393026	14-3-3zeta; Abp1; Act5C; Actn; alphaTub84B; Atg18a; Atg8a; baz; blow; brun; CG10939; CG17726; CG34417; CG4078; CG8230; cher; cib; Cip4; cora; coro; crq; Dlic; EndoG; ergic53; gammaCOP; GM130; Gmap; Hnf4; hts; ifc; Ing5; Map205; Mhc; Mical; Nup98-96; p115; Pak3; Patronin; Pex19; Pi4KIIalpha; pins; piwi; Pka-C1; Pka-R1; pnut; Ppcs; Rab1; Rab14; Rab7; RanBPM; ref(2)P; Rok; Sec6; sn; sta; SWIP; Tim9b…	FBgn0004907; FBgn0036372; FBgn0000042; FBgn0000667; FBgn0003884; FBgn0035850; FBgn0052672; FBgn0000163; FBgn0004133; FBgn0261787; FBgn0010620; FBgn0037880; FBgn0085446; FBgn0029798; FBgn0027607; FBgn0014141; FBgn0026084; FBgn0035533; FBgn0010434; FBgn0265935; FBgn0015924; FBgn0030276; FBgn0033690; FBgn0035909; FBgn0028968; FBgn0034697; FBgn0027287; FBgn0004914; FBgn0263391; FBgn0001941; FBgn00325…
KEGG Pathway D.mel	path:map04140	Autophagy - animal	99	9	3.529	4.9797	2.316	8.09636e-05	4.09171	0.176015	0.00475716	0.0393026	Rab39; Atg8a; Pka-C1; Cp1; Atg18a; Ras85D; Rab1; Rab7; cathD	FBgn0029959; FBgn0052672; FBgn0000273; FBgn0013770; FBgn0035850; FBgn0003205; FBgn0285937; FBgn0015795; FBgn0029093
GO Biological Processes	GO:0048666	neuron development	664	27	10.588	2.2274	1.155	8.33133e-05	4.07929	0.181123	0.0047664	0.0393789	Hrs; hts; kay; Mical; Npc2a; Patronin; Pka-C1; Rab1; Ras85D; RhoGAP93B; Rok; scb; Sec6; Shc; sn; Tm1; WASp; Abp1; AP-1sigma; baz; bif; CG6701; cher; Dlic; Dredd; Fas3; GM130	FBgn0031450; FBgn0263391; FBgn0001297; FBgn0053208; FBgn0031381; FBgn0263197; FBgn0000273; FBgn0285937; FBgn0003205; FBgn0038853; FBgn0026181; FBgn0286785; FBgn0266671; FBgn0015296; FBgn0003447; FBgn0003721; FBgn0024273; FBgn0036372; FBgn0039132; FBgn0000163; FBgn0014133; FBgn0033889; FBgn0014141; FBgn0030276; FBgn0020381; FBgn0000636; FBgn0034697
KEGG Pathway D.mel	path:map04142	lysosome	149	11	4.314	4.0439	2.016	9.07331e-05	4.04223	0.197254	0.00493135	0.0407416	Rbcn-3B; VhaAC39-1; Npc2a; Lip4; CG1827; Cp1; beta-Man; Vps16A; AP-1sigma; Sap-r; cathD	FBgn0023510; FBgn0285910; FBgn0031381; FBgn0032264; FBgn0033431; FBgn0013770; FBgn0037215; FBgn0285911; FBgn0039132; FBgn0000416; FBgn0029093
GO Biological Processes	GO:0042594	response to starvation	149	11	4.314	4.0439	2.016	9.07331e-05	4.04223	0.197254	0.00493135	0.0407416	Adgf-A; Atg18a; Atg8a; Fer1HCH; Fer2LCH; SNF4Agamma; trsn; Vps16A; Lpin; Pepck1; Ras85D	FBgn0036752; FBgn0035850; FBgn0052672; FBgn0015222; FBgn0015221; FBgn0264357; FBgn0033528; FBgn0285911; FBgn0263593; FBgn0003067; FBgn0003205
GO Biological Processes	GO:0031032	actomyosin structure organization	101	9	3.529	4.8811	2.287	9.46338e-05	4.02395	0.205734	0.0050179	0.0414567	hts; Mhc; Mical; Actn; brun; cher; cora; Rok; Tm1	FBgn0263391; FBgn0264695; FBgn0053208; FBgn0000667; FBgn0261787; FBgn0014141; FBgn0010434; FBgn0026181; FBgn0003721
GO Biological Processes	GO:0090382	phagosome maturation	6	3	1.176	27.3882	4.775	0.000115472	3.93752	0.251036	0.00597705	0.049381	Rab14; Rab7; crq	FBgn0015791; FBgn0015795; FBgn0015924
GO Biological Processes	GO:0045184	establishment of protein localization	534	23	9.02	2.3593	1.238	0.00012357	3.90809	0.268641	0.00616134	0.0509036	Hrs; Madm; Nup98-96; p115; Rab1; Rab14; Rab39; Rab7; Rep; Rok; Sec6; Tim9b; Vps16A; Vps8; WASp; AP-1sigma; Arfrp1; CG5745; CG7083; cora; Crag; gammaCOP; Gdi	FBgn0031450; FBgn0027497; FBgn0039120; FBgn0040087; FBgn0285937; FBgn0015791; FBgn0029959; FBgn0015795; FBgn0026378; FBgn0026181; FBgn0266671; FBgn0027358; FBgn0285911; FBgn0035704; FBgn0024273; FBgn0039132; FBgn0030088; FBgn0038855; FBgn0035877; FBgn0010434; FBgn0025864; FBgn0028968; FBgn0004868
KEGG Pathway D.mel	path:map01100	Metabolic pathways	1153	39	15.294	1.8528	0.89	0.000124701	3.90413	0.271099	0.00616134	0.0509036	VhaAC39-1; spidey; CG1640; CG7860; Gapdh2; Oscillin; ifc; CG5177; Ugt301D1; CG17597; amd; Pgant3; Lpin; Mal-A7; GLS; Vha14-1; GstE1; PIG-O; Pepck1; Ugt49C1; Gale; Galk; aay; Adgf-A; CG6951; Pi4KIIalpha; Vha26; GstD9; Ppcs; CG7956; Gdh; Hex-C; Hmgs; Idh; GstD2; GstD5; Dip-B; Ugt37D1; GlcAT-I	FBgn0285910; FBgn0029975; FBgn0030478; FBgn0030653; FBgn0001092; FBgn0031717; FBgn0001941; FBgn0031908; FBgn0032684; FBgn0032715; FBgn0000075; FBgn0027558; FBgn0263593; FBgn0033296; FBgn0261625; FBgn0262512; FBgn0034335; FBgn0034346; FBgn0003067; FBgn0034605; FBgn0035147; FBgn0263199; FBgn0023129; FBgn0036752; FBgn0036959; FBgn0037339; FBgn0283535; FBgn0038020; FBgn0261285; FBgn0038890; FBgn00010…
REACTOME pathway	R-DME-917937	Iron uptake and transport	84	8	3.137	5.2168	2.383	0.000145591	3.83687	0.316514	0.00698411	0.0577011	CG30344; VhaAC39-1; Vha14-1; Vha26; CG6231; Orct2; Fer2LCH; Fer1HCH	FBgn0050344; FBgn0285910; FBgn0262512; FBgn0283535; FBgn0038720; FBgn0086365; FBgn0015221; FBgn0015222
GO Biological Processes	GO:0016050	vesicle organization	107	9	3.529	4.6074	2.204	0.000147778	3.83039	0.321269	0.00698411	0.0577011	p115; Pi4KIIalpha; Rab14; Rab7; ref(2)P; SWIP; Vps16A; Vps8; WASp	FBgn0040087; FBgn0037339; FBgn0015791; FBgn0015795; FBgn0003231; FBgn0030739; FBgn0285911; FBgn0035704; FBgn0024273
GO Biological Processes	GO:0016197	endosomal transport	112	9	3.529	4.4017	2.138	0.000209271	3.67929	0.454955	0.00912663	0.0754021	Sec6; SWIP; Vps16A; Vps8; AnxB9; CG7956; Hrs; Rab14; Rab7	FBgn0266671; FBgn0030739; FBgn0285911; FBgn0035704; FBgn0000083; FBgn0038890; FBgn0031450; FBgn0015791; FBgn0015795
GO Biological Processes	GO:0015031	protein transport	518	22	8.627	2.3264	1.218	0.000211932	3.6738	0.460741	0.00912663	0.0754021	AP-1sigma; Arfrp1; CG5745; CG7083; cora; Crag; gammaCOP; Gdi; Hrs; Madm; Nup98-96; p115; Rab1; Rab14; Rab39; Rab7; Rep; Sec6; Tim9b; Vps16A; Vps8; WASp	FBgn0039132; FBgn0030088; FBgn0038855; FBgn0035877; FBgn0010434; FBgn0025864; FBgn0028968; FBgn0004868; FBgn0031450; FBgn0027497; FBgn0039120; FBgn0040087; FBgn0285937; FBgn0015791; FBgn0029959; FBgn0015795; FBgn0026378; FBgn0266671; FBgn0027358; FBgn0285911; FBgn0035704; FBgn0024273
KEGG Pathway D.mel	path:map00982	Drug metabolism - cytochrome P450	67	7	2.745	5.7229	2.517	0.000212823	3.67198	0.462677	0.00912663	0.0754021	Ugt301D1; GstE1; Ugt49C1; GstD9; GstD2; GstD5; Ugt37D1	FBgn0032684; FBgn0034335; FBgn0034605; FBgn0038020; FBgn0010038; FBgn0010041; FBgn0040260
REACTOME pathway	R-DME-9013148	CDC42 GTPase cycle	67	7	2.745	5.7229	2.517	0.000212823	3.67198	0.462677	0.00912663	0.0754021	arm; GM130; Cip4; RhoGDI; Pak3; RhoGAP93B; Rab7	FBgn0000117; FBgn0034697; FBgn0035533; FBgn0036921; FBgn0044826; FBgn0038853; FBgn0015795
GO Biological Processes	GO:0043001	Golgi to plasma membrane protein transport	17	4	1.569	12.8886	3.688	0.000214102	3.66938	0.465458	0.00912663	0.0754021	Arfrp1; CG7083; Crag; Sec6	FBgn0030088; FBgn0035877; FBgn0025864; FBgn0266671
GO Biological Processes	GO:0030182	neuron differentiation	821	30	11.765	2.0016	1.001	0.000222627	3.65242	0.483991	0.00930751	0.0768965	Abp1; AP-1sigma; arm; baz; bif; CG6701; cher; Cip4; cora; Dlic; Dredd; Fas3; GM130; Hrs; hts; kay; Mical; Npc2a; Patronin; Pka-C1; Rab1; Ras85D; RhoGAP93B; Rok; scb; Sec6; Shc; sn; Tm1; WASp	FBgn0036372; FBgn0039132; FBgn0000117; FBgn0000163; FBgn0014133; FBgn0033889; FBgn0014141; FBgn0035533; FBgn0010434; FBgn0030276; FBgn0020381; FBgn0000636; FBgn0034697; FBgn0031450; FBgn0263391; FBgn0001297; FBgn0053208; FBgn0031381; FBgn0263197; FBgn0000273; FBgn0285937; FBgn0003205; FBgn0038853; FBgn0026181; FBgn0286785; FBgn0266671; FBgn0015296; FBgn0003447; FBgn0003721; FBgn0024273
KEGG Pathway D.mel	path:map00980	Metabolism of xenobiotics by cytochrome P450	69	7	2.745	5.557	2.474	0.00025599	3.59178	0.556522	0.0105004	0.086752	Ugt301D1; GstE1; Ugt49C1; GstD9; GstD2; GstD5; Ugt37D1	FBgn0032684; FBgn0034335; FBgn0034605; FBgn0038020; FBgn0010038; FBgn0010041; FBgn0040260
GO Biological Processes	GO:0009653	anatomical structure morphogenesis	1724	51	20	1.6204	0.696	0.000303198	3.51827	0.659152	0.0122065	0.100847	scb; Sec6; Shc; sn; Su(dx); Tm1; Vha26; VhaAC39-1; WASp; 14-3-3zeta; Abp1; Act5C; Actn; AP-1sigma; arm; Atg18a; Atg8a; baz; bif; blow; CG15721; CG6701; cher; cib; Cip4; CLIP-190; cora; Dlic; Dredd; Fas3; Galphas; gammaCOP; GM130; hts; kay; Lpin; Mhc; Mical; Myo61F; p115; Pak3; piwi; Pka-C1; pnut; Ppcs; Rab1; RanBPM; Ras85D; Rbcn-3B; RhoGAP93B; Rok	FBgn0286785; FBgn0266671; FBgn0015296; FBgn0003447; FBgn0003557; FBgn0003721; FBgn0283535; FBgn0285910; FBgn0024273; FBgn0004907; FBgn0036372; FBgn0000042; FBgn0000667; FBgn0039132; FBgn0000117; FBgn0035850; FBgn0052672; FBgn0000163; FBgn0014133; FBgn0004133; FBgn0030438; FBgn0033889; FBgn0014141; FBgn0026084; FBgn0035533; FBgn0020503; FBgn0010434; FBgn0030276; FBgn0020381; FBgn0000636; FBgn00011…
GO Biological Processes	GO:0009636	response to toxic substance	173	11	4.314	3.4829	1.8	0.000337221	3.47208	0.733119	0.0131527	0.108664	aay; CG30344; cher; Cyp12a4; Fer1HCH; Fer2LCH; kraken; Pka-C1; Pka-R1; scb; Sod3	FBgn0023129; FBgn0050344; FBgn0014141; FBgn0038681; FBgn0015222; FBgn0015221; FBgn0020545; FBgn0000273; FBgn0259243; FBgn0286785; FBgn0033631
GO Biological Processes	GO:0007032	endosome organization	19	4	1.569	11.5319	3.528	0.0003388	3.47006	0.73655	0.0131527	0.108664	Pi4KIIalpha; ref(2)P; SWIP; Vps8	FBgn0037339; FBgn0003231; FBgn0030739; FBgn0035704
GO Biological Processes	GO:0051017	actin filament bundle assembly	34	5	1.961	8.0554	3.01	0.000351843	3.45365	0.764907	0.0134194	0.110868	hts; Actn; Rok; sn; Tm1	FBgn0263391; FBgn0000667; FBgn0026181; FBgn0003447; FBgn0003721
GO Biological Processes	GO:0007297	ovarian follicle cell migration	147	10	3.922	3.7263	1.898	0.000366414	3.43603	0.796584	0.0137342	0.113469	kay; Mhc; Ppcs; Rab7; Ras85D; Sec6; Shc; baz; Dlg5; Hrs	FBgn0001297; FBgn0264695; FBgn0261285; FBgn0015795; FBgn0003205; FBgn0266671; FBgn0015296; FBgn0000163; FBgn0032363; FBgn0031450
GO Biological Processes	GO:0009987	cellular process	8313	178	69.804	1.1729	0.23	0.000381043	3.41903	0.828388	0.0140405	0.115999	14-3-3zeta; aay; Abp1; Act5C; Actn; Adgf-A; alphaTub84B; amd; AnxB9; AP-1sigma; arm; Ars2; Atg18a; Atg8a; ATP7; baz; beta-Man; bif; blow; brun; CaMKI; cathD; cer; CG10737; CG10939; CG11030; CG12975; CG14100; CG14174; CG15721; CG17726; CG1774; CG18135; CG1827; CG31357; CG34417; CG3662; CG4078; CG4572; CG5177; CG6218; CG6701; CG6951; CG7747; CG7766; CG7857; CG7860; CG7956; CG7997; CG8230; CG9302; C…	FBgn0004907; FBgn0023129; FBgn0036372; FBgn0000042; FBgn0000667; FBgn0036752; FBgn0003884; FBgn0000075; FBgn0000083; FBgn0039132; FBgn0000117; FBgn0033062; FBgn0035850; FBgn0052672; FBgn0030343; FBgn0000163; FBgn0037215; FBgn0014133; FBgn0004133; FBgn0261787; FBgn0016126; FBgn0029093; FBgn0034443; FBgn0034420; FBgn0010620; FBgn0031736; FBgn0037061; FBgn0036889; FBgn0036036; FBgn0030438; FBgn00378…
REACTOME pathway	R-DME-8873719	RAB geranylgeranylation	35	5	1.961	7.8252	2.968	0.000404429	3.39316	0.879228	0.0144057	0.119017	Rab39; Rab14; Rep; Rab1; Rab7	FBgn0029959; FBgn0015791; FBgn0026378; FBgn0285937; FBgn0015795
REACTOME pathway	R-DME-9013406	RHOQ GTPase cycle	35	5	1.961	7.8252	2.968	0.000404429	3.39316	0.879228	0.0144057	0.119017	arm; Su(dx); Cip4; Pak3; Rab7	FBgn0000117; FBgn0003557; FBgn0035533; FBgn0044826; FBgn0015795
REACTOME pathway	R-DME-109582	Hemostasis	300	15	5.882	2.7388	1.454	0.000415808	3.38111	0.903966	0.0144057	0.119017	Actn; Act5C; crq; Pka-C1; 14-3-3zeta; Sod3; Qsox1; scb; CG15111; Pka-R1; alphaTub84B; Ras85D; cher; Sap-r; Shc	FBgn0000667; FBgn0000042; FBgn0015924; FBgn0000273; FBgn0004907; FBgn0033631; FBgn0033814; FBgn0286785; FBgn0034419; FBgn0259243; FBgn0003884; FBgn0003205; FBgn0014141; FBgn0000416; FBgn0015296
REACTOME pathway	R-DME-1369062	ABC transporters in lipid homeostasis	20	4	1.569	10.9553	3.454	0.000417461	3.37938	0.907561	0.0144057	0.119017	CG3164; Atet; CG5853; Pex19	FBgn0025683; FBgn0020762; FBgn0032167; FBgn0032407
GO Biological Processes	GO:0007264	small GTPase mediated signal transduction	179	11	4.314	3.3662	1.751	0.000450852	3.34597	0.980152	0.0153149	0.126528	Rab1; Rab14; Rab39; Rab7; Ras85D; Rep; RhoGDI; Rok; 14-3-3zeta; Crag; Gdi	FBgn0285937; FBgn0015791; FBgn0029959; FBgn0015795; FBgn0003205; FBgn0026378; FBgn0036921; FBgn0026181; FBgn0004907; FBgn0025864; FBgn0004868
GO Biological Processes	GO:0007033	vacuole organization	55	6	2.353	5.9756	2.579	0.000478411	3.3202	1	0.0159393	0.131687	Vps16A; Atg18a; Atg8a; Rab1; Rab14; Rab7	FBgn0285911; FBgn0035850; FBgn0052672; FBgn0285937; FBgn0015791; FBgn0015795
GO Biological Processes	GO:0032956	regulation of actin cytoskeleton organization	100	8	3.137	4.3821	2.132	0.000483897	3.31525	1	0.0159393	0.131687	Abp1; Cip4; Rok; WASp; hts; Mhc; Nup98-96; Pka-C1	FBgn0036372; FBgn0035533; FBgn0026181; FBgn0024273; FBgn0263391; FBgn0264695; FBgn0039120; FBgn0000273
GO Biological Processes	GO:0045214	sarcomere organization	37	5	1.961	7.4022	2.888	0.000527151	3.27806	1	0.0168533	0.139238	Actn; cher; hts; Mhc; Mical	FBgn0000667; FBgn0014141; FBgn0263391; FBgn0264695; FBgn0053208
GO Biological Processes	GO:0061572	actin filament bundle organization	37	5	1.961	7.4022	2.888	0.000527151	3.27806	1	0.0168533	0.139238	Rok; sn; Tm1; hts; Actn	FBgn0026181; FBgn0003447; FBgn0003721; FBgn0263391; FBgn0000667
GO Biological Processes	GO:0032970	regulation of actin filament-based process	102	8	3.137	4.2962	2.103	0.00055272	3.2575	1	0.0171904	0.142023	hts; Mhc; Nup98-96; Pka-C1; Abp1; Cip4; Rok; WASp	FBgn0263391; FBgn0264695; FBgn0039120; FBgn0000273; FBgn0036372; FBgn0035533; FBgn0026181; FBgn0024273
GO Biological Processes	GO:0042692	muscle cell differentiation	128	9	3.529	3.8515	1.945	0.000564167	3.24859	1	0.0171904	0.142023	hts; Mhc; Mical; Pak3; Actn; blow; cher; Rok; WASp	FBgn0263391; FBgn0264695; FBgn0053208; FBgn0044826; FBgn0000667; FBgn0004133; FBgn0014141; FBgn0026181; FBgn0024273
GO Biological Processes	GO:0048667	cell morphogenesis involved in neuron differentiation	483	20	7.843	2.2682	1.182	0.000567291	3.24619	1	0.0171904	0.142023	Abp1; AP-1sigma; baz; bif; CG6701; cher; Dlic; Fas3; GM130; hts; kay; Mical; Rab1; Ras85D; RhoGAP93B; Rok; scb; Shc; Tm1; WASp	FBgn0036372; FBgn0039132; FBgn0000163; FBgn0014133; FBgn0033889; FBgn0014141; FBgn0030276; FBgn0000636; FBgn0034697; FBgn0263391; FBgn0001297; FBgn0053208; FBgn0285937; FBgn0003205; FBgn0038853; FBgn0026181; FBgn0286785; FBgn0015296; FBgn0003721; FBgn0024273
GO Biological Processes	GO:0031175	neuron projection development	520	21	8.235	2.2121	1.145	0.000573576	3.24141	1	0.0171904	0.142023	Abp1; AP-1sigma; bif; CG6701; cher; Dlic; Fas3; GM130; hts; kay; Mical; Patronin; Pka-C1; Rab1; RhoGAP93B; Rok; scb; Shc; sn; Tm1; WASp	FBgn0036372; FBgn0039132; FBgn0014133; FBgn0033889; FBgn0014141; FBgn0030276; FBgn0000636; FBgn0034697; FBgn0263391; FBgn0001297; FBgn0053208; FBgn0263197; FBgn0000273; FBgn0285937; FBgn0038853; FBgn0026181; FBgn0286785; FBgn0015296; FBgn0003447; FBgn0003721; FBgn0024273
GO Biological Processes	GO:0007281	germ cell development	869	30	11.765	1.891	0.919	0.00057723	3.23865	1	0.0171904	0.142023	hts; kay; Mhc; piwi; Pka-C1; Pka-R1; Ppcs; Rab7; RanBPM; Ras85D; Rok; scb; Sec6; Shc; Tm1; WASp; 14-3-3zeta; Act5C; arm; baz; cathD; CG15721; cher; Cip4; Dlg5; Dlic; Dredd; EndoG; Fas3; Hrs	FBgn0263391; FBgn0001297; FBgn0264695; FBgn0004872; FBgn0000273; FBgn0259243; FBgn0261285; FBgn0015795; FBgn0262114; FBgn0003205; FBgn0026181; FBgn0286785; FBgn0266671; FBgn0015296; FBgn0003721; FBgn0024273; FBgn0004907; FBgn0000042; FBgn0000117; FBgn0000163; FBgn0029093; FBgn0030438; FBgn0014141; FBgn0035533; FBgn0032363; FBgn0030276; FBgn0020381; FBgn0033690; FBgn0000636; FBgn0031450
REACTOME pathway	R-DME-9035034	RHOF GTPase cycle	38	5	1.961	7.2074	2.849	0.00059808	3.22324	1	0.0175706	0.145164	Actn; Act5C; hts; RhoGAP93B; Rab7	FBgn0000667; FBgn0000042; FBgn0263391; FBgn0038853; FBgn0015795
REACTOME pathway	R-DME-1236394	Signaling by ERBB4	22	4	1.569	9.9594	3.316	0.000612455	3.21293	1	0.017753	0.146671	Su(dx); Psn; Ras85D; Shc	FBgn0003557; FBgn0284421; FBgn0003205; FBgn0015296
GO Biological Processes	GO:0002064	epithelial cell development	381	17	6.667	2.4441	1.289	0.000644606	3.19071	1	0.01829	0.151108	kay; Mhc; Ppcs; Rab7; RanBPM; Ras85D; Rok; Sec6; Shc; WASp; baz; CG15721; cher; Cip4; Dlg5; Fas3; Hrs	FBgn0001297; FBgn0264695; FBgn0261285; FBgn0015795; FBgn0262114; FBgn0003205; FBgn0026181; FBgn0266671; FBgn0015296; FBgn0024273; FBgn0000163; FBgn0030438; FBgn0014141; FBgn0035533; FBgn0032363; FBgn0000636; FBgn0031450
GO Biological Processes	GO:0006879	cellular iron ion homeostasis	10	3	1.176	16.4329	4.039	0.00065622	3.18295	1	0.01829	0.151108	Fer1HCH; Fer2LCH; VhaAC39-1	FBgn0015222; FBgn0015221; FBgn0285910
REACTOME pathway	R-DME-438064	Post NMDA receptor activation events	10	3	1.176	16.4329	4.039	0.00065622	3.18295	1	0.01829	0.151108	Pka-C1; Pka-R1; CaMKI	FBgn0000273; FBgn0259243; FBgn0016126
GO Biological Processes	GO:0006892	post-Golgi vesicle-mediated transport	39	5	1.961	7.0226	2.812	0.00067593	3.1701	1	0.0186009	0.153676	Arfrp1; CG7083; Crag; Rab14; Sec6	FBgn0030088; FBgn0035877; FBgn0025864; FBgn0015791; FBgn0266671
GO Biological Processes	GO:0007163	establishment or maintenance of cell polarity	219	12	4.706	3.0015	1.586	0.000703445	3.15277	1	0.0188178	0.155468	14-3-3zeta; AnxB9; baz; cora; Shc; sn; kay; pins; Pka-C1; Pka-R1; Ras85D; Rok	FBgn0004907; FBgn0000083; FBgn0000163; FBgn0010434; FBgn0015296; FBgn0003447; FBgn0001297; FBgn0040080; FBgn0000273; FBgn0259243; FBgn0003205; FBgn0026181
GO Biological Processes	GO:0048699	generation of neurons	921	31	12.157	1.8437	0.883	0.00071067	3.14833	1	0.0188178	0.155468	Hrs; hts; kay; Mical; Npc2a; Patronin; pins; Pka-C1; Rab1; Ras85D; RhoGAP93B; Abp1; AP-1sigma; arm; baz; bif; CG6701; cher; Cip4; cora; Dlic; Dredd; Fas3; GM130; Rok; scb; Sec6; Shc; sn; Tm1; WASp	FBgn0031450; FBgn0263391; FBgn0001297; FBgn0053208; FBgn0031381; FBgn0263197; FBgn0040080; FBgn0000273; FBgn0285937; FBgn0003205; FBgn0038853; FBgn0036372; FBgn0039132; FBgn0000117; FBgn0000163; FBgn0014133; FBgn0033889; FBgn0014141; FBgn0035533; FBgn0010434; FBgn0030276; FBgn0020381; FBgn0000636; FBgn0034697; FBgn0026181; FBgn0286785; FBgn0266671; FBgn0015296; FBgn0003447; FBgn0003721; FBgn00242…
GO Biological Processes	GO:0051493	regulation of cytoskeleton organization	160	10	3.922	3.4235	1.775	0.000714056	3.14627	1	0.0188178	0.155468	Rok; WASp; Abp1; cher; Cip4; hts; Mhc; Nup98-96; Patronin; Pka-C1	FBgn0026181; FBgn0024273; FBgn0036372; FBgn0014141; FBgn0035533; FBgn0263391; FBgn0264695; FBgn0039120; FBgn0263197; FBgn0000273
GO Biological Processes	GO:0035295	tube development	801	28	10.98	1.9148	0.937	0.000731425	3.13583	1	0.0188178	0.155468	Act5C; AnxB9; arm; baz; Cip4; cora; Cyp9f2; Dlic; Galphas; gammaCOP; kay; Lpin; Myo61F; p115; Pka-C1; pnut; Ppcs; Psn; Rab7; Ras85D; Rbcn-3B; Rok; scb; Shc; sn; Su(dx); Vha26; VhaAC39-1	FBgn0000042; FBgn0000083; FBgn0000117; FBgn0000163; FBgn0035533; FBgn0010434; FBgn0038037; FBgn0030276; FBgn0001123; FBgn0028968; FBgn0001297; FBgn0263593; FBgn0010246; FBgn0040087; FBgn0000273; FBgn0013726; FBgn0261285; FBgn0284421; FBgn0015795; FBgn0003205; FBgn0023510; FBgn0026181; FBgn0286785; FBgn0015296; FBgn0003447; FBgn0003557; FBgn0283535; FBgn0285910
GO Biological Processes	GO:0000904	cell morphogenesis involved in differentiation	530	21	8.235	2.1704	1.118	0.000732855	3.13498	1	0.0188178	0.155468	Abp1; AP-1sigma; baz; bif; CG6701; cher; Dlic; Fas3; GM130; hts; kay; Mical; Ppcs; Rab1; Ras85D; RhoGAP93B; Rok; scb; Shc; Tm1; WASp	FBgn0036372; FBgn0039132; FBgn0000163; FBgn0014133; FBgn0033889; FBgn0014141; FBgn0030276; FBgn0000636; FBgn0034697; FBgn0263391; FBgn0001297; FBgn0053208; FBgn0261285; FBgn0285937; FBgn0003205; FBgn0038853; FBgn0026181; FBgn0286785; FBgn0015296; FBgn0003721; FBgn0024273
GO Biological Processes	GO:0000902	cell morphogenesis	606	23	9.02	2.079	1.056	0.00074295	3.12904	1	0.0188178	0.155468	hts; kay; Mical; Ppcs; Rab1; Ras85D; RhoGAP93B; Rok; scb; Shc; sn; Tm1; WASp; Abp1; AP-1sigma; arm; baz; bif; CG6701; cher; Dlic; Fas3; GM130	FBgn0263391; FBgn0001297; FBgn0053208; FBgn0261285; FBgn0285937; FBgn0003205; FBgn0038853; FBgn0026181; FBgn0286785; FBgn0015296; FBgn0003447; FBgn0003721; FBgn0024273; FBgn0036372; FBgn0039132; FBgn0000117; FBgn0000163; FBgn0014133; FBgn0033889; FBgn0014141; FBgn0030276; FBgn0000636; FBgn0034697
GO Biological Processes	GO:0007298	border follicle cell migration	133	9	3.529	3.7067	1.89	0.000744402	3.12819	1	0.0188178	0.155468	baz; Dlg5; Hrs; kay; Mhc; Rab7; Ras85D; Sec6; Shc	FBgn0000163; FBgn0032363; FBgn0031450; FBgn0001297; FBgn0264695; FBgn0015795; FBgn0003205; FBgn0266671; FBgn0015296
GO Biological Processes	GO:0035239	tube morphogenesis	572	22	8.627	2.1068	1.075	0.000813668	3.08955	1	0.0201601	0.166558	kay; Lpin; Myo61F; p115; Pka-C1; Ppcs; Ras85D; Rbcn-3B; Act5C; arm; baz; Cip4; cora; Dlic; Galphas; gammaCOP; Rok; Shc; sn; Su(dx); Vha26; VhaAC39-1	FBgn0001297; FBgn0263593; FBgn0010246; FBgn0040087; FBgn0000273; FBgn0261285; FBgn0003205; FBgn0023510; FBgn0000042; FBgn0000117; FBgn0000163; FBgn0035533; FBgn0010434; FBgn0030276; FBgn0001123; FBgn0028968; FBgn0026181; FBgn0015296; FBgn0003447; FBgn0003557; FBgn0283535; FBgn0285910
GO Biological Processes	GO:0048477	oogenesis	727	26	10.196	1.959	0.97	0.000816047	3.08828	1	0.0201601	0.166558	Rok; scb; Sec6; Shc; Tm1; Hrs; hts; kay; Mhc; piwi; Pka-C1; Pka-R1; Ppcs; Rab7; RanBPM; Ras85D; 14-3-3zeta; arm; baz; cathD; CG15721; cher; Cip4; Dlg5; Dlic; Fas3	FBgn0026181; FBgn0286785; FBgn0266671; FBgn0015296; FBgn0003721; FBgn0031450; FBgn0263391; FBgn0001297; FBgn0264695; FBgn0004872; FBgn0000273; FBgn0259243; FBgn0261285; FBgn0015795; FBgn0262114; FBgn0003205; FBgn0004907; FBgn0000117; FBgn0000163; FBgn0029093; FBgn0030438; FBgn0014141; FBgn0035533; FBgn0032363; FBgn0030276; FBgn0000636
REACTOME pathway	R-DME-70326	Glucose metabolism	41	5	1.961	6.6801	2.74	0.000854078	3.0685	1	0.0203272	0.167939	Gapdh2; Oscillin; Pepck1; MFS16; Hex-C	FBgn0001092; FBgn0031717; FBgn0003067; FBgn0034611; FBgn0001187
GO Biological Processes	GO:0051453	regulation of intracellular pH	24	4	1.569	9.1294	3.191	0.000864533	3.06322	1	0.0203272	0.167939	Nhe3; Rab14; Rbcn-3B; VhaAC39-1	FBgn0028703; FBgn0015791; FBgn0023510; FBgn0285910
REACTOME pathway	R-DME-442755	Activation of NMDA receptors and postsynaptic events	24	4	1.569	9.1294	3.191	0.000864533	3.06322	1	0.0203272	0.167939	Actn; Pka-C1; Pka-R1; CaMKI	FBgn0000667; FBgn0000273; FBgn0259243; FBgn0016126
GO Biological Processes	GO:0030030	cell projection organization	730	26	10.196	1.9509	0.964	0.00086654	3.06221	1	0.0203272	0.167939	hts; kay; Mical; Myo61F; Patronin; Pka-C1; pnut; Rab1; RhoGAP93B; Abp1; AP-1sigma; baz; bif; CG6701; cher; Cip4; cora; Dlic; Fas3; GM130; Rok; scb; Shc; sn; Tm1; WASp	FBgn0263391; FBgn0001297; FBgn0053208; FBgn0010246; FBgn0263197; FBgn0000273; FBgn0013726; FBgn0285937; FBgn0038853; FBgn0036372; FBgn0039132; FBgn0000163; FBgn0014133; FBgn0033889; FBgn0014141; FBgn0035533; FBgn0010434; FBgn0030276; FBgn0000636; FBgn0034697; FBgn0026181; FBgn0286785; FBgn0015296; FBgn0003447; FBgn0003721; FBgn0024273
GO Biological Processes	GO:0035220	wing disc development	427	18	7.059	2.3091	1.207	0.000869564	3.0607	1	0.0203272	0.167939	Rok; Shc; sn; Su(dx); AnxB9; arm; Cip4; cora; Cyp9f2; Galphas; kay; Lpin; p115; Pka-C1; Ppcs; Psn; Rab7; Ras85D	FBgn0026181; FBgn0015296; FBgn0003447; FBgn0003557; FBgn0000083; FBgn0000117; FBgn0035533; FBgn0010434; FBgn0038037; FBgn0001123; FBgn0001297; FBgn0263593; FBgn0040087; FBgn0000273; FBgn0261285; FBgn0284421; FBgn0015795; FBgn0003205
REACTOME pathway	R-DME-428559	Proton-coupled neutral amino acid transporters	11	3	1.176	14.939	3.901	0.000890165	3.05053	1	0.0203707	0.168298	CG16700; CG4991; CG13384	FBgn0030816; FBgn0030817; FBgn0032036
REACTOME pathway	R-DME-8964058	HDL remodeling	11	3	1.176	14.939	3.901	0.000890165	3.05053	1	0.0203707	0.168298	CG3164; Atet; CG5853	FBgn0025683; FBgn0020762; FBgn0032167
GO Biological Processes	GO:0010106	cellular response to iron ion starvation	3	2	0.784	36.5176	5.191	0.000983968	3.00702	1	0.0220317	0.182021	Fer1HCH; Fer2LCH	FBgn0015222; FBgn0015221
GO Biological Processes	GO:0098711	iron ion import across plasma membrane	3	2	0.784	36.5176	5.191	0.000983968	3.00702	1	0.0220317	0.182021	Fer1HCH; Fer2LCH	FBgn0015222; FBgn0015221
GO Biological Processes	GO:0008306	associative learning	63	6	2.353	5.2168	2.383	0.000993152	3.00298	1	0.0220317	0.182021	14-3-3zeta; Sap47; scb; Pka-C1; Pka-R1; Psn	FBgn0004907; FBgn0013334; FBgn0286785; FBgn0000273; FBgn0259243; FBgn0284421
REACTOME pathway	R-DME-5683826	Surfactant metabolism	25	4	1.569	8.7642	3.132	0.00101457	2.99372	1	0.0222796	0.184069	Cp1; Adgf-A; Sap-r; cathD	FBgn0013770; FBgn0036752; FBgn0000416; FBgn0029093
GO Biological Processes	GO:0044262	cellular carbohydrate metabolic process	87	7	2.745	4.4073	2.14	0.00105031	2.97868	1	0.0228338	0.188648	Pepck1; Atg18a; CG31357; CG5177; CG6218; CG7766; Galk	FBgn0003067; FBgn0035850; FBgn0051357; FBgn0031908; FBgn0038321; FBgn0030087; FBgn0263199
GO Biological Processes	GO:0007424	open tracheal system development	262	13	5.098	2.7179	1.442	0.00107161	2.96996	1	0.023066	0.190566	arm; baz; cora; Dlic; gammaCOP; Hrs; Mhc; Ras85D; Rbcn-3B; scb; Shc; Vha26; VhaAC39-1	FBgn0000117; FBgn0000163; FBgn0010434; FBgn0030276; FBgn0028968; FBgn0031450; FBgn0264695; FBgn0003205; FBgn0023510; FBgn0286785; FBgn0015296; FBgn0283535; FBgn0285910
GO Biological Processes	GO:0034058	endosomal vesicle fusion	12	3	1.176	13.6941	3.775	0.00117094	2.93147	1	0.0247688	0.204634	Rab7; Vps16A; Vps8	FBgn0015795; FBgn0285911; FBgn0035704
GO Biological Processes	GO:0006893	Golgi to plasma membrane transport	26	4	1.569	8.4271	3.075	0.00118201	2.92738	1	0.0247688	0.204634	Sec6; Arfrp1; CG7083; Crag	FBgn0266671; FBgn0030088; FBgn0035877; FBgn0025864
GO Biological Processes	GO:0007399	nervous system development	1205	37	14.51	1.6819	0.75	0.00118489	2.92632	1	0.0247688	0.204634	hts; kay; Mical; Npc2a; Pak3; Patronin; Pex19; pins; Pka-C1; Pka-R1; Rab1; Ras85D; RhoGAP93B; Rnp4F; Rok; scb; Sec6; Shc; sn; sws; Tm1; WASp; Abp1; AP-1sigma; arm; baz; bif; CG6701; cher; cib; Cip4; cora; Dlic; Dredd; Fas3; GM130; Hrs	FBgn0263391; FBgn0001297; FBgn0053208; FBgn0031381; FBgn0044826; FBgn0263197; FBgn0032407; FBgn0040080; FBgn0000273; FBgn0259243; FBgn0285937; FBgn0003205; FBgn0038853; FBgn0014024; FBgn0026181; FBgn0286785; FBgn0266671; FBgn0015296; FBgn0003447; FBgn0003656; FBgn0003721; FBgn0024273; FBgn0036372; FBgn0039132; FBgn0000117; FBgn0000163; FBgn0014133; FBgn0033889; FBgn0014141; FBgn0026084; FBgn00355…
GO Biological Processes	GO:0055085	transmembrane transport	629	23	9.02	2.003	1.002	0.0012221	2.91289	1	0.0253034	0.209051	Mct1; MFS16; mrva; Nhe3; Orct2; Piezo; Atet; ATP7; Bmcp; CG13384; CG16700; CG30344; CG3164; CG4991; CG5853; CG6231; CG6293; Fer1HCH; Fer2LCH; Trpm; Vha14-1; Vha26; VhaAC39-1	FBgn0023549; FBgn0034611; FBgn0035763; FBgn0028703; FBgn0086365; FBgn0264953; FBgn0020762; FBgn0030343; FBgn0036199; FBgn0032036; FBgn0030816; FBgn0050344; FBgn0025683; FBgn0030817; FBgn0032167; FBgn0038720; FBgn0037807; FBgn0015222; FBgn0015221; FBgn0265194; FBgn0262512; FBgn0283535; FBgn0285910
GO Biological Processes	GO:0007611	learning or memory	172	10	3.922	3.1847	1.671	0.00124214	2.90583	1	0.0254756	0.210474	Sap47; scb; Pka-C1; Pka-R1; Psn; 14-3-3zeta; arm; cer; cher; Galphas	FBgn0013334; FBgn0286785; FBgn0000273; FBgn0259243; FBgn0284421; FBgn0004907; FBgn0000117; FBgn0034443; FBgn0014141; FBgn0001123
REACTOME pathway	R-DME-9013420	RHOU GTPase cycle	27	4	1.569	8.115	3.021	0.00136787	2.86396	1	0.0276378	0.228337	Su(dx); Hrs; Dlg5; Pak3	FBgn0003557; FBgn0031450; FBgn0032363; FBgn0044826
GO Biological Processes	GO:0008154	actin polymerization or depolymerization	67	6	2.353	4.9054	2.294	0.00137299	2.86233	1	0.0276378	0.228337	Abp1; Cip4; hts; Mical; Nup98-96; WASp	FBgn0036372; FBgn0035533; FBgn0263391; FBgn0053208; FBgn0039120; FBgn0024273
GO Biological Processes	GO:0060429	epithelium development	1087	34	13.333	1.7133	0.777	0.00139451	2.85558	1	0.0277106	0.228939	Hrs; kay; Lpin; Mhc; Myo61F; p115; Pka-C1; pnut; Ppcs; Psn; Rab7; RanBPM; Ras85D; Rok; scb; Sec6; Shc; sn; Su(dx); Vha26; VhaAC39-1; WASp; AnxB9; arm; baz; CG15721; cher; Cip4; cora; Cyp9f2; Dlg5; Fas3; Galphas; gammaCOP	FBgn0031450; FBgn0001297; FBgn0263593; FBgn0264695; FBgn0010246; FBgn0040087; FBgn0000273; FBgn0013726; FBgn0261285; FBgn0284421; FBgn0015795; FBgn0262114; FBgn0003205; FBgn0026181; FBgn0286785; FBgn0266671; FBgn0015296; FBgn0003447; FBgn0003557; FBgn0283535; FBgn0285910; FBgn0024273; FBgn0000083; FBgn0000117; FBgn0000163; FBgn0030438; FBgn0014141; FBgn0035533; FBgn0010434; FBgn0038037; FBgn00323…
GO Biological Processes	GO:0045185	maintenance of protein location	46	5	1.961	5.954	2.574	0.00145078	2.8384	1	0.0277106	0.228939	14-3-3zeta; Act5C; Actn; pins; Rok	FBgn0004907; FBgn0000042; FBgn0000667; FBgn0040080; FBgn0026181
GO Biological Processes	GO:0055076	transition metal ion homeostasis	46	5	1.961	5.954	2.574	0.00145078	2.8384	1	0.0277106	0.228939	Trpm; VhaAC39-1; ATP7; Fer1HCH; Fer2LCH	FBgn0265194; FBgn0285910; FBgn0030343; FBgn0015222; FBgn0015221
REACTOME pathway	R-DME-194138	Signaling by VEGF	46	5	1.961	5.954	2.574	0.00145078	2.8384	1	0.0277106	0.228939	arm; Act5C; Ras85D; Pak3; Rok	FBgn0000117; FBgn0000042; FBgn0003205; FBgn0044826; FBgn0026181
REACTOME pathway	R-DME-4420097	VEGFA-VEGFR2 Pathway	46	5	1.961	5.954	2.574	0.00145078	2.8384	1	0.0277106	0.228939	arm; Act5C; Ras85D; Pak3; Rok	FBgn0000117; FBgn0000042; FBgn0003205; FBgn0044826; FBgn0026181
GO Biological Processes	GO:0048812	neuron projection morphogenesis	484	19	7.451	2.1503	1.105	0.00145309	2.83771	1	0.0277106	0.228939	hts; kay; Mical; Rab1; RhoGAP93B; Rok; scb; Shc; sn; Tm1; WASp; Abp1; AP-1sigma; bif; CG6701; cher; Dlic; Fas3; GM130	FBgn0263391; FBgn0001297; FBgn0053208; FBgn0285937; FBgn0038853; FBgn0026181; FBgn0286785; FBgn0015296; FBgn0003447; FBgn0003721; FBgn0024273; FBgn0036372; FBgn0039132; FBgn0014133; FBgn0033889; FBgn0014141; FBgn0030276; FBgn0000636; FBgn0034697
REACTOME pathway	R-DME-2871796	FCERI mediated MAPK activation	13	3	1.176	12.6407	3.66	0.00150178	2.82339	1	0.0277996	0.229674	Ras85D; Pak3; Shc	FBgn0003205; FBgn0044826; FBgn0015296
REACTOME pathway	R-DME-5621575	CD209 (DC-SIGN) signaling	13	3	1.176	12.6407	3.66	0.00150178	2.82339	1	0.0277996	0.229674	Pka-C1; Ras85D; Pak3	FBgn0000273; FBgn0003205; FBgn0044826
REACTOME pathway	R-DME-8963899	Plasma lipoprotein remodeling	13	3	1.176	12.6407	3.66	0.00150178	2.82339	1	0.0277996	0.229674	CG3164; Atet; CG5853	FBgn0025683; FBgn0020762; FBgn0032167
GO Biological Processes	GO:0022008	neurogenesis	965	31	12.157	1.7597	0.815	0.0015089	2.82134	1	0.0277996	0.229674	Abp1; AP-1sigma; arm; baz; bif; CG6701; cher; Cip4; cora; Dlic; Dredd; Fas3; GM130; Rok; scb; Sec6; Shc; sn; Tm1; WASp; Hrs; hts; kay; Mical; Npc2a; Patronin; pins; Pka-C1; Rab1; Ras85D; RhoGAP93B	FBgn0036372; FBgn0039132; FBgn0000117; FBgn0000163; FBgn0014133; FBgn0033889; FBgn0014141; FBgn0035533; FBgn0010434; FBgn0030276; FBgn0020381; FBgn0000636; FBgn0034697; FBgn0026181; FBgn0286785; FBgn0266671; FBgn0015296; FBgn0003447; FBgn0003721; FBgn0024273; FBgn0031450; FBgn0263391; FBgn0001297; FBgn0053208; FBgn0031381; FBgn0263197; FBgn0040080; FBgn0000273; FBgn0285937; FBgn0003205; FBgn00388…
GO Biological Processes	GO:0030641	regulation of cellular pH	28	4	1.569	7.8252	2.968	0.0015732	2.80322	1	0.0287407	0.237449	Nhe3; Rab14; Rbcn-3B; VhaAC39-1	FBgn0028703; FBgn0015791; FBgn0023510; FBgn0285910
GO Biological Processes	GO:0009888	tissue development	1185	36	14.118	1.6641	0.735	0.00166877	2.7776	1	0.0302326	0.249774	scb; Sec6; Shc; sn; Su(dx); Vha26; VhaAC39-1; WASp; AnxB9; arm; baz; blow; CG15721; CG34417; cher; Cip4; cora; Cyp9f2; Dlg5; Fas3; Galphas; gammaCOP; Hrs; kay; Lpin; Mhc; Myo61F; p115; Pka-C1; pnut; Ppcs; Psn; Rab7; RanBPM; Ras85D; Rok	FBgn0286785; FBgn0266671; FBgn0015296; FBgn0003447; FBgn0003557; FBgn0283535; FBgn0285910; FBgn0024273; FBgn0000083; FBgn0000117; FBgn0000163; FBgn0004133; FBgn0030438; FBgn0085446; FBgn0014141; FBgn0035533; FBgn0010434; FBgn0038037; FBgn0032363; FBgn0000636; FBgn0001123; FBgn0028968; FBgn0031450; FBgn0001297; FBgn0263593; FBgn0264695; FBgn0010246; FBgn0040087; FBgn0000273; FBgn0013726; FBgn02612…
GO Biological Processes	GO:0012501	programmed cell death	345	15	5.882	2.3816	1.252	0.00171514	2.7657	1	0.0308159	0.254593	arm; Atg18a; Atg8a; cathD; CG31357; crq; Dredd; EndoG; Ing5; Pka-C1; pnut; Psn; Ras85D; RpL14; sws	FBgn0000117; FBgn0035850; FBgn0052672; FBgn0029093; FBgn0051357; FBgn0015924; FBgn0020381; FBgn0033690; FBgn0032516; FBgn0000273; FBgn0013726; FBgn0284421; FBgn0003205; FBgn0017579; FBgn0003656
GO Biological Processes	GO:0032482	Rab protein signal transduction	48	5	1.961	5.7059	2.512	0.00175948	2.75462	1	0.0311818	0.257617	Crag; Rab1; Rab14; Rab39; Rab7	FBgn0025864; FBgn0285937; FBgn0015791; FBgn0029959; FBgn0015795
GO Biological Processes	GO:0030707	ovarian follicle cell development	346	15	5.882	2.3747	1.248	0.00176419	2.75345	1	0.0311818	0.257617	Hrs; kay; Mhc; Ppcs; Rab7; RanBPM; Ras85D; Sec6; Shc; baz; CG15721; cher; Cip4; Dlg5; Fas3	FBgn0031450; FBgn0001297; FBgn0264695; FBgn0261285; FBgn0015795; FBgn0262114; FBgn0003205; FBgn0266671; FBgn0015296; FBgn0000163; FBgn0030438; FBgn0014141; FBgn0035533; FBgn0032363; FBgn0000636
KEGG Pathway D.mel	path:map00250	Alanine, aspartate and glutamate metabolism	29	4	1.569	7.5554	2.918	0.00179903	2.74496	1	0.0315411	0.260585	CG1640; CG7860; GLS; Gdh	FBgn0030478; FBgn0030653; FBgn0261625; FBgn0001098
KEGG Pathway D.mel	path:map00983	Drug metabolism - other enzymes	96	7	2.745	3.9941	1.998	0.00186561	2.72918	1	0.0324466	0.268066	Ugt301D1; GstE1; Ugt49C1; GstD9; GstD2; GstD5; Ugt37D1	FBgn0032684; FBgn0034335; FBgn0034605; FBgn0038020; FBgn0010038; FBgn0010041; FBgn0040260
REACTOME pathway	R-DME-187687	Signalling to ERKs	14	3	1.176	11.7378	3.553	0.00188571	2.72453	1	0.032536	0.268805	14-3-3zeta; Ras85D; Shc	FBgn0004907; FBgn0003205; FBgn0015296
GO Biological Processes	GO:0001845	phagolysosome assembly	4	2	0.784	27.3882	4.775	0.0019442	2.71126	1	0.0332811	0.274961	Rab14; Rab7	FBgn0015791; FBgn0015795
GO Biological Processes	GO:0010631	epithelial cell migration	183	10	3.922	2.9932	1.582	0.00197231	2.70503	1	0.0333301	0.275365	baz; Dlg5; Hrs; kay; Mhc; Ppcs; Rab7; Ras85D; Sec6; Shc	FBgn0000163; FBgn0032363; FBgn0031450; FBgn0001297; FBgn0264695; FBgn0261285; FBgn0015795; FBgn0003205; FBgn0266671; FBgn0015296
GO Biological Processes	GO:0048754	branching morphogenesis of an epithelial tube	72	6	2.353	4.5647	2.191	0.00199306	2.70048	1	0.0333301	0.275365	Ras85D; arm; baz; gammaCOP; Vha26; VhaAC39-1	FBgn0003205; FBgn0000117; FBgn0000163; FBgn0028968; FBgn0283535; FBgn0285910
GO Biological Processes	GO:0060446	branching involved in open tracheal system development	72	6	2.353	4.5647	2.191	0.00199306	2.70048	1	0.0333301	0.275365	Ras85D; arm; baz; gammaCOP; Vha26; VhaAC39-1	FBgn0003205; FBgn0000117; FBgn0000163; FBgn0028968; FBgn0283535; FBgn0285910
GO Biological Processes	GO:0090132	epithelium migration	184	10	3.922	2.977	1.574	0.00205298	2.68761	1	0.0340701	0.281479	Sec6; Shc; Hrs; kay; Mhc; Ppcs; Rab7; Ras85D; baz; Dlg5	FBgn0266671; FBgn0015296; FBgn0031450; FBgn0001297; FBgn0264695; FBgn0261285; FBgn0015795; FBgn0003205; FBgn0000163; FBgn0032363
GO Biological Processes	GO:0030239	myofibril assembly	50	5	1.961	5.4776	2.454	0.00211377	2.67494	1	0.0345514	0.285456	Actn; cher; hts; Mhc; Mical	FBgn0000667; FBgn0014141; FBgn0263391; FBgn0264695; FBgn0053208
GO Biological Processes	GO:0035167	larval lymph gland hemopoiesis	50	5	1.961	5.4776	2.454	0.00211377	2.67494	1	0.0345514	0.285456	Nup98-96; Ras85D; Adgf-A; cher; Gale	FBgn0039120; FBgn0003205; FBgn0036752; FBgn0014141; FBgn0035147
REACTOME pathway	R-DME-71387	Metabolism of carbohydrates	155	9	3.529	3.1806	1.669	0.00217506	2.66253	1	0.0352879	0.291541	GlcAT-I; CG7766; Gapdh2; Oscillin; Pepck1; MFS16; Gale; beta-Man; Hex-C	FBgn0066114; FBgn0030087; FBgn0001092; FBgn0031717; FBgn0003067; FBgn0034611; FBgn0035147; FBgn0037215; FBgn0001187
REACTOME pathway	R-DME-6807878	COPI-mediated anterograde transport	74	6	2.353	4.4413	2.151	0.00229286	2.63962	1	0.0359919	0.297357	p115; Dlic; GM130; alphaTub84B; Rab1; gammaCOP	FBgn0040087; FBgn0030276; FBgn0034697; FBgn0003884; FBgn0285937; FBgn0028968
GO Biological Processes	GO:0009994	oocyte differentiation	187	10	3.922	2.9292	1.551	0.0023111	2.63618	1	0.0359919	0.297357	hts; piwi; Pka-C1; Pka-R1; Ras85D; Rok; 14-3-3zeta; baz; scb; Tm1	FBgn0263391; FBgn0004872; FBgn0000273; FBgn0259243; FBgn0003205; FBgn0026181; FBgn0004907; FBgn0000163; FBgn0286785; FBgn0003721
FlyBase signaling pathway (experimental evidence)	FBgg0000934	Torso Signaling Pathway	31	4	1.569	7.0679	2.821	0.00231627	2.63521	1	0.0359919	0.297357	Ras85D; 14-3-3zeta; Shc; Hrs	FBgn0003205; FBgn0004907; FBgn0015296; FBgn0031450
GO Biological Processes	GO:0008293	torso signaling pathway	31	4	1.569	7.0679	2.821	0.00231627	2.63521	1	0.0359919	0.297357	Ras85D; 14-3-3zeta; Hrs; Shc	FBgn0003205; FBgn0004907; FBgn0031450; FBgn0015296
REACTOME pathway	R-DME-111465	Apoptotic cleavage of cellular proteins	31	4	1.569	7.0679	2.821	0.00231627	2.63521	1	0.0359919	0.297357	Dredd; arm; hts; Rok	FBgn0020381; FBgn0000117; FBgn0263391; FBgn0026181
GO Biological Processes	GO:0006886	intracellular protein transport	429	17	6.667	2.1706	1.118	0.00232031	2.63445	1	0.0359919	0.297357	Tim9b; Vps16A; Vps8; WASp; Nup98-96; p115; Rab1; Rab14; Rab39; Rab7; Rep; AP-1sigma; Arfrp1; CG5745; cora; gammaCOP; Hrs	FBgn0027358; FBgn0285911; FBgn0035704; FBgn0024273; FBgn0039120; FBgn0040087; FBgn0285937; FBgn0015791; FBgn0029959; FBgn0015795; FBgn0026378; FBgn0039132; FBgn0030088; FBgn0038855; FBgn0010434; FBgn0028968; FBgn0031450
GO Biological Processes	GO:0016477	cell migration	321	14	5.49	2.389	1.256	0.00235582	2.62786	1	0.0359919	0.297357	scb; Sec6; Shc; sn; Abp1; baz; Dlg5; Hrs; kay; Mhc; Ppcs; Rab1; Rab7; Ras85D	FBgn0286785; FBgn0266671; FBgn0015296; FBgn0003447; FBgn0036372; FBgn0000163; FBgn0032363; FBgn0031450; FBgn0001297; FBgn0264695; FBgn0261285; FBgn0285937; FBgn0015795; FBgn0003205
GO Biological Processes	GO:0007293	germarium-derived egg chamber formation	100	7	2.745	3.8344	1.939	0.00235636	2.62776	1	0.0359919	0.297357	14-3-3zeta; baz; cher; Cip4; hts; piwi; Ppcs	FBgn0004907; FBgn0000163; FBgn0014141; FBgn0035533; FBgn0263391; FBgn0004872; FBgn0261285
GO Biological Processes	GO:0048468	cell development	1612	45	17.647	1.5291	0.613	0.00236745	2.62572	1	0.0359919	0.297357	Hrs; hts; kay; Mhc; Mical; Npc2a; Patronin; piwi; Pka-C1; Pka-R1; Ppcs; Rab1; Rab7; RanBPM; Ras85D; RhoGAP93B; 14-3-3zeta; Abp1; Act5C; Actn; AP-1sigma; arm; Atg18a; Atg8a; baz; bif; cathD; CG15721; CG6701; cher; Cip4; cora; Dlg5; Dlic; Dredd; EndoG; Fas3; GM130; Rok; scb; Sec6; Shc; sn; Tm1; WASp	FBgn0031450; FBgn0263391; FBgn0001297; FBgn0264695; FBgn0053208; FBgn0031381; FBgn0263197; FBgn0004872; FBgn0000273; FBgn0259243; FBgn0261285; FBgn0285937; FBgn0015795; FBgn0262114; FBgn0003205; FBgn0038853; FBgn0004907; FBgn0036372; FBgn0000042; FBgn0000667; FBgn0039132; FBgn0000117; FBgn0035850; FBgn0052672; FBgn0000163; FBgn0014133; FBgn0029093; FBgn0030438; FBgn0033889; FBgn0014141; FBgn00355…
GO Biological Processes	GO:0031344	regulation of cell projection organization	158	9	3.529	3.1202	1.642	0.00247727	2.60603	1	0.0373823	0.308844	Abp1; baz; bif; Dlic; GM130; Rok; Shc; Tm1; Rab1	FBgn0036372; FBgn0000163; FBgn0014133; FBgn0030276; FBgn0034697; FBgn0026181; FBgn0015296; FBgn0003721; FBgn0285937
GO Biological Processes	GO:0030097	hemopoiesis	101	7	2.745	3.7964	1.925	0.0024933	2.60323	1	0.0373823	0.308844	sn; mxc; Nup98-96; Ras85D; Adgf-A; cher; Gale	FBgn0003447; FBgn0260789; FBgn0039120; FBgn0003205; FBgn0036752; FBgn0014141; FBgn0035147
GO Biological Processes	GO:0030154	cell differentiation	1894	51	20	1.475	0.561	0.00252962	2.59694	1	0.0376671	0.311197	14-3-3zeta; Abp1; Act5C; Actn; Adgf-A; AP-1sigma; arm; Atg18a; Atg8a; baz; bif; blow; cathD; CG15721; CG6701; cher; Cip4; cora; Dlg5; Dlic; Dredd; EndoG; Fas3; GM130; Hnf4; Hrs; hts; kay; Mhc; Mical; mxc; Npc2a; Pak3; Patronin; pins; piwi; Pka-C1; Pka-R1; Ppcs; Rab1; Rab7; RanBPM; Ras85D; RhoGAP93B; Rok; scb; Sec6; Shc; sn; Tm1; WASp	FBgn0004907; FBgn0036372; FBgn0000042; FBgn0000667; FBgn0036752; FBgn0039132; FBgn0000117; FBgn0035850; FBgn0052672; FBgn0000163; FBgn0014133; FBgn0004133; FBgn0029093; FBgn0030438; FBgn0033889; FBgn0014141; FBgn0035533; FBgn0010434; FBgn0032363; FBgn0030276; FBgn0020381; FBgn0033690; FBgn0000636; FBgn0034697; FBgn0004914; FBgn0031450; FBgn0263391; FBgn0001297; FBgn0264695; FBgn0053208; FBgn02607…
GO Biological Processes	GO:0061061	muscle structure development	255	12	4.706	2.5777	1.366	0.00256863	2.5903	1	0.0378232	0.312486	hts; Mhc; Mical; Pak3; Ras85D; Rok; WASp; Actn; blow; cher; cora; coro	FBgn0263391; FBgn0264695; FBgn0053208; FBgn0044826; FBgn0003205; FBgn0026181; FBgn0024273; FBgn0000667; FBgn0004133; FBgn0014141; FBgn0010434; FBgn0265935
GO Biological Processes	GO:0050801	ion homeostasis	159	9	3.529	3.1006	1.633	0.0025851	2.58752	1	0.0378232	0.312486	ATP7; Fer1HCH; Fer2LCH; Nhe3; Ppcs; Rab14; Rbcn-3B; Trpm; VhaAC39-1	FBgn0030343; FBgn0015222; FBgn0015221; FBgn0028703; FBgn0261285; FBgn0015791; FBgn0023510; FBgn0265194; FBgn0285910
REACTOME pathway	R-DME-76002	Platelet activation, signaling and aggregation	190	10	3.922	2.883	1.528	0.00259471	2.58591	1	0.0378232	0.312486	Actn; Act5C; crq; 14-3-3zeta; Sod3; Qsox1; CG15111; cher; Sap-r; Shc	FBgn0000667; FBgn0000042; FBgn0015924; FBgn0004907; FBgn0033631; FBgn0033814; FBgn0034419; FBgn0014141; FBgn0000416; FBgn0015296
GO Biological Processes	GO:0032456	endocytic recycling	32	4	1.569	6.8471	2.775	0.00260969	2.58341	1	0.0378232	0.312486	CG7956; Hrs; Rab14; Sec6	FBgn0038890; FBgn0031450; FBgn0015791; FBgn0266671
REACTOME pathway	R-DME-199977	ER to Golgi Anterograde Transport	130	8	3.137	3.3709	1.753	0.00264777	2.57712	1	0.0381208	0.314945	p115; Dlic; brun; GM130; alphaTub84B; Rab1; gammaCOP; ergic53	FBgn0040087; FBgn0030276; FBgn0261787; FBgn0034697; FBgn0003884; FBgn0285937; FBgn0028968; FBgn0035909
GO Biological Processes	GO:0007265	Ras protein signal transduction	160	9	3.529	3.0812	1.623	0.00269662	2.56918	1	0.0384167	0.31739	14-3-3zeta; Crag; Rab1; Rab14; Rab39; Rab7; Ras85D; RhoGDI; Rok	FBgn0004907; FBgn0025864; FBgn0285937; FBgn0015791; FBgn0029959; FBgn0015795; FBgn0003205; FBgn0036921; FBgn0026181
GO Biological Processes	GO:0030833	regulation of actin filament polymerization	53	5	1.961	5.1676	2.369	0.002739	2.56241	1	0.0384167	0.31739	hts; Nup98-96; WASp; Abp1; Cip4	FBgn0263391; FBgn0039120; FBgn0024273; FBgn0036372; FBgn0035533
GO Biological Processes	GO:0033500	carbohydrate homeostasis	53	5	1.961	5.1676	2.369	0.002739	2.56241	1	0.0384167	0.31739	Pepck1; Rab1; Gapdh2; Hex-C; Hnf4	FBgn0003067; FBgn0285937; FBgn0001092; FBgn0001187; FBgn0004914
GO Biological Processes	GO:0051495	positive regulation of cytoskeleton organization	53	5	1.961	5.1676	2.369	0.002739	2.56241	1	0.0384167	0.31739	Nup98-96; Rok; WASp; cher; Cip4	FBgn0039120; FBgn0026181; FBgn0024273; FBgn0014141; FBgn0035533
GO Biological Processes	GO:0007612	learning	77	6	2.353	4.2683	2.094	0.00280468	2.55212	1	0.0390857	0.322917	14-3-3zeta; Sap47; scb; Pka-C1; Pka-R1; Psn	FBgn0004907; FBgn0013334; FBgn0286785; FBgn0000273; FBgn0259243; FBgn0284421
GO Biological Processes	GO:0016325	oocyte microtubule cytoskeleton organization	33	4	1.569	6.6396	2.731	0.00292764	2.53348	1	0.0402828	0.332807	Pka-C1; Pka-R1; 14-3-3zeta; baz	FBgn0000273; FBgn0259243; FBgn0004907; FBgn0000163
GO Biological Processes	GO:0030706	germarium-derived oocyte differentiation	33	4	1.569	6.6396	2.731	0.00292764	2.53348	1	0.0402828	0.332807	14-3-3zeta; baz; hts; piwi	FBgn0004907; FBgn0000163; FBgn0263391; FBgn0004872
GO Biological Processes	GO:0019915	lipid storage	54	5	1.961	5.0719	2.343	0.00297433	2.52661	1	0.0404137	0.333889	Lsd-2; SNF4Agamma; spidey; Su(dx); gammaCOP	FBgn0030608; FBgn0264357; FBgn0029975; FBgn0003557; FBgn0028968
REACTOME pathway	R-DME-2682334	EPH-Ephrin signaling	54	5	1.961	5.0719	2.343	0.00297433	2.52661	1	0.0404137	0.333889	Act5C; Psn; Ras85D; Pak3; Rok	FBgn0000042; FBgn0284421; FBgn0003205; FBgn0044826; FBgn0026181
KEGG Pathway D.mel	path:map00480	Glutathione metabolism	79	6	2.353	4.1602	2.057	0.0031905	2.49614	1	0.0419258	0.346381	GstE1; GstD9; Idh; GstD2; GstD5; Dip-B	FBgn0034335; FBgn0038020; FBgn0001248; FBgn0010038; FBgn0010041; FBgn0000454
REACTOME pathway	R-DME-163359	Glucagon signaling in metabolic regulation	5	2	0.784	21.9106	4.454	0.00320132	2.49467	1	0.0419258	0.346381	Pka-C1; Pka-R1	FBgn0000273; FBgn0259243
REACTOME pathway	R-DME-164378	PKA activation in glucagon signalling	5	2	0.784	21.9106	4.454	0.00320132	2.49467	1	0.0419258	0.346381	Pka-C1; Pka-R1	FBgn0000273; FBgn0259243
REACTOME pathway	R-DME-180336	SHC1 events in EGFR signaling	5	2	0.784	21.9106	4.454	0.00320132	2.49467	1	0.0419258	0.346381	Ras85D; Shc	FBgn0003205; FBgn0015296
REACTOME pathway	R-DME-442720	CREB1 phosphorylation through the activation of Adenylate Cyclase	5	2	0.784	21.9106	4.454	0.00320132	2.49467	1	0.0419258	0.346381	Pka-C1; Pka-R1	FBgn0000273; FBgn0259243
REACTOME pathway	R-DME-9634597	GPER1 signaling	5	2	0.784	21.9106	4.454	0.00320132	2.49467	1	0.0419258	0.346381	Pka-C1; Pka-R1	FBgn0000273; FBgn0259243
GO Biological Processes	GO:0009913	epidermal cell differentiation	55	5	1.961	4.9797	2.316	0.00322392	2.49162	1	0.0419689	0.346738	Rok; sn; WASp; Cip4; cora	FBgn0026181; FBgn0003447; FBgn0024273; FBgn0035533; FBgn0010434
GO Biological Processes	GO:0007300	ovarian nurse cell to oocyte transport	34	4	1.569	6.4443	2.688	0.00327108	2.48531	1	0.0423293	0.349715	cher; hts; Ppcs; Rok	FBgn0014141; FBgn0263391; FBgn0261285; FBgn0026181
GO Biological Processes	GO:0050775	positive regulation of dendrite morphogenesis	17	3	1.176	9.6664	3.273	0.00338311	2.47068	1	0.0431714	0.356672	Rab1; Abp1; GM130	FBgn0285937; FBgn0036372; FBgn0034697
GO Biological Processes	GO:0048856	anatomical structure development	3179	77	30.196	1.3268	0.408	0.00339308	2.46941	1	0.0431714	0.356672	Hrs; hts; kay; Lpin; Mhc; Mical; mxc; Myo61F; Npc2a; Nup98-96; p115; Pak3; Patronin; Pex19; pins; piwi; Pka-C1; Pka-R1; pnut; Ppcs; Psn; Rab1; Rab7; RanBPM; Ras85D; Rbcn-3B; RhoGAP93B; Rnp4F; Rok; scb; Sec6; Shc; sn; Su(dx); sws; Tm1; Ude; Vha26; VhaAC39-1; WASp; 14-3-3zeta; Abp1; Act5C; Actn; Adgf-A; amd; AnxB9; AP-1sigma; arm; Atg18a; Atg8a; ATP7; baz; bif; blow; cathD; CG15721; CG34417; CG6701…	FBgn0031450; FBgn0263391; FBgn0001297; FBgn0263593; FBgn0264695; FBgn0053208; FBgn0260789; FBgn0010246; FBgn0031381; FBgn0039120; FBgn0040087; FBgn0044826; FBgn0263197; FBgn0032407; FBgn0040080; FBgn0004872; FBgn0000273; FBgn0259243; FBgn0013726; FBgn0261285; FBgn0284421; FBgn0285937; FBgn0015795; FBgn0262114; FBgn0003205; FBgn0023510; FBgn0038853; FBgn0014024; FBgn0026181; FBgn0286785; FBgn02666…
GO Biological Processes	GO:0007276	gamete generation	1192	35	13.725	1.6084	0.686	0.00339572	2.46907	1	0.0431714	0.356672	scb; Sec6; Sf3b5; Shc; Tm1; WASp; hts; ifc; kay; Mhc; piwi; Pka-C1; Pka-R1; Ppcs; Rab1; Rab7; RanBPM; Ras85D; Rok; 14-3-3zeta; Act5C; arm; baz; brun; cathD; CG15721; cher; Cip4; Dlg5; Dlic; Dredd; EndoG; Fas3; gammaCOP; Hrs	FBgn0286785; FBgn0266671; FBgn0040534; FBgn0015296; FBgn0003721; FBgn0024273; FBgn0263391; FBgn0001941; FBgn0001297; FBgn0264695; FBgn0004872; FBgn0000273; FBgn0259243; FBgn0261285; FBgn0285937; FBgn0015795; FBgn0262114; FBgn0003205; FBgn0026181; FBgn0004907; FBgn0000042; FBgn0000117; FBgn0000163; FBgn0261787; FBgn0029093; FBgn0030438; FBgn0014141; FBgn0035533; FBgn0032363; FBgn0030276; FBgn00203…
GO Biological Processes	GO:0016052	carbohydrate catabolic process	56	5	1.961	4.8908	2.29	0.00348826	2.45739	1	0.0440899	0.364261	Atg18a; Gale; Galk; Gapdh2; Hex-C	FBgn0035850; FBgn0035147; FBgn0263199; FBgn0001092; FBgn0001187
GO Biological Processes	GO:0061564	axon development	373	15	5.882	2.2028	1.139	0.00360556	2.44303	1	0.0453092	0.374334	hts; kay; Mical; Pka-C1; RhoGAP93B; Abp1; AP-1sigma; bif; cher; Dlic; Fas3; Rok; scb; Shc; WASp	FBgn0263391; FBgn0001297; FBgn0053208; FBgn0000273; FBgn0038853; FBgn0036372; FBgn0039132; FBgn0014133; FBgn0014141; FBgn0030276; FBgn0000636; FBgn0026181; FBgn0286785; FBgn0015296; FBgn0024273
GO Biological Processes	GO:0030716	oocyte fate determination	35	4	1.569	6.2602	2.646	0.00364097	2.43878	1	0.0454912	0.375838	14-3-3zeta; baz; hts; piwi	FBgn0004907; FBgn0000163; FBgn0263391; FBgn0004872
GO Biological Processes	GO:0060562	epithelial tube morphogenesis	527	19	7.451	1.9749	0.982	0.00375344	2.42557	1	0.046018	0.38019	arm; baz; Cip4; cora; Galphas; gammaCOP; Rok; Shc; sn; Su(dx); Vha26; VhaAC39-1; kay; Lpin; Myo61F; p115; Pka-C1; Ppcs; Ras85D	FBgn0000117; FBgn0000163; FBgn0035533; FBgn0010434; FBgn0001123; FBgn0028968; FBgn0026181; FBgn0015296; FBgn0003447; FBgn0003557; FBgn0283535; FBgn0285910; FBgn0001297; FBgn0263593; FBgn0010246; FBgn0040087; FBgn0000273; FBgn0261285; FBgn0003205
GO Biological Processes	GO:0008064	regulation of actin polymerization or depolymerization	57	5	1.961	4.805	2.265	0.00376781	2.42391	1	0.046018	0.38019	Abp1; Cip4; WASp; hts; Nup98-96	FBgn0036372; FBgn0035533; FBgn0024273; FBgn0263391; FBgn0039120
GO Biological Processes	GO:0030832	regulation of actin filament length	57	5	1.961	4.805	2.265	0.00376781	2.42391	1	0.046018	0.38019	WASp; Abp1; Cip4; hts; Nup98-96	FBgn0024273; FBgn0036372; FBgn0035533; FBgn0263391; FBgn0039120
GO Biological Processes	GO:0072659	protein localization to plasma membrane	57	5	1.961	4.805	2.265	0.00376781	2.42391	1	0.046018	0.38019	Sec6; Arfrp1; arm; CG7083; Crag	FBgn0266671; FBgn0030088; FBgn0000117; FBgn0035877; FBgn0025864
GO Biological Processes	GO:0002165	instar larval or pupal development	609	21	8.235	1.8888	0.917	0.00395361	2.40301	1	0.0479298	0.395985	Shc; sn; Su(dx); Ude; arm; Atg18a; Atg8a; cib; Cip4; cora; Galphas; gammaCOP; kay; Lpin; Myo61F; Npc2a; p115; Pka-C1; Ppcs; Ras85D; Rok	FBgn0015296; FBgn0003447; FBgn0003557; FBgn0039226; FBgn0000117; FBgn0035850; FBgn0052672; FBgn0026084; FBgn0035533; FBgn0010434; FBgn0001123; FBgn0028968; FBgn0001297; FBgn0263593; FBgn0010246; FBgn0031381; FBgn0040087; FBgn0000273; FBgn0261285; FBgn0003205; FBgn0026181
KEGG Pathway D.mel	path:map00220	Arginine biosynthesis	18	3	1.176	9.1294	3.191	0.00400546	2.39735	1	0.0479298	0.395985	CG1640; GLS; Gdh	FBgn0030478; FBgn0261625; FBgn0001098
GO Biological Processes	GO:0051452	intracellular pH reduction	18	3	1.176	9.1294	3.191	0.00400546	2.39735	1	0.0479298	0.395985	VhaAC39-1; Rab14; Rbcn-3B	FBgn0285910; FBgn0015791; FBgn0023510
REACTOME pathway	R-DME-1266738	Developmental Biology	202	10	3.922	2.7117	1.439	0.00402016	2.39576	1	0.0479298	0.395985	arm; Act5C; Lip4; RanBPM; scb; Psn; Ras85D; Pak3; Rok; Shc	FBgn0000117; FBgn0000042; FBgn0032264; FBgn0262114; FBgn0286785; FBgn0284421; FBgn0003205; FBgn0044826; FBgn0026181; FBgn0015296
GO Biological Processes	GO:0002164	larval development	170	9	3.529	2.8999	1.536	0.00403457	2.3942	1	0.0479298	0.395985	Adgf-A; arm; ATP7; cher; Gale; gammaCOP; Nup98-96; Ras85D; scb	FBgn0036752; FBgn0000117; FBgn0030343; FBgn0014141; FBgn0035147; FBgn0028968; FBgn0039120; FBgn0003205; FBgn0286785
GO Biological Processes	GO:0030041	actin filament polymerization	59	5	1.961	4.6421	2.215	0.00437446	2.35908	1	0.0516852	0.427012	WASp; hts; Nup98-96; Abp1; Cip4	FBgn0024273; FBgn0263391; FBgn0039120; FBgn0036372; FBgn0035533
GO Biological Processes	GO:0001667	ameboidal-type cell migration	205	10	3.922	2.672	1.418	0.00445881	2.35078	1	0.0520909	0.430363	Sec6; Shc; kay; Mhc; Ppcs; Rab7; Ras85D; baz; Dlg5; Hrs	FBgn0266671; FBgn0015296; FBgn0001297; FBgn0264695; FBgn0261285; FBgn0015795; FBgn0003205; FBgn0000163; FBgn0032363; FBgn0031450
GO Biological Processes	GO:0001709	cell fate determination	142	8	3.137	3.086	1.626	0.00454053	2.34289	1	0.0520909	0.430363	14-3-3zeta; arm; baz; hts; Patronin; pins; piwi; Ras85D	FBgn0004907; FBgn0000117; FBgn0000163; FBgn0263391; FBgn0263197; FBgn0040080; FBgn0004872; FBgn0003205
GO Biological Processes	GO:0007275	multicellular organism development	2719	67	26.275	1.3498	0.433	0.00455267	2.34173	1	0.0520909	0.430363	hts; kay; Lpin; Mhc; Mical; mxc; Myo61F; Npc2a; Nup98-96; p115; Pak3; Patronin; Pex19; pins; piwi; Pka-C1; Pka-R1; pnut; Ppcs; Psn; Rab1; Rab7; Ras85D; Rbcn-3B; RhoGAP93B; Rnp4F; Rok; 14-3-3zeta; Abp1; Act5C; Adgf-A; amd; AnxB9; AP-1sigma; arm; Atg18a; Atg8a; ATP7; baz; bif; CG6701; cher; cib; Cip4; CLIP-190; cora; Cyp9f2; Dlic; Dredd; Fas3; Fer1HCH; Gale; Galphas; gammaCOP; GM130; Hrs; scb; Sec6…	FBgn0263391; FBgn0001297; FBgn0263593; FBgn0264695; FBgn0053208; FBgn0260789; FBgn0010246; FBgn0031381; FBgn0039120; FBgn0040087; FBgn0044826; FBgn0263197; FBgn0032407; FBgn0040080; FBgn0004872; FBgn0000273; FBgn0259243; FBgn0013726; FBgn0261285; FBgn0284421; FBgn0285937; FBgn0015795; FBgn0003205; FBgn0023510; FBgn0038853; FBgn0014024; FBgn0026181; FBgn0004907; FBgn0036372; FBgn0000042; FBgn00367…
GO Biological Processes	GO:0045167	asymmetric protein localization involved in cell fate determination	19	3	1.176	8.6489	3.113	0.00469296	2.32855	1	0.0520909	0.430363	baz; Patronin; pins	FBgn0000163; FBgn0263197; FBgn0040080
GO Biological Processes	GO:0055072	iron ion homeostasis	19	3	1.176	8.6489	3.113	0.00469296	2.32855	1	0.0520909	0.430363	Fer1HCH; Fer2LCH; VhaAC39-1	FBgn0015222; FBgn0015221; FBgn0285910
REACTOME pathway	R-DME-71240	Tryptophan catabolism	19	3	1.176	8.6489	3.113	0.00469296	2.32855	1	0.0520909	0.430363	CG16700; CG4991; CG13384	FBgn0030816; FBgn0030817; FBgn0032036
GO Biological Processes	GO:0006915	apoptotic process	275	12	4.706	2.3902	1.257	0.00471283	2.32672	1	0.0520909	0.430363	RpL14; sws; Ing5; Pka-C1; pnut; Psn; Ras85D; cathD; CG31357; crq; Dredd; EndoG	FBgn0017579; FBgn0003656; FBgn0032516; FBgn0000273; FBgn0013726; FBgn0284421; FBgn0003205; FBgn0029093; FBgn0051357; FBgn0015924; FBgn0020381; FBgn0033690
GO Biological Processes	GO:0010039	response to iron ion	6	2	0.784	18.2588	4.191	0.00474425	2.32383	1	0.0520909	0.430363	Fer1HCH; Fer2LCH	FBgn0015222; FBgn0015221
GO Biological Processes	GO:0034755	iron ion transmembrane transport	6	2	0.784	18.2588	4.191	0.00474425	2.32383	1	0.0520909	0.430363	Fer1HCH; Fer2LCH	FBgn0015222; FBgn0015221
GO Biological Processes	GO:0042982	amyloid precursor protein metabolic process	6	2	0.784	18.2588	4.191	0.00474425	2.32383	1	0.0520909	0.430363	Psn; CG3662	FBgn0284421; FBgn0031285
GO Biological Processes	GO:1990182	exosomal secretion	6	2	0.784	18.2588	4.191	0.00474425	2.32383	1	0.0520909	0.430363	Hrs; Rab7	FBgn0031450; FBgn0015795
REACTOME pathway	R-DME-1250347	SHC1 events in ERBB4 signaling	6	2	0.784	18.2588	4.191	0.00474425	2.32383	1	0.0520909	0.430363	Ras85D; Shc	FBgn0003205; FBgn0015296
REACTOME pathway	R-DME-180024	DARPP-32 events	6	2	0.784	18.2588	4.191	0.00474425	2.32383	1	0.0520909	0.430363	Pka-C1; Pka-R1	FBgn0000273; FBgn0259243
REACTOME pathway	R-DME-351906	Apoptotic cleavage of cell adhesion proteins	6	2	0.784	18.2588	4.191	0.00474425	2.32383	1	0.0520909	0.430363	Dredd; arm	FBgn0020381; FBgn0000117
GO Biological Processes	GO:0007292	female gamete generation	827	26	10.196	1.7221	0.784	0.00481706	2.31722	1	0.0526245	0.434772	14-3-3zeta; arm; baz; cathD; CG15721; cher; Cip4; Dlg5; Dlic; Fas3; Hrs; hts; kay; Mhc; piwi; Pka-C1; Pka-R1; Ppcs; Rab7; RanBPM; Ras85D; Rok; scb; Sec6; Shc; Tm1	FBgn0004907; FBgn0000117; FBgn0000163; FBgn0029093; FBgn0030438; FBgn0014141; FBgn0035533; FBgn0032363; FBgn0030276; FBgn0000636; FBgn0031450; FBgn0263391; FBgn0001297; FBgn0264695; FBgn0004872; FBgn0000273; FBgn0259243; FBgn0261285; FBgn0015795; FBgn0262114; FBgn0003205; FBgn0026181; FBgn0286785; FBgn0266671; FBgn0015296; FBgn0003721
GO Biological Processes	GO:0000041	transition metal ion transport	38	4	1.569	5.7659	2.528	0.00491863	2.30816	1	0.0531995	0.439522	ATP7; Fer1HCH; Fer2LCH; Psn	FBgn0030343; FBgn0015222; FBgn0015221; FBgn0284421
GO Biological Processes	GO:0048814	regulation of dendrite morphogenesis	38	4	1.569	5.7659	2.528	0.00491863	2.30816	1	0.0531995	0.439522	Abp1; Dlic; GM130; Rab1	FBgn0036372; FBgn0030276; FBgn0034697; FBgn0285937
GO Biological Processes	GO:0032502	developmental process	3282	78	30.588	1.3018	0.381	0.00527973	2.27739	1	0.0567315	0.468702	Hrs; hts; kay; Lpin; Mhc; Mical; mxc; Myo61F; Npc2a; Nup98-96; Orct2; p115; Pak3; Patronin; Pex19; pins; piwi; Pka-C1; Pka-R1; pnut; Ppcs; Psn; Rab1; Rab7; RanBPM; Ras85D; Rbcn-3B; RhoGAP93B; Rnp4F; Rok; scb; Sec6; Shc; sn; Su(dx); sws; Tm1; Ude; Vha26; VhaAC39-1; WASp; 14-3-3zeta; Abp1; Act5C; Actn; Adgf-A; amd; AnxB9; AP-1sigma; arm; Atg18a; Atg8a; ATP7; baz; bif; blow; cathD; CG15721; CG34417;…	FBgn0031450; FBgn0263391; FBgn0001297; FBgn0263593; FBgn0264695; FBgn0053208; FBgn0260789; FBgn0010246; FBgn0031381; FBgn0039120; FBgn0086365; FBgn0040087; FBgn0044826; FBgn0263197; FBgn0032407; FBgn0040080; FBgn0004872; FBgn0000273; FBgn0259243; FBgn0013726; FBgn0261285; FBgn0284421; FBgn0285937; FBgn0015795; FBgn0262114; FBgn0003205; FBgn0023510; FBgn0038853; FBgn0014024; FBgn0026181; FBgn02867…
GO Biological Processes	GO:0007476	imaginal disc-derived wing morphogenesis	315	13	5.098	2.2606	1.177	0.00529737	2.27594	1	0.0567315	0.468702	Shc; sn; Su(dx); Lpin; p115; Pka-C1; Ppcs; Ras85D; Rok; arm; Cip4; cora; Galphas	FBgn0015296; FBgn0003447; FBgn0003557; FBgn0263593; FBgn0040087; FBgn0000273; FBgn0261285; FBgn0003205; FBgn0026181; FBgn0000117; FBgn0035533; FBgn0010434; FBgn0001123
GO Biological Processes	GO:1900006	positive regulation of dendrite development	20	3	1.176	8.2165	3.039	0.00544746	2.26381	1	0.0579922	0.479118	Abp1; GM130; Rab1	FBgn0036372; FBgn0034697; FBgn0285937
GO Biological Processes	GO:0007154	cell communication	1732	46	18.039	1.4548	0.541	0.00546844	2.26214	1	0.0579922	0.479118	14-3-3zeta; Adgf-A; arm; Atg18a; Atg8a; bif; CG10737; CG14174; Chd64; Crag; crq; Der-2; Dredd; Fer1HCH; Fer2LCH; Galphas; Gdi; Hrs; kay; Lpin; Madm; MESK2; Pak3; Pka-C1; Pka-R1; Psn; Rab1; Rab14; Rab39; Rab7; RanBPM; Ras85D; Rep; RhoGAP93B; RhoGDI; Rok; Sap47; scramb2; Sec6; Shc; SNF4Agamma; spidey; Su(dx); TpnC73F; Upf2; Vps16A	FBgn0004907; FBgn0036752; FBgn0000117; FBgn0035850; FBgn0052672; FBgn0014133; FBgn0034420; FBgn0036036; FBgn0035499; FBgn0025864; FBgn0015924; FBgn0038438; FBgn0020381; FBgn0015222; FBgn0015221; FBgn0001123; FBgn0004868; FBgn0031450; FBgn0001297; FBgn0263593; FBgn0027497; FBgn0043070; FBgn0044826; FBgn0000273; FBgn0259243; FBgn0284421; FBgn0285937; FBgn0015791; FBgn0029959; FBgn0015795; FBgn02621…
GO Biological Processes	GO:0016236	macroautophagy	89	6	2.353	3.6928	1.885	0.00573868	2.24119	1	0.0605626	0.500354	Atg18a; Atg8a; Rab1; Ras85D; ref(2)P; Vps16A	FBgn0035850; FBgn0052672; FBgn0285937; FBgn0003205; FBgn0003231; FBgn0285911
GO Biological Processes	GO:0072657	protein localization to membrane	148	8	3.137	2.9609	1.566	0.00581037	2.2358	1	0.0610229	0.504157	Rab1; Arfrp1; arm; CG7083; cora; Crag; Sec6; sws	FBgn0285937; FBgn0030088; FBgn0000117; FBgn0035877; FBgn0010434; FBgn0025864; FBgn0266671; FBgn0003656
REACTOME pathway	R-DME-75153	Apoptotic execution phase	40	4	1.569	5.4776	2.454	0.00591933	2.22773	1	0.0618684	0.511142	Dredd; arm; hts; Rok	FBgn0020381; FBgn0000117; FBgn0263391; FBgn0026181
GO Biological Processes	GO:0035556	intracellular signal transduction	632	21	8.235	1.8201	0.864	0.00600314	2.22162	1	0.0624441	0.515899	Rok; Shc; spidey; TpnC73F; 14-3-3zeta; Atg18a; CG10737; Crag; Galphas; Gdi; Lpin; Madm; Pka-C1; Pka-R1; Rab1; Rab14; Rab39; Rab7; Ras85D; Rep; RhoGDI	FBgn0026181; FBgn0015296; FBgn0029975; FBgn0010424; FBgn0004907; FBgn0035850; FBgn0034420; FBgn0025864; FBgn0001123; FBgn0004868; FBgn0263593; FBgn0027497; FBgn0000273; FBgn0259243; FBgn0285937; FBgn0015791; FBgn0029959; FBgn0015795; FBgn0003205; FBgn0026378; FBgn0036921
GO Biological Processes	GO:0007409	axonogenesis	358	14	5.49	2.1421	1.099	0.00617643	2.20926	1	0.0625712	0.516949	hts; kay; Mical; RhoGAP93B; Rok; Abp1; AP-1sigma; bif; cher; Dlic; Fas3; scb; Shc; WASp	FBgn0263391; FBgn0001297; FBgn0053208; FBgn0038853; FBgn0026181; FBgn0036372; FBgn0039132; FBgn0014133; FBgn0014141; FBgn0030276; FBgn0000636; FBgn0286785; FBgn0015296; FBgn0024273
GO Biological Processes	GO:0006888	endoplasmic reticulum to Golgi vesicle-mediated transport	64	5	1.961	4.2794	2.097	0.00619056	2.20827	1	0.0625712	0.516949	Madm; p115; Rab1; ergic53; gammaCOP	FBgn0027497; FBgn0040087; FBgn0285937; FBgn0035909; FBgn0028968
GO Biological Processes	GO:0014065	phosphatidylinositol 3-kinase signaling	21	3	1.176	7.8252	2.968	0.00627065	2.20269	1	0.0625712	0.516949	Lpin; spidey; Atg18a	FBgn0263593; FBgn0029975; FBgn0035850
GO Biological Processes	GO:0050688	regulation of defense response to virus	21	3	1.176	7.8252	2.968	0.00627065	2.20269	1	0.0625712	0.516949	Nup98-96; Atg18a; Dredd	FBgn0039120; FBgn0035850; FBgn0020381
REACTOME pathway	R-DME-202733	Cell surface interactions at the vascular wall	21	3	1.176	7.8252	2.968	0.00627065	2.20269	1	0.0625712	0.516949	scb; Ras85D; Shc	FBgn0286785; FBgn0003205; FBgn0015296
REACTOME pathway	R-DME-446353	Cell-extracellular matrix interactions	21	3	1.176	7.8252	2.968	0.00627065	2.20269	1	0.0625712	0.516949	Actn; Act5C; cher	FBgn0000667; FBgn0000042; FBgn0014141
GO Biological Processes	GO:0046486	glycerolipid metabolic process	150	8	3.137	2.9214	1.547	0.00628866	2.20144	1	0.0625712	0.516949	CG18135; CG7956; Gpdh1; Lpin; Pepck1; Pi4KIIalpha; PIG-O; sws	FBgn0036837; FBgn0038890; FBgn0001128; FBgn0263593; FBgn0003067; FBgn0037339; FBgn0034346; FBgn0003656
GO Biological Processes	GO:0007017	microtubule-based process	474	17	6.667	1.9646	0.974	0.00630342	2.20042	1	0.0625712	0.516949	14-3-3zeta; alphaTub84B; baz; brun; Dlic; gammaCOP; WASp; hts; ifc; Lsd-2; Map205; Patronin; pins; Pka-C1; Pka-R1; Rab1; Rok	FBgn0004907; FBgn0003884; FBgn0000163; FBgn0261787; FBgn0030276; FBgn0028968; FBgn0024273; FBgn0263391; FBgn0001941; FBgn0030608; FBgn0002645; FBgn0263197; FBgn0040080; FBgn0000273; FBgn0259243; FBgn0285937; FBgn0026181
GO Biological Processes	GO:0000226	microtubule cytoskeleton organization	359	14	5.49	2.1361	1.095	0.00632496	2.19894	1	0.0625712	0.516949	hts; ifc; Map205; Patronin; pins; Pka-C1; Pka-R1; Rok; WASp; 14-3-3zeta; alphaTub84B; baz; brun; Dlic	FBgn0263391; FBgn0001941; FBgn0002645; FBgn0263197; FBgn0040080; FBgn0000273; FBgn0259243; FBgn0026181; FBgn0024273; FBgn0004907; FBgn0003884; FBgn0000163; FBgn0261787; FBgn0030276
GO Biological Processes	GO:0016246	RNA interference	41	4	1.569	5.344	2.418	0.00646692	2.1893	1	0.0625712	0.516949	piwi; Ars2; trsn; Upf2	FBgn0004872; FBgn0033062; FBgn0033528; FBgn0029992
GO Biological Processes	GO:0030951	establishment or maintenance of microtubule cytoskeleton polarity	41	4	1.569	5.344	2.418	0.00646692	2.1893	1	0.0625712	0.516949	14-3-3zeta; baz; Pka-C1; Pka-R1	FBgn0004907; FBgn0000163; FBgn0000273; FBgn0259243
GO Biological Processes	GO:0042386	hemocyte differentiation	41	4	1.569	5.344	2.418	0.00646692	2.1893	1	0.0625712	0.516949	mxc; Ras85D; Adgf-A; cher	FBgn0260789; FBgn0003205; FBgn0036752; FBgn0014141
REACTOME pathway	R-DME-948021	Transport to the Golgi and subsequent modification	151	8	3.137	2.9021	1.537	0.00653873	2.18451	1	0.0625712	0.516949	p115; Dlic; brun; GM130; alphaTub84B; Rab1; gammaCOP; ergic53	FBgn0040087; FBgn0030276; FBgn0261787; FBgn0034697; FBgn0003884; FBgn0285937; FBgn0028968; FBgn0035909
GO Biological Processes	GO:0006116	NADH oxidation	7	2	0.784	15.6504	3.968	0.00656221	2.18295	1	0.0625712	0.516949	Gdh; Gpdh1	FBgn0001098; FBgn0001128
GO Biological Processes	GO:0032528	microvillus organization	7	2	0.784	15.6504	3.968	0.00656221	2.18295	1	0.0625712	0.516949	Myo61F; sn	FBgn0010246; FBgn0003447
REACTOME pathway	R-DME-264870	Caspase-mediated cleavage of cytoskeletal proteins	7	2	0.784	15.6504	3.968	0.00656221	2.18295	1	0.0625712	0.516949	Dredd; hts	FBgn0020381; FBgn0263391
REACTOME pathway	R-DME-5654688	SHC-mediated cascade:FGFR1	7	2	0.784	15.6504	3.968	0.00656221	2.18295	1	0.0625712	0.516949	Ras85D; Shc	FBgn0003205; FBgn0015296
REACTOME pathway	R-DME-5654699	SHC-mediated cascade:FGFR2	7	2	0.784	15.6504	3.968	0.00656221	2.18295	1	0.0625712	0.516949	Ras85D; Shc	FBgn0003205; FBgn0015296
REACTOME pathway	R-DME-5654704	SHC-mediated cascade:FGFR3	7	2	0.784	15.6504	3.968	0.00656221	2.18295	1	0.0625712	0.516949	Ras85D; Shc	FBgn0003205; FBgn0015296
GO Biological Processes	GO:0007030	Golgi organization	92	6	2.353	3.5724	1.837	0.00673192	2.17186	1	0.0634124	0.523899	CG8230; ergic53; GM130; Gmap; p115; Pi4KIIalpha	FBgn0027607; FBgn0035909; FBgn0034697; FBgn0027287; FBgn0040087; FBgn0037339
GO Biological Processes	GO:0006873	cellular ion homeostasis	121	7	2.745	3.1689	1.664	0.0067416	2.17124	1	0.0634124	0.523899	Nhe3; Rab14; Rbcn-3B; ATP7; Fer1HCH; Fer2LCH; VhaAC39-1	FBgn0028703; FBgn0015791; FBgn0023510; FBgn0030343; FBgn0015222; FBgn0015221; FBgn0285910
GO Biological Processes	GO:0008219	cell death	400	15	5.882	2.0541	1.039	0.00679525	2.16779	1	0.0634124	0.523899	Ing5; Pka-C1; pnut; Psn; Ras85D; arm; Atg18a; Atg8a; cathD; CG31357; crq; Dredd; EndoG; RpL14; sws	FBgn0032516; FBgn0000273; FBgn0013726; FBgn0284421; FBgn0003205; FBgn0000117; FBgn0035850; FBgn0052672; FBgn0029093; FBgn0051357; FBgn0015924; FBgn0020381; FBgn0033690; FBgn0017579; FBgn0003656
GO Biological Processes	GO:0022604	regulation of cell morphogenesis	152	8	3.137	2.883	1.528	0.00679627	2.16773	1	0.0634124	0.523899	Rab1; Rok; Shc; WASp; Abp1; bif; Dlic; GM130	FBgn0285937; FBgn0026181; FBgn0015296; FBgn0024273; FBgn0036372; FBgn0014133; FBgn0030276; FBgn0034697
GO Biological Processes	GO:0055080	cation homeostasis	152	8	3.137	2.883	1.528	0.00679627	2.16773	1	0.0634124	0.523899	ATP7; Fer1HCH; Fer2LCH; Trpm; VhaAC39-1; Nhe3; Rab14; Rbcn-3B	FBgn0030343; FBgn0015222; FBgn0015221; FBgn0265194; FBgn0285910; FBgn0028703; FBgn0015791; FBgn0023510
GO Biological Processes	GO:0007472	wing disc morphogenesis	325	13	5.098	2.1911	1.132	0.00683269	2.16541	1	0.0634798	0.524455	Shc; sn; Su(dx); arm; Cip4; cora; Galphas; Lpin; p115; Pka-C1; Ppcs; Ras85D; Rok	FBgn0015296; FBgn0003447; FBgn0003557; FBgn0000117; FBgn0035533; FBgn0010434; FBgn0001123; FBgn0263593; FBgn0040087; FBgn0000273; FBgn0261285; FBgn0003205; FBgn0026181
GO Biological Processes	GO:0019725	cellular homeostasis	253	11	4.314	2.3816	1.252	0.006871	2.16298	1	0.063564	0.525151	VhaAC39-1; ATP7; CG9302; Fer1HCH; Fer2LCH; Hex-C; Nhe3; Pepck1; Qsox1; Rab14; Rbcn-3B	FBgn0285910; FBgn0030343; FBgn0032514; FBgn0015222; FBgn0015221; FBgn0001187; FBgn0028703; FBgn0003067; FBgn0033814; FBgn0015791; FBgn0023510
GO Biological Processes	GO:0008544	epidermis development	66	5	1.961	4.1497	2.053	0.00704652	2.15203	1	0.0642324	0.530673	Rok; Cip4; cora; sn; WASp	FBgn0026181; FBgn0035533; FBgn0010434; FBgn0003447; FBgn0024273
GO Biological Processes	GO:0048542	lymph gland development	66	5	1.961	4.1497	2.053	0.00704652	2.15203	1	0.0642324	0.530673	Adgf-A; cher; Gale; Nup98-96; Ras85D	FBgn0036752; FBgn0014141; FBgn0035147; FBgn0039120; FBgn0003205
GO Biological Processes	GO:0055001	muscle cell development	66	5	1.961	4.1497	2.053	0.00704652	2.15203	1	0.0642324	0.530673	hts; Mhc; Mical; Actn; cher	FBgn0263391; FBgn0264695; FBgn0053208; FBgn0000667; FBgn0014141
REACTOME pathway	R-DME-422475	Axon guidance	153	8	3.137	2.8641	1.518	0.00706142	2.15111	1	0.0642324	0.530673	Act5C; RanBPM; scb; Psn; Ras85D; Pak3; Rok; Shc	FBgn0000042; FBgn0262114; FBgn0286785; FBgn0284421; FBgn0003205; FBgn0044826; FBgn0026181; FBgn0015296
GO Biological Processes	GO:0010975	regulation of neuron projection development	123	7	2.745	3.1174	1.64	0.00735589	2.13337	1	0.0666321	0.550499	Abp1; bif; Dlic; GM130; Rok; Shc; Rab1	FBgn0036372; FBgn0014133; FBgn0030276; FBgn0034697; FBgn0026181; FBgn0015296; FBgn0285937
REACTOME pathway	R-DME-204005	COPII-mediated vesicle transport	67	5	1.961	4.0878	2.031	0.00750406	2.1247	1	0.0676922	0.559257	p115; brun; GM130; Rab1; ergic53	FBgn0040087; FBgn0261787; FBgn0034697; FBgn0285937; FBgn0035909
REACTOME pathway	R-DME-9675108	Nervous system development	155	8	3.137	2.8272	1.499	0.00761509	2.11832	1	0.0682551	0.563908	Act5C; RanBPM; scb; Psn; Ras85D; Pak3; Rok; Shc	FBgn0000042; FBgn0262114; FBgn0286785; FBgn0284421; FBgn0003205; FBgn0044826; FBgn0026181; FBgn0015296
GO Biological Processes	GO:0007427	epithelial cell migration, open tracheal system	43	4	1.569	5.0955	2.349	0.00766065	2.11573	1	0.0682551	0.563908	Shc; Hrs; Mhc; Ras85D	FBgn0015296; FBgn0031450; FBgn0264695; FBgn0003205
GO Biological Processes	GO:0035148	tube formation	43	4	1.569	5.0955	2.349	0.00766065	2.11573	1	0.0682551	0.563908	Act5C; Dlic; gammaCOP; Rbcn-3B	FBgn0000042; FBgn0030276; FBgn0028968; FBgn0023510
GO Biological Processes	GO:1901565	organonitrogen compound catabolic process	526	18	7.059	1.8745	0.907	0.00799778	2.09703	1	0.0707936	0.58488	Su(dx); Ubc10; Ltn1; pall; Pka-C1; Adgf-A; amd; beta-Man; cathD; CG31357; CG4572; CG7860; CG7997; ClpP; Cp1; Der-2; Gdh; GLS	FBgn0003557; FBgn0026316; FBgn0262517; FBgn0036005; FBgn0000273; FBgn0036752; FBgn0000075; FBgn0037215; FBgn0029093; FBgn0051357; FBgn0038738; FBgn0030653; FBgn0034117; FBgn0032229; FBgn0013770; FBgn0038438; FBgn0001098; FBgn0261625
KEGG Pathway D.mel	path:map04144	Endocytosis	125	7	2.745	3.0675	1.617	0.00801068	2.09633	1	0.0707936	0.58488	SWIP; baz; Su(dx); Hrs; Ist1; Rab7; WASp	FBgn0030739; FBgn0000163; FBgn0003557; FBgn0031450; FBgn0035715; FBgn0015795; FBgn0024273
REACTOME pathway	R-DME-177929	Signaling by EGFR	23	3	1.176	7.1448	2.837	0.00812903	2.08996	1	0.0715486	0.591118	Hrs; Ras85D; Shc	FBgn0031450; FBgn0003205; FBgn0015296
REACTOME pathway	R-DME-74752	Signaling by Insulin receptor	44	4	1.569	4.9797	2.316	0.00830832	2.08049	1	0.0728318	0.60172	VhaAC39-1; Vha14-1; Vha26; Shc	FBgn0285910; FBgn0262512; FBgn0283535; FBgn0015296
GO Biological Processes	GO:0000281	mitotic cytokinesis	69	5	1.961	3.9693	1.989	0.00848047	2.07158	1	0.0734126	0.606518	Act5C; gammaCOP; pnut; Rab1; Rok	FBgn0000042; FBgn0028968; FBgn0013726; FBgn0285937; FBgn0026181
GO Biological Processes	GO:0016049	cell growth	158	8	3.137	2.7735	1.472	0.0085061	2.07027	1	0.0734126	0.606518	Abp1; arm; bif; scb; spidey; kay; Orct2; Pka-C1	FBgn0036372; FBgn0000117; FBgn0014133; FBgn0286785; FBgn0029975; FBgn0001297; FBgn0086365; FBgn0000273
GO Biological Processes	GO:0003401	axis elongation	8	2	0.784	13.6941	3.775	0.00864472	2.06325	1	0.0734126	0.606518	Rok; baz	FBgn0026181; FBgn0000163
GO Biological Processes	GO:0014866	skeletal myofibril assembly	8	2	0.784	13.6941	3.775	0.00864472	2.06325	1	0.0734126	0.606518	Mhc; Mical	FBgn0264695; FBgn0053208
GO Biological Processes	GO:0048682	sprouting of injured axon	8	2	0.784	13.6941	3.775	0.00864472	2.06325	1	0.0734126	0.606518	kay; Pka-C1	FBgn0001297; FBgn0000273
GO Biological Processes	GO:2000253	positive regulation of feeding behavior	8	2	0.784	13.6941	3.775	0.00864472	2.06325	1	0.0734126	0.606518	Pka-R1; Galphas	FBgn0259243; FBgn0001123
REACTOME pathway	R-DME-162658	Golgi Cisternae Pericentriolar Stack Reorganization	8	2	0.784	13.6941	3.775	0.00864472	2.06325	1	0.0734126	0.606518	GM130; Rab1	FBgn0034697; FBgn0285937
REACTOME pathway	R-DME-5654719	SHC-mediated cascade:FGFR4	8	2	0.784	13.6941	3.775	0.00864472	2.06325	1	0.0734126	0.606518	Ras85D; Shc	FBgn0003205; FBgn0015296
GO Biological Processes	GO:0034220	ion transmembrane transport	299	12	4.706	2.1984	1.136	0.00896109	2.04764	1	0.0758032	0.626268	Nhe3; Piezo; Trpm; Vha14-1; Vha26; VhaAC39-1; ATP7; CG13384; CG16700; CG4991; Fer1HCH; Fer2LCH	FBgn0028703; FBgn0264953; FBgn0265194; FBgn0262512; FBgn0283535; FBgn0285910; FBgn0030343; FBgn0032036; FBgn0030816; FBgn0030817; FBgn0015222; FBgn0015221
GO Biological Processes	GO:0048870	cell motility	375	14	5.49	2.045	1.032	0.00911586	2.0402	1	0.0766487	0.633254	Hrs; kay; Mhc; Ppcs; Rab1; Rab7; Ras85D; scb; Sec6; Shc; sn; Abp1; baz; Dlg5	FBgn0031450; FBgn0001297; FBgn0264695; FBgn0261285; FBgn0285937; FBgn0015795; FBgn0003205; FBgn0286785; FBgn0266671; FBgn0015296; FBgn0003447; FBgn0036372; FBgn0000163; FBgn0032363
REACTOME pathway	R-DME-1222556	ROS and RNS production in phagocytes	24	3	1.176	6.8471	2.775	0.00916682	2.03778	1	0.0766487	0.633254	VhaAC39-1; Vha14-1; Vha26	FBgn0285910; FBgn0262512; FBgn0283535
REACTOME pathway	R-DME-917977	Transferrin endocytosis and recycling	24	3	1.176	6.8471	2.775	0.00916682	2.03778	1	0.0766487	0.633254	VhaAC39-1; Vha14-1; Vha26	FBgn0285910; FBgn0262512; FBgn0283535
GO Biological Processes	GO:0045664	regulation of neuron differentiation	194	9	3.529	2.5412	1.346	0.00935867	2.02879	1	0.0779531	0.64403	Abp1; bif; Dlic; GM130; Mical; Rab1; Ras85D; Rok; Shc	FBgn0036372; FBgn0014133; FBgn0030276; FBgn0034697; FBgn0053208; FBgn0285937; FBgn0003205; FBgn0026181; FBgn0015296
GO Biological Processes	GO:0006790	sulfur compound metabolic process	161	8	3.137	2.7218	1.445	0.00947306	2.02351	1	0.0785674	0.649106	CG1774; galla-2; GlcAT-I; GstD2; GstD5; GstD9; GstE1; Hmgs	FBgn0039856; FBgn0036107; FBgn0066114; FBgn0010038; FBgn0010041; FBgn0038020; FBgn0034335; FBgn0010611
GO Biological Processes	GO:0032879	regulation of localization	495	17	6.667	1.8812	0.912	0.0095047	2.02206	1	0.0785674	0.649106	CG17597; CG7956; Crag; crq; gammaCOP; Rok; scb; Shc; spidey; Su(dx); Vps16A; Hrs; kay; Lsd-2; Nup98-96; Pka-C1; Rab1	FBgn0032715; FBgn0038890; FBgn0025864; FBgn0015924; FBgn0028968; FBgn0026181; FBgn0286785; FBgn0015296; FBgn0029975; FBgn0003557; FBgn0285911; FBgn0031450; FBgn0001297; FBgn0030608; FBgn0039120; FBgn0000273; FBgn0285937
GO Biological Processes	GO:0042593	glucose homeostasis	46	4	1.569	4.7632	2.252	0.00970896	2.01283	1	0.0799518	0.660543	Pepck1; Gapdh2; Hex-C; Hnf4	FBgn0003067; FBgn0001092; FBgn0001187; FBgn0004914
GO Biological Processes	GO:0061024	membrane organization	230	10	3.922	2.3816	1.252	0.00975264	2.01088	1	0.0800084	0.661011	Cip4; crq; p115; Rab7; scramb2; Sec6; sws; Vps16A; Vps8; WASp	FBgn0035533; FBgn0015924; FBgn0040087; FBgn0015795; FBgn0035390; FBgn0266671; FBgn0003656; FBgn0285911; FBgn0035704; FBgn0024273
GO Biological Processes	GO:0016331	morphogenesis of embryonic epithelium	130	7	2.745	2.9495	1.56	0.0098349	2.00723	1	0.0803799	0.664081	arm; baz; cora; kay; Ras85D; Rok; scb	FBgn0000117; FBgn0000163; FBgn0010434; FBgn0001297; FBgn0003205; FBgn0026181; FBgn0286785
GO Biological Processes	GO:0032940	secretion by cell	231	10	3.922	2.3713	1.246	0.0100355	1.99846	1	0.0816652	0.674699	Sec6; Hrs; Madm; Pgant3; Rab1; Rab7; Rep; Crag; gammaCOP; Gdi	FBgn0266671; FBgn0031450; FBgn0027497; FBgn0027558; FBgn0285937; FBgn0015795; FBgn0026378; FBgn0025864; FBgn0028968; FBgn0004868
GO Biological Processes	GO:0055088	lipid homeostasis	72	5	1.961	3.8039	1.927	0.0101049	1.99547	1	0.0816652	0.674699	Sap-r; SNF4Agamma; Lpin; Npc2a; Ppcs	FBgn0000416; FBgn0264357; FBgn0263593; FBgn0031381; FBgn0261285
REACTOME pathway	R-DME-195258	RHO GTPase Effectors	72	5	1.961	3.8039	1.927	0.0101049	1.99547	1	0.0816652	0.674699	Act5C; 14-3-3zeta; Pak3; cher; Rok	FBgn0000042; FBgn0004907; FBgn0044826; FBgn0014141; FBgn0026181
GO Biological Processes	GO:0032509	endosome transport via multivesicular body sorting pathway	25	3	1.176	6.5732	2.717	0.0102785	1.98807	1	0.0821523	0.678724	AnxB9; Hrs; Rab7	FBgn0000083; FBgn0031450; FBgn0015795
REACTOME pathway	R-DME-70263	Gluconeogenesis	25	3	1.176	6.5732	2.717	0.0102785	1.98807	1	0.0821523	0.678724	Gapdh2; Pepck1; MFS16	FBgn0001092; FBgn0003067; FBgn0034611
REACTOME pathway	R-DME-77387	Insulin receptor recycling	25	3	1.176	6.5732	2.717	0.0102785	1.98807	1	0.0821523	0.678724	VhaAC39-1; Vha14-1; Vha26	FBgn0285910; FBgn0262512; FBgn0283535
REACTOME pathway	R-DME-109581	Apoptosis	47	4	1.569	4.6618	2.221	0.0104633	1.98033	1	0.0831847	0.687253	Dredd; arm; hts; Rok	FBgn0020381; FBgn0000117; FBgn0263391; FBgn0026181
GO Biological Processes	GO:0048599	oocyte development	165	8	3.137	2.6558	1.409	0.0108869	1.96309	1	0.0831847	0.687253	Pka-C1; Pka-R1; Ras85D; 14-3-3zeta; baz; Rok; scb; Tm1	FBgn0000273; FBgn0259243; FBgn0003205; FBgn0004907; FBgn0000163; FBgn0026181; FBgn0286785; FBgn0003721
KEGG Pathway D.mel	md:M00740	Methylaspartate cycle	9	2	0.784	12.1725	3.606	0.0109816	1.95933	1	0.0831847	0.687253	Gdh; Idh	FBgn0001098; FBgn0001248
GO Biological Processes	GO:0006734	NADH metabolic process	9	2	0.784	12.1725	3.606	0.0109816	1.95933	1	0.0831847	0.687253	Gdh; Gpdh1	FBgn0001098; FBgn0001128
GO Biological Processes	GO:0006825	copper ion transport	9	2	0.784	12.1725	3.606	0.0109816	1.95933	1	0.0831847	0.687253	Psn; ATP7	FBgn0284421; FBgn0030343
GO Biological Processes	GO:0019388	galactose catabolic process	9	2	0.784	12.1725	3.606	0.0109816	1.95933	1	0.0831847	0.687253	Gale; Galk	FBgn0035147; FBgn0263199
GO Biological Processes	GO:0030730	sequestering of triglyceride	9	2	0.784	12.1725	3.606	0.0109816	1.95933	1	0.0831847	0.687253	Lsd-2; SNF4Agamma	FBgn0030608; FBgn0264357
GO Biological Processes	GO:0032367	intracellular cholesterol transport	9	2	0.784	12.1725	3.606	0.0109816	1.95933	1	0.0831847	0.687253	CG17597; Npc2a	FBgn0032715; FBgn0031381
GO Biological Processes	GO:0043149	stress fiber assembly	9	2	0.784	12.1725	3.606	0.0109816	1.95933	1	0.0831847	0.687253	Rok; Tm1	FBgn0026181; FBgn0003721
GO Biological Processes	GO:0070278	extracellular matrix constituent secretion	9	2	0.784	12.1725	3.606	0.0109816	1.95933	1	0.0831847	0.687253	Pgant3; Crag	FBgn0027558; FBgn0025864
REACTOME pathway	R-DME-1660516	Synthesis of PIPs at the early endosome membrane	9	2	0.784	12.1725	3.606	0.0109816	1.95933	1	0.0831847	0.687253	Pi4KIIalpha; CG7956	FBgn0037339; FBgn0038890
REACTOME pathway	R-DME-167044	Signalling to RAS	9	2	0.784	12.1725	3.606	0.0109816	1.95933	1	0.0831847	0.687253	Ras85D; Shc	FBgn0003205; FBgn0015296
REACTOME pathway	R-DME-2172127	DAP12 interactions	9	2	0.784	12.1725	3.606	0.0109816	1.95933	1	0.0831847	0.687253	Ras85D; Shc	FBgn0003205; FBgn0015296
REACTOME pathway	R-DME-2424491	DAP12 signaling	9	2	0.784	12.1725	3.606	0.0109816	1.95933	1	0.0831847	0.687253	Ras85D; Shc	FBgn0003205; FBgn0015296
REACTOME pathway	R-DME-392517	Rap1 signalling	9	2	0.784	12.1725	3.606	0.0109816	1.95933	1	0.0831847	0.687253	Pka-C1; 14-3-3zeta	FBgn0000273; FBgn0004907
GO Biological Processes	GO:0040011	locomotion	712	22	8.627	1.6925	0.759	0.0111821	1.95148	1	0.0844092	0.69737	scb; Sec6; Shc; sn; Trpm; Hrs; hts; kay; Mhc; Mical; Ppcs; Rab1; Rab7; Ras85D; RhoGAP93B; Abp1; AP-1sigma; baz; bif; cher; Dlg5; Fas3	FBgn0286785; FBgn0266671; FBgn0015296; FBgn0003447; FBgn0265194; FBgn0031450; FBgn0263391; FBgn0001297; FBgn0264695; FBgn0053208; FBgn0261285; FBgn0285937; FBgn0015795; FBgn0003205; FBgn0038853; FBgn0036372; FBgn0039132; FBgn0000163; FBgn0014133; FBgn0014141; FBgn0032363; FBgn0000636
KEGG Pathway D.mel	path:map00520	Amino sugar and nucleotide sugar metabolism	48	4	1.569	4.5647	2.191	0.0112546	1.94867	1	0.0845513	0.698543	Oscillin; Gale; Galk; Hex-C	FBgn0031717; FBgn0035147; FBgn0263199; FBgn0001187
GO Biological Processes	GO:0016358	dendrite development	200	9	3.529	2.4649	1.302	0.0112787	1.94774	1	0.0845513	0.698543	sn; Tm1; Abp1; CG6701; Dlic; GM130; kay; Mical; Rab1	FBgn0003447; FBgn0003721; FBgn0036372; FBgn0033889; FBgn0030276; FBgn0034697; FBgn0001297; FBgn0053208; FBgn0285937
GO Biological Processes	GO:0002009	morphogenesis of an epithelium	671	21	8.235	1.7143	0.778	0.011433	1.94184	1	0.0854135	0.705667	kay; Lpin; Myo61F; p115; Pka-C1; Ppcs; Ras85D; Rok; arm; baz; cher; Cip4; cora; Galphas; gammaCOP; scb; Shc; sn; Su(dx); Vha26; VhaAC39-1	FBgn0001297; FBgn0263593; FBgn0010246; FBgn0040087; FBgn0000273; FBgn0261285; FBgn0003205; FBgn0026181; FBgn0000117; FBgn0000163; FBgn0014141; FBgn0035533; FBgn0010434; FBgn0001123; FBgn0028968; FBgn0286785; FBgn0015296; FBgn0003447; FBgn0003557; FBgn0283535; FBgn0285910
REACTOME pathway	R-DME-446203	Asparagine N-linked glycosylation	201	9	3.529	2.4527	1.294	0.0116254	1.93459	1	0.0865536	0.715086	p115; Dlic; brun; GM130; alphaTub84B; CG6218; Rab1; gammaCOP; ergic53	FBgn0040087; FBgn0030276; FBgn0261787; FBgn0034697; FBgn0003884; FBgn0038321; FBgn0285937; FBgn0028968; FBgn0035909
GO Biological Processes	GO:0007444	imaginal disc development	631	20	7.843	1.7362	0.796	0.0118261	1.92716	1	0.0877475	0.724949	AnxB9; arm; Cip4; cora; Cyp9f2; Galphas; kay; Lpin; Myo61F; p115; Pka-C1; pnut; Ppcs; Psn; Rab7; Ras85D; Rok; Shc; sn; Su(dx)	FBgn0000083; FBgn0000117; FBgn0035533; FBgn0010434; FBgn0038037; FBgn0001123; FBgn0001297; FBgn0263593; FBgn0010246; FBgn0040087; FBgn0000273; FBgn0013726; FBgn0261285; FBgn0284421; FBgn0015795; FBgn0003205; FBgn0026181; FBgn0015296; FBgn0003447; FBgn0003557
GO Biological Processes	GO:0006629	lipid metabolic process	508	17	6.667	1.8331	0.874	0.0120641	1.91851	1	0.0884485	0.730742	Sap-r; SNF4Agamma; sws; ifc; Lip4; Lpin; Lsd-2; Npc2a; Pepck1; Pi4KIIalpha; PIG-O; CG18135; CG7956; CG7997; Gpdh1; Hmgs; Hnf4	FBgn0000416; FBgn0264357; FBgn0003656; FBgn0001941; FBgn0032264; FBgn0263593; FBgn0030608; FBgn0031381; FBgn0003067; FBgn0037339; FBgn0034346; FBgn0036837; FBgn0038890; FBgn0034117; FBgn0001128; FBgn0010611; FBgn0004914
GO Biological Processes	GO:0008355	olfactory learning	49	4	1.569	4.4715	2.161	0.0120834	1.91781	1	0.0884485	0.730742	14-3-3zeta; scb; Pka-C1; Pka-R1	FBgn0004907; FBgn0286785; FBgn0000273; FBgn0259243
GO Biological Processes	GO:0035317	imaginal disc-derived wing hair organization	49	4	1.569	4.4715	2.161	0.0120834	1.91781	1	0.0884485	0.730742	Rok; sn; Cip4; cora	FBgn0026181; FBgn0003447; FBgn0035533; FBgn0010434
REACTOME pathway	R-DME-68875	Mitotic Prophase	49	4	1.569	4.4715	2.161	0.0120834	1.91781	1	0.0884485	0.730742	Lpin; GM130; Rab1; Nup98-96	FBgn0263593; FBgn0034697; FBgn0285937; FBgn0039120
REACTOME pathway	R-DME-983712	Ion channel transport	76	5	1.961	3.6037	1.849	0.0125861	1.90011	1	0.0918197	0.758593	VhaAC39-1; ATP7; Trpm; Vha14-1; Vha26	FBgn0285910; FBgn0030343; FBgn0265194; FBgn0262512; FBgn0283535
GO Biological Processes	GO:0048015	phosphatidylinositol-mediated signaling	27	3	1.176	6.0863	2.606	0.0127271	1.89527	1	0.0925377	0.764525	spidey; Atg18a; Lpin	FBgn0029975; FBgn0035850; FBgn0263593
GO Biological Processes	GO:0044255	cellular lipid metabolic process	391	14	5.49	1.9613	0.972	0.0128008	1.89276	1	0.0926115	0.765135	CG18135; CG7956; CG7997; Gpdh1; Hmgs; Hnf4; ifc; Lip4; Lpin; Pepck1; Pi4KIIalpha; PIG-O; Sap-r; sws	FBgn0036837; FBgn0038890; FBgn0034117; FBgn0001128; FBgn0010611; FBgn0004914; FBgn0001941; FBgn0032264; FBgn0263593; FBgn0003067; FBgn0037339; FBgn0034346; FBgn0000416; FBgn0003656
GO Biological Processes	GO:0007416	synapse assembly	170	8	3.137	2.5777	1.366	0.012867	1.89052	1	0.0926115	0.765135	scb; WASp; Abp1; baz; Cip4; kay; Mical; Pak3	FBgn0286785; FBgn0024273; FBgn0036372; FBgn0000163; FBgn0035533; FBgn0001297; FBgn0053208; FBgn0044826
GO Biological Processes	GO:0030155	regulation of cell adhesion	50	4	1.569	4.3821	2.132	0.0129503	1.88772	1	0.0926115	0.765135	SWIP; arm; baz; Pgant3	FBgn0030739; FBgn0000117; FBgn0000163; FBgn0027558
GO Biological Processes	GO:0035316	non-sensory hair organization	50	4	1.569	4.3821	2.132	0.0129503	1.88772	1	0.0926115	0.765135	Cip4; cora; Rok; sn	FBgn0035533; FBgn0010434; FBgn0026181; FBgn0003447
GO Biological Processes	GO:0051607	defense response to virus	50	4	1.569	4.3821	2.132	0.0129503	1.88772	1	0.0926115	0.765135	Nup98-96; Ras85D; Atg18a; Dredd	FBgn0039120; FBgn0003205; FBgn0035850; FBgn0020381
GO Biological Processes	GO:0006012	galactose metabolic process	10	2	0.784	10.9553	3.454	0.013563	1.86765	1	0.0954235	0.788367	Gale; Galk	FBgn0035147; FBgn0263199
GO Biological Processes	GO:0030038	contractile actin filament bundle assembly	10	2	0.784	10.9553	3.454	0.013563	1.86765	1	0.0954235	0.788367	Rok; Tm1	FBgn0026181; FBgn0003721
GO Biological Processes	GO:0030042	actin filament depolymerization	10	2	0.784	10.9553	3.454	0.013563	1.86765	1	0.0954235	0.788367	hts; Mical	FBgn0263391; FBgn0053208
GO Biological Processes	GO:0032366	intracellular sterol transport	10	2	0.784	10.9553	3.454	0.013563	1.86765	1	0.0954235	0.788367	Npc2a; CG17597	FBgn0031381; FBgn0032715
GO Biological Processes	GO:0090136	epithelial cell-cell adhesion	10	2	0.784	10.9553	3.454	0.013563	1.86765	1	0.0954235	0.788367	baz; RanBPM	FBgn0000163; FBgn0262114
GO Biological Processes	GO:0010623	programmed cell death involved in cell development	107	6	2.353	3.0716	1.619	0.0136338	1.86538	1	0.0956122	0.789926	Ras85D; arm; Atg18a; Atg8a; cathD; EndoG	FBgn0003205; FBgn0000117; FBgn0035850; FBgn0052672; FBgn0029093; FBgn0033690
REACTOME pathway	R-DME-114608	Platelet degranulation	139	7	2.745	2.7585	1.464	0.0138556	1.85838	1	0.0959323	0.79257	Actn; Act5C; crq; Sod3; Qsox1; cher; Sap-r	FBgn0000667; FBgn0000042; FBgn0015924; FBgn0033631; FBgn0033814; FBgn0014141; FBgn0000416
GO Biological Processes	GO:0006749	glutathione metabolic process	51	4	1.569	4.2962	2.103	0.0138559	1.85837	1	0.0959323	0.79257	GstD2; GstD5; GstD9; GstE1	FBgn0010038; FBgn0010041; FBgn0038020; FBgn0034335
REACTOME pathway	R-DME-5357801	Programmed Cell Death	51	4	1.569	4.2962	2.103	0.0138559	1.85837	1	0.0959323	0.79257	Dredd; arm; hts; Rok	FBgn0020381; FBgn0000117; FBgn0263391; FBgn0026181
REACTOME pathway	R-DME-9013423	RAC3 GTPase cycle	51	4	1.569	4.2962	2.103	0.0138559	1.85837	1	0.0959323	0.79257	RhoGDI; Pak3; RhoGAP93B; Rab7	FBgn0036921; FBgn0044826; FBgn0038853; FBgn0015795
GO Biological Processes	GO:0048017	inositol lipid-mediated signaling	28	3	1.176	5.8689	2.553	0.0140656	1.85184	1	0.0967677	0.799473	Lpin; spidey; Atg18a	FBgn0263593; FBgn0029975; FBgn0035850
REACTOME pathway	R-DME-70171	Glycolysis	28	3	1.176	5.8689	2.553	0.0140656	1.85184	1	0.0967677	0.799473	Gapdh2; Oscillin; Hex-C	FBgn0001092; FBgn0031717; FBgn0001187
REACTOME pathway	R-DME-388396	GPCR downstream signalling	108	6	2.353	3.0431	1.606	0.0142221	1.84703	1	0.0975361	0.805821	Pka-C1; CG15111; Pka-R1; Ras85D; Rok; pins	FBgn0000273; FBgn0034419; FBgn0259243; FBgn0003205; FBgn0026181; FBgn0040080
GO Biological Processes	GO:0001932	regulation of protein phosphorylation	209	9	3.529	2.3588	1.238	0.0146932	1.83288	1	0.10045	0.829895	SNF4Agamma; sws; Hrs; kay; Mat1; Pak3; Pka-R1; Ras85D; Rok	FBgn0264357; FBgn0003656; FBgn0031450; FBgn0001297; FBgn0024956; FBgn0044826; FBgn0259243; FBgn0003205; FBgn0026181
GO Biological Processes	GO:0016333	morphogenesis of follicular epithelium	52	4	1.569	4.2136	2.075	0.0148008	1.82972	1	0.100834	0.833066	cher; Cip4; Shc; Ppcs	FBgn0014141; FBgn0035533; FBgn0015296; FBgn0261285
GO Biological Processes	GO:0007552	metamorphosis	520	17	6.667	1.7908	0.841	0.0148839	1.82728	1	0.100834	0.833066	kay; Lpin; Myo61F; p115; Pka-C1; Ppcs; Ras85D; Rok; arm; Atg18a; Atg8a; Cip4; cora; Galphas; Shc; sn; Su(dx)	FBgn0001297; FBgn0263593; FBgn0010246; FBgn0040087; FBgn0000273; FBgn0261285; FBgn0003205; FBgn0026181; FBgn0000117; FBgn0035850; FBgn0052672; FBgn0035533; FBgn0010434; FBgn0001123; FBgn0015296; FBgn0003447; FBgn0003557
REACTOME pathway	R-DME-76005	Response to elevated platelet cytosolic Ca2+	141	7	2.745	2.7194	1.443	0.0148885	1.82715	1	0.100834	0.833066	Actn; Act5C; crq; Sod3; Qsox1; cher; Sap-r	FBgn0000667; FBgn0000042; FBgn0015924; FBgn0033631; FBgn0033814; FBgn0014141; FBgn0000416
GO Biological Processes	GO:0051301	cell division	283	11	4.314	2.1291	1.09	0.0150392	1.82277	1	0.101538	0.838884	hts; pins; piwi; pnut; Rab1; Rok; WASp; Act5C; baz; brun; gammaCOP	FBgn0263391; FBgn0040080; FBgn0004872; FBgn0013726; FBgn0285937; FBgn0026181; FBgn0024273; FBgn0000042; FBgn0000163; FBgn0261787; FBgn0028968
GO Biological Processes	GO:0007389	pattern specification process	563	18	7.059	1.7513	0.808	0.0152571	1.81653	1	0.10269	0.848404	14-3-3zeta; AnxB9; arm; baz; cora; Lpin; Myo61F; Pka-C1; Pka-R1; Psn; Rab7; Ras85D; Rok; Shc; sn; Su(dx); Tm1; WASp	FBgn0004907; FBgn0000083; FBgn0000117; FBgn0000163; FBgn0010434; FBgn0263593; FBgn0010246; FBgn0000273; FBgn0259243; FBgn0284421; FBgn0015795; FBgn0003205; FBgn0026181; FBgn0015296; FBgn0003447; FBgn0003557; FBgn0003721; FBgn0024273
GO Biological Processes	GO:0007349	cellularization	110	6	2.353	2.9878	1.579	0.0154516	1.81103	1	0.102922	0.850321	piwi; pnut; Act5C; Cip4; CLIP-190; Dredd	FBgn0004872; FBgn0013726; FBgn0000042; FBgn0035533; FBgn0020503; FBgn0020381
GO Biological Processes	GO:0007009	plasma membrane organization	29	3	1.176	5.6665	2.502	0.015481	1.8102	1	0.102922	0.850321	scramb2; Sec6; Cip4	FBgn0035390; FBgn0266671; FBgn0035533
REACTOME pathway	R-DME-446728	Cell junction organization	29	3	1.176	5.6665	2.502	0.015481	1.8102	1	0.102922	0.850321	Actn; Act5C; cher	FBgn0000667; FBgn0000042; FBgn0014141
REACTOME pathway	R-DME-9013424	RHOV GTPase cycle	29	3	1.176	5.6665	2.502	0.015481	1.8102	1	0.102922	0.850321	Dlg5; Tm1; Pak3	FBgn0032363; FBgn0003721; FBgn0044826
GO Biological Processes	GO:0098655	cation transmembrane transport	211	9	3.529	2.3364	1.224	0.0155457	1.80839	1	0.103038	0.851274	Nhe3; Piezo; Trpm; Vha14-1; Vha26; VhaAC39-1; ATP7; Fer1HCH; Fer2LCH	FBgn0028703; FBgn0264953; FBgn0265194; FBgn0262512; FBgn0283535; FBgn0285910; FBgn0030343; FBgn0015222; FBgn0015221
GO Biological Processes	GO:0007560	imaginal disc morphogenesis	441	15	5.882	1.8631	0.898	0.0156065	1.80669	1	0.103126	0.852006	Shc; sn; Su(dx); kay; Lpin; Myo61F; p115; Pka-C1; Ppcs; Ras85D; Rok; arm; Cip4; cora; Galphas	FBgn0015296; FBgn0003447; FBgn0003557; FBgn0001297; FBgn0263593; FBgn0010246; FBgn0040087; FBgn0000273; FBgn0261285; FBgn0003205; FBgn0026181; FBgn0000117; FBgn0035533; FBgn0010434; FBgn0001123
GO Biological Processes	GO:0006898	receptor-mediated endocytosis	53	4	1.569	4.1341	2.048	0.0157854	1.80174	1	0.103366	0.853985	Hrs; Rab7; Su(dx); WASp	FBgn0031450; FBgn0015795; FBgn0003557; FBgn0024273
GO Biological Processes	GO:0006909	phagocytosis	53	4	1.569	4.1341	2.048	0.0157854	1.80174	1	0.103366	0.853985	Rab14; Rab7; crq; scb	FBgn0015791; FBgn0015795; FBgn0015924; FBgn0286785
GO Biological Processes	GO:0007520	myoblast fusion	53	4	1.569	4.1341	2.048	0.0157854	1.80174	1	0.103366	0.853985	WASp; blow; Pak3; Rok	FBgn0024273; FBgn0004133; FBgn0044826; FBgn0026181
GO Biological Processes	GO:0001678	cellular glucose homeostasis	11	2	0.784	9.9594	3.316	0.0163791	1.78571	1	0.104423	0.862719	Hex-C; Pepck1	FBgn0001187; FBgn0003067
GO Biological Processes	GO:0006094	gluconeogenesis	11	2	0.784	9.9594	3.316	0.0163791	1.78571	1	0.104423	0.862719	CG31357; Pepck1	FBgn0051357; FBgn0003067
GO Biological Processes	GO:0019674	NAD metabolic process	11	2	0.784	9.9594	3.316	0.0163791	1.78571	1	0.104423	0.862719	Gdh; Gpdh1	FBgn0001098; FBgn0001128
GO Biological Processes	GO:0046835	carbohydrate phosphorylation	11	2	0.784	9.9594	3.316	0.0163791	1.78571	1	0.104423	0.862719	CG6218; Galk	FBgn0038321; FBgn0263199
REACTOME pathway	R-DME-157118	Signaling by NOTCH	11	2	0.784	9.9594	3.316	0.0163791	1.78571	1	0.104423	0.862719	Su(dx); 14-3-3zeta	FBgn0003557; FBgn0004907
REACTOME pathway	R-DME-2028269	Signaling by Hippo	11	2	0.784	9.9594	3.316	0.0163791	1.78571	1	0.104423	0.862719	Dredd; 14-3-3zeta	FBgn0020381; FBgn0004907
REACTOME pathway	R-DME-5654696	Downstream signaling of activated FGFR2	11	2	0.784	9.9594	3.316	0.0163791	1.78571	1	0.104423	0.862719	Ras85D; Shc	FBgn0003205; FBgn0015296
REACTOME pathway	R-DME-5654708	Downstream signaling of activated FGFR3	11	2	0.784	9.9594	3.316	0.0163791	1.78571	1	0.104423	0.862719	Ras85D; Shc	FBgn0003205; FBgn0015296
REACTOME pathway	R-DME-8964539	Glutamate and glutamine metabolism	11	2	0.784	9.9594	3.316	0.0163791	1.78571	1	0.104423	0.862719	GLS; Gdh	FBgn0261625; FBgn0001098
GO Biological Processes	GO:0035120	post-embryonic appendage morphogenesis	364	13	5.098	1.9563	0.968	0.0164552	1.7837	1	0.104601	0.864191	Rok; Shc; sn; Su(dx); Lpin; p115; Pka-C1; Ppcs; Ras85D; arm; Cip4; cora; Galphas	FBgn0026181; FBgn0015296; FBgn0003447; FBgn0003557; FBgn0263593; FBgn0040087; FBgn0000273; FBgn0261285; FBgn0003205; FBgn0000117; FBgn0035533; FBgn0010434; FBgn0001123
KEGG Pathway D.mel	path:map01250	Biosynthesis of nucleotide sugars	30	3	1.176	5.4776	2.454	0.0169737	1.77022	1	0.107185	0.885536	Gale; Galk; Hex-C	FBgn0035147; FBgn0263199; FBgn0001187
GO Biological Processes	GO:0006936	muscle contraction	30	3	1.176	5.4776	2.454	0.0169737	1.77022	1	0.107185	0.885536	Mhc; Chd64; Tm1	FBgn0264695; FBgn0035499; FBgn0003721
REACTOME pathway	R-DME-392499	Metabolism of proteins	1007	28	10.98	1.5231	0.607	0.0170095	1.76931	1	0.107185	0.885536	sta; Act5C; Rab39; p115; Dlic; Hrs; Rab14; brun; Pgant3; Qsox1; Cp1; Ubc10; Sec6; Rep; GM130; RpL14; Adgf-A; CG12975; alphaTub84B; mRpL9; CG6218; Rab1; Nup98-96; Rab7; Sap-r; gammaCOP; ergic53; cathD	FBgn0003517; FBgn0000042; FBgn0029959; FBgn0040087; FBgn0030276; FBgn0031450; FBgn0015791; FBgn0261787; FBgn0027558; FBgn0033814; FBgn0013770; FBgn0026316; FBgn0266671; FBgn0026378; FBgn0034697; FBgn0017579; FBgn0036752; FBgn0037061; FBgn0003884; FBgn0038319; FBgn0038321; FBgn0285937; FBgn0039120; FBgn0015795; FBgn0000416; FBgn0028968; FBgn0035909; FBgn0029093
GO Biological Processes	GO:0007309	oocyte axis specification	145	7	2.745	2.6444	1.403	0.0171172	1.76657	1	0.107266	0.88621	14-3-3zeta; baz; Pka-C1; Pka-R1; Ras85D; Rok; Tm1	FBgn0004907; FBgn0000163; FBgn0000273; FBgn0259243; FBgn0003205; FBgn0026181; FBgn0003721
GO Biological Processes	GO:0007391	dorsal closure	113	6	2.353	2.9085	1.54	0.0174311	1.75868	1	0.107266	0.88621	scb; arm; cora; kay; Ras85D; Rok	FBgn0286785; FBgn0000117; FBgn0010434; FBgn0001297; FBgn0003205; FBgn0026181
GO Biological Processes	GO:0061640	cytoskeleton-dependent cytokinesis	113	6	2.353	2.9085	1.54	0.0174311	1.75868	1	0.107266	0.88621	Act5C; brun; gammaCOP; Rok; pnut; Rab1	FBgn0000042; FBgn0261787; FBgn0028968; FBgn0026181; FBgn0013726; FBgn0285937
KEGG Pathway D.mel	path:map04213	Longevity regulating pathway - multiple species	55	4	1.569	3.9837	1.994	0.0178759	1.74773	1	0.107266	0.88621	Pka-C1; Sod3; Ras85D; SNF4Agamma	FBgn0000273; FBgn0033631; FBgn0003205; FBgn0264357
GO Biological Processes	GO:0006906	vesicle fusion	55	4	1.569	3.9837	1.994	0.0178759	1.74773	1	0.107266	0.88621	Vps16A; Vps8; p115; Rab7	FBgn0285911; FBgn0035704; FBgn0040087; FBgn0015795
GO Biological Processes	GO:0071900	regulation of protein serine/threonine kinase activity	55	4	1.569	3.9837	1.994	0.0178759	1.74773	1	0.107266	0.88621	SNF4Agamma; sws; kay; Mat1	FBgn0264357; FBgn0003656; FBgn0001297; FBgn0024956
REACTOME pathway	R-DME-1660662	Glycosphingolipid metabolism	55	4	1.569	3.9837	1.994	0.0178759	1.74773	1	0.107266	0.88621	Ugt301D1; Ugt49C1; Sap-r; Ugt37D1	FBgn0032684; FBgn0034605; FBgn0000416; FBgn0040260
GO Biological Processes	GO:0045471	response to ethanol	84	5	1.961	3.2605	1.705	0.0187208	1.72767	1	0.109406	0.903889	Pka-C1; Pka-R1; aay; cher; scb	FBgn0000273; FBgn0259243; FBgn0023129; FBgn0014141; FBgn0286785
REACTOME pathway	R-DME-428157	Sphingolipid metabolism	84	5	1.961	3.2605	1.705	0.0187208	1.72767	1	0.109406	0.903889	ifc; Ugt301D1; Ugt49C1; Sap-r; Ugt37D1	FBgn0001941; FBgn0032684; FBgn0034605; FBgn0000416; FBgn0040260
KEGG Pathway D.mel	path:map04391	Hippo signaling pathway - fly	56	4	1.569	3.9126	1.968	0.0189826	1.72164	1	0.110237	0.910753	Act5C; baz; Dlg5; 14-3-3zeta	FBgn0000042; FBgn0000163; FBgn0032363; FBgn0004907
GO Biological Processes	GO:0048813	dendrite morphogenesis	183	8	3.137	2.3946	1.26	0.0192368	1.71587	1	0.110237	0.910753	Abp1; CG6701; Dlic; GM130; kay; Mical; Rab1; Tm1	FBgn0036372; FBgn0033889; FBgn0030276; FBgn0034697; FBgn0001297; FBgn0053208; FBgn0285937; FBgn0003721
GO Biological Processes	GO:0007301	female germline ring canal formation	12	2	0.784	9.1294	3.191	0.0194208	1.71173	1	0.110237	0.910753	hts; cher	FBgn0263391; FBgn0014141
GO Biological Processes	GO:0010884	positive regulation of lipid storage	12	2	0.784	9.1294	3.191	0.0194208	1.71173	1	0.110237	0.910753	spidey; Lsd-2	FBgn0029975; FBgn0030608
GO Biological Processes	GO:0030837	negative regulation of actin filament polymerization	12	2	0.784	9.1294	3.191	0.0194208	1.71173	1	0.110237	0.910753	hts; Cip4	FBgn0263391; FBgn0035533
GO Biological Processes	GO:0031623	receptor internalization	12	2	0.784	9.1294	3.191	0.0194208	1.71173	1	0.110237	0.910753	Hrs; Su(dx)	FBgn0031450; FBgn0003557
GO Biological Processes	GO:0060232	delamination	12	2	0.784	9.1294	3.191	0.0194208	1.71173	1	0.110237	0.910753	arm; baz	FBgn0000117; FBgn0000163
REACTOME pathway	R-DME-111931	PKA-mediated phosphorylation of CREB	12	2	0.784	9.1294	3.191	0.0194208	1.71173	1	0.110237	0.910753	Pka-C1; Pka-R1	FBgn0000273; FBgn0259243
REACTOME pathway	R-DME-163615	PKA activation	12	2	0.784	9.1294	3.191	0.0194208	1.71173	1	0.110237	0.910753	Pka-C1; Pka-R1	FBgn0000273; FBgn0259243
REACTOME pathway	R-DME-210993	Tie2 Signaling	12	2	0.784	9.1294	3.191	0.0194208	1.71173	1	0.110237	0.910753	Ras85D; Shc	FBgn0003205; FBgn0015296
REACTOME pathway	R-DME-5654716	Downstream signaling of activated FGFR4	12	2	0.784	9.1294	3.191	0.0194208	1.71173	1	0.110237	0.910753	Ras85D; Shc	FBgn0003205; FBgn0015296
GO Biological Processes	GO:0007308	oocyte construction	149	7	2.745	2.5734	1.364	0.0195719	1.70837	1	0.110554	0.913369	Pka-C1; Pka-R1; Ras85D; Rok; Tm1; 14-3-3zeta; baz	FBgn0000273; FBgn0259243; FBgn0003205; FBgn0026181; FBgn0003721; FBgn0004907; FBgn0000163
GO Biological Processes	GO:0007447	imaginal disc pattern formation	116	6	2.353	2.8333	1.502	0.0195783	1.70823	1	0.110554	0.913369	Pka-C1; Psn; Rab7; Ras85D; AnxB9; Su(dx)	FBgn0000273; FBgn0284421; FBgn0015795; FBgn0003205; FBgn0000083; FBgn0003557
GO Biological Processes	GO:0051960	regulation of nervous system development	374	13	5.098	1.904	0.929	0.0200886	1.69705	1	0.111986	0.925203	Mical; Pak3; Rab1; Ras85D; Rok; scb; Shc; WASp; Abp1; bif; Cip4; Dlic; GM130	FBgn0053208; FBgn0044826; FBgn0285937; FBgn0003205; FBgn0026181; FBgn0286785; FBgn0015296; FBgn0024273; FBgn0036372; FBgn0014133; FBgn0035533; FBgn0030276; FBgn0034697
GO Biological Processes	GO:0009615	response to virus	57	4	1.569	3.844	1.943	0.0201309	1.69614	1	0.111986	0.925203	Nup98-96; Ras85D; Atg18a; Dredd	FBgn0039120; FBgn0003205; FBgn0035850; FBgn0020381
GO Biological Processes	GO:0016051	carbohydrate biosynthetic process	57	4	1.569	3.844	1.943	0.0201309	1.69614	1	0.111986	0.925203	CG31357; CG5177; Pepck1; Pgant3	FBgn0051357; FBgn0031908; FBgn0003067; FBgn0027558
GO Biological Processes	GO:0050773	regulation of dendrite development	57	4	1.569	3.844	1.943	0.0201309	1.69614	1	0.111986	0.925203	Abp1; Dlic; GM130; Rab1	FBgn0036372; FBgn0030276; FBgn0034697; FBgn0285937
KEGG Pathway D.mel	path:map00500	Starch and sucrose metabolism	32	3	1.176	5.1353	2.36	0.0201925	1.69481	1	0.111986	0.925203	CG5177; Mal-A7; Hex-C	FBgn0031908; FBgn0033296; FBgn0001187
GO Biological Processes	GO:0000422	autophagy of mitochondrion	32	3	1.176	5.1353	2.36	0.0201925	1.69481	1	0.111986	0.925203	Atg18a; Atg8a; ref(2)P	FBgn0035850; FBgn0052672; FBgn0003231
GO Biological Processes	GO:0030838	positive regulation of actin filament polymerization	32	3	1.176	5.1353	2.36	0.0201925	1.69481	1	0.111986	0.925203	Cip4; Nup98-96; WASp	FBgn0035533; FBgn0039120; FBgn0024273
GO Biological Processes	GO:0035114	imaginal disc-derived appendage morphogenesis	375	13	5.098	1.8989	0.925	0.0204826	1.68861	1	0.113195	0.935187	Lpin; p115; Pka-C1; Ppcs; Ras85D; arm; Cip4; cora; Galphas; Rok; Shc; sn; Su(dx)	FBgn0263593; FBgn0040087; FBgn0000273; FBgn0261285; FBgn0003205; FBgn0000117; FBgn0035533; FBgn0010434; FBgn0001123; FBgn0026181; FBgn0015296; FBgn0003447; FBgn0003557
GO Biological Processes	GO:0009306	protein secretion	86	5	1.961	3.1847	1.671	0.0205146	1.68794	1	0.113195	0.935187	Madm; Rab1; Crag; gammaCOP; Hrs	FBgn0027497; FBgn0285937; FBgn0025864; FBgn0028968; FBgn0031450
GO Biological Processes	GO:0050808	synapse organization	297	11	4.314	2.0288	1.021	0.0207235	1.68354	1	0.114058	0.942319	Abp1; baz; Cip4; Galphas; kay; Mical; Pak3; Rab1; scb; Upf2; WASp	FBgn0036372; FBgn0000163; FBgn0035533; FBgn0001123; FBgn0001297; FBgn0053208; FBgn0044826; FBgn0285937; FBgn0286785; FBgn0029992; FBgn0024273
REACTOME pathway	R-DME-6811442	Intra-Golgi and retrograde Golgi-to-ER traffic	151	7	2.745	2.5393	1.344	0.0208873	1.68012	1	0.114669	0.947371	Rab39; Arfrp1; Dlic; Golgin245; alphaTub84B; Rab1; gammaCOP	FBgn0029959; FBgn0030088; FBgn0030276; FBgn0034854; FBgn0003884; FBgn0285937; FBgn0028968
REACTOME pathway	R-DME-556833	Metabolism of lipids	458	15	5.882	1.794	0.843	0.0211645	1.67439	1	0.115898	0.957523	spidey; sws; Gpdh1; ifc; Ugt301D1; Lpin; Cyp4e2; Ugt49C1; Pi4KIIalpha; CG6231; CG7956; Orct2; Sap-r; Hmgs; Ugt37D1	FBgn0029975; FBgn0003656; FBgn0001128; FBgn0001941; FBgn0032684; FBgn0263593; FBgn0014469; FBgn0034605; FBgn0037339; FBgn0038720; FBgn0038890; FBgn0086365; FBgn0000416; FBgn0010611; FBgn0040260
GO Biological Processes	GO:0035107	appendage morphogenesis	378	13	5.098	1.8838	0.914	0.0216997	1.66355	1	0.11795	0.974479	arm; Cip4; cora; Galphas; Rok; Shc; sn; Su(dx); Lpin; p115; Pka-C1; Ppcs; Ras85D	FBgn0000117; FBgn0035533; FBgn0010434; FBgn0001123; FBgn0026181; FBgn0015296; FBgn0003447; FBgn0003557; FBgn0263593; FBgn0040087; FBgn0000273; FBgn0261285; FBgn0003205
KEGG Pathway D.mel	md:M00129	Ascorbate biosynthesis, animals, glucose-1P => ascorbate	33	3	1.176	4.9797	2.316	0.021919	1.65918	1	0.11795	0.974479	Ugt301D1; Ugt49C1; Ugt37D1	FBgn0032684; FBgn0034605; FBgn0040260
KEGG Pathway D.mel	md:M00160	V-type ATPase, eukaryotes	33	3	1.176	4.9797	2.316	0.021919	1.65918	1	0.11795	0.974479	VhaAC39-1; Vha14-1; Vha26	FBgn0285910; FBgn0262512; FBgn0283535
GO Biological Processes	GO:0000045	autophagosome assembly	33	3	1.176	4.9797	2.316	0.021919	1.65918	1	0.11795	0.974479	Rab1; Atg18a; Atg8a	FBgn0285937; FBgn0035850; FBgn0052672
GO Biological Processes	GO:0031532	actin cytoskeleton reorganization	33	3	1.176	4.9797	2.316	0.021919	1.65918	1	0.11795	0.974479	Pka-C1; Actn; Rok	FBgn0000273; FBgn0000667; FBgn0026181
REACTOME pathway	R-DME-352230	Amino acid transport across the plasma membrane	33	3	1.176	4.9797	2.316	0.021919	1.65918	1	0.11795	0.974479	CG16700; CG4991; CG13384	FBgn0030816; FBgn0030817; FBgn0032036
REACTOME pathway	R-DME-3928662	EPHB-mediated forward signaling	33	3	1.176	4.9797	2.316	0.021919	1.65918	1	0.11795	0.974479	Act5C; Ras85D; Rok	FBgn0000042; FBgn0003205; FBgn0026181
GO Biological Processes	GO:0048589	developmental growth	379	13	5.098	1.8789	0.91	0.0221171	1.65527	1	0.118722	0.980858	kay; Orct2; Pka-C1; pnut; Ras85D; Abp1; arm; baz; bif; Cip4; Rok; scb; WASp	FBgn0001297; FBgn0086365; FBgn0000273; FBgn0013726; FBgn0003205; FBgn0036372; FBgn0000117; FBgn0000163; FBgn0014133; FBgn0035533; FBgn0026181; FBgn0286785; FBgn0024273
GO Biological Processes	GO:0007035	vacuolar acidification	13	2	0.784	8.4271	3.075	0.0226788	1.64438	1	0.120725	0.997401	VhaAC39-1; Rbcn-3B	FBgn0285910; FBgn0023510
GO Biological Processes	GO:0019432	triglyceride biosynthetic process	13	2	0.784	8.4271	3.075	0.0226788	1.64438	1	0.120725	0.997401	Lpin; Pepck1	FBgn0263593; FBgn0003067
REACTOME pathway	R-DME-5654687	Downstream signaling of activated FGFR1	13	2	0.784	8.4271	3.075	0.0226788	1.64438	1	0.120725	0.997401	Ras85D; Shc	FBgn0003205; FBgn0015296
GO Biological Processes	GO:0016042	lipid catabolic process	120	6	2.353	2.7388	1.454	0.0227123	1.64374	1	0.120725	0.997401	Lpin; Lsd-2; Pepck1; CG18135; CG7997; Hnf4	FBgn0263593; FBgn0030608; FBgn0003067; FBgn0036837; FBgn0034117; FBgn0004914
GO Biological Processes	GO:0048737	imaginal disc-derived appendage development	382	13	5.098	1.8641	0.898	0.0234055	1.63068	1	0.123049	1	Rok; Shc; sn; Su(dx); Lpin; p115; Pka-C1; Ppcs; Ras85D; arm; Cip4; cora; Galphas	FBgn0026181; FBgn0015296; FBgn0003447; FBgn0003557; FBgn0263593; FBgn0040087; FBgn0000273; FBgn0261285; FBgn0003205; FBgn0000117; FBgn0035533; FBgn0010434; FBgn0001123
GO Biological Processes	GO:0035592	establishment of protein localization to extracellular region	89	5	1.961	3.0773	1.622	0.0234099	1.6306	1	0.123049	1	Hrs; Madm; Rab1; Crag; gammaCOP	FBgn0031450; FBgn0027497; FBgn0285937; FBgn0025864; FBgn0028968
GO Biological Processes	GO:0045859	regulation of protein kinase activity	89	5	1.961	3.0773	1.622	0.0234099	1.6306	1	0.123049	1	kay; Mat1; Pak3; SNF4Agamma; sws	FBgn0001297; FBgn0024956; FBgn0044826; FBgn0264357; FBgn0003656
KEGG Pathway D.mel	path:map01200	Carbon metabolism	121	6	2.353	2.7162	1.442	0.0235455	1.62809	1	0.123049	1	CG1640; Gapdh2; aay; Gdh; Hex-C; Idh	FBgn0030478; FBgn0001092; FBgn0023129; FBgn0001098; FBgn0001187; FBgn0001248
KEGG Pathway D.mel	path:map00830	Retinol metabolism	34	3	1.176	4.8332	2.273	0.0237237	1.62482	1	0.123049	1	Ugt301D1; Ugt49C1; Ugt37D1	FBgn0032684; FBgn0034605; FBgn0040260
GO Biological Processes	GO:0032507	maintenance of protein location in cell	34	3	1.176	4.8332	2.273	0.0237237	1.62482	1	0.123049	1	Rok; Act5C; Actn	FBgn0026181; FBgn0000042; FBgn0000667
REACTOME pathway	R-DME-1483255	PI Metabolism	34	3	1.176	4.8332	2.273	0.0237237	1.62482	1	0.123049	1	sws; Pi4KIIalpha; CG7956	FBgn0003656; FBgn0037339; FBgn0038890
REACTOME pathway	R-DME-9639288	Amino acids regulate mTORC1	34	3	1.176	4.8332	2.273	0.0237237	1.62482	1	0.123049	1	VhaAC39-1; Vha14-1; Vha26	FBgn0285910; FBgn0262512; FBgn0283535
REACTOME pathway	R-DME-9711097	Cellular response to starvation	34	3	1.176	4.8332	2.273	0.0237237	1.62482	1	0.123049	1	VhaAC39-1; Vha14-1; Vha26	FBgn0285910; FBgn0262512; FBgn0283535
GO Biological Processes	GO:0007450	dorsal/ventral pattern formation, imaginal disc	60	4	1.569	3.6518	1.869	0.0238287	1.6229	1	0.123049	1	Psn; Rab7; Su(dx); AnxB9	FBgn0284421; FBgn0015795; FBgn0003557; FBgn0000083
GO Biological Processes	GO:0032386	regulation of intracellular transport	60	4	1.569	3.6518	1.869	0.0238287	1.6229	1	0.123049	1	CG17597; CG7956; Nup98-96; Pka-C1	FBgn0032715; FBgn0038890; FBgn0039120; FBgn0000273
GO Biological Processes	GO:0061025	membrane fusion	60	4	1.569	3.6518	1.869	0.0238287	1.6229	1	0.123049	1	Vps16A; Vps8; p115; Rab7	FBgn0285911; FBgn0035704; FBgn0040087; FBgn0015795
KEGG Pathway D.mel	path:map00052	Galactose metabolism	35	3	1.176	4.6951	2.231	0.0256064	1.59165	1	0.131604	1	Mal-A7; Gale; Hex-C	FBgn0033296; FBgn0035147; FBgn0001187
GO Biological Processes	GO:0009311	oligosaccharide metabolic process	35	3	1.176	4.6951	2.231	0.0256064	1.59165	1	0.131604	1	CG5177; CG7997; Pgant3	FBgn0031908; FBgn0034117; FBgn0027558
GO Biological Processes	GO:0006826	iron ion transport	14	2	0.784	7.8252	2.968	0.0261443	1.58262	1	0.132337	1	Fer1HCH; Fer2LCH	FBgn0015222; FBgn0015221
GO Biological Processes	GO:0008333	endosome to lysosome transport	14	2	0.784	7.8252	2.968	0.0261443	1.58262	1	0.132337	1	Rab7; Vps16A	FBgn0015795; FBgn0285911
GO Biological Processes	GO:0015918	sterol transport	14	2	0.784	7.8252	2.968	0.0261443	1.58262	1	0.132337	1	Npc2a; CG17597	FBgn0031381; FBgn0032715
GO Biological Processes	GO:0055092	sterol homeostasis	14	2	0.784	7.8252	2.968	0.0261443	1.58262	1	0.132337	1	Npc2a; SNF4Agamma	FBgn0031381; FBgn0264357
GO Biological Processes	GO:0055093	response to hyperoxia	14	2	0.784	7.8252	2.968	0.0261443	1.58262	1	0.132337	1	Tm1; Gpdh1	FBgn0003721; FBgn0001128
GO Biological Processes	GO:0007613	memory	124	6	2.353	2.6505	1.406	0.0261677	1.58223	1	0.132337	1	Pka-C1; Psn; arm; cer; cher; scb	FBgn0000273; FBgn0284421; FBgn0000117; FBgn0034443; FBgn0014141; FBgn0286785
GO Biological Processes	GO:0048638	regulation of developmental growth	231	9	3.529	2.1341	1.094	0.0261753	1.58211	1	0.132337	1	Orct2; pnut; Ras85D; Rok; scb; WASp; Abp1; bif; Cip4	FBgn0086365; FBgn0013726; FBgn0003205; FBgn0026181; FBgn0286785; FBgn0024273; FBgn0036372; FBgn0014133; FBgn0035533
KEGG Pathway D.mel	path:map00053	Ascorbate and aldarate metabolism	36	3	1.176	4.5647	2.191	0.0275672	1.55961	1	0.137464	1	Ugt301D1; Ugt49C1; Ugt37D1	FBgn0032684; FBgn0034605; FBgn0040260
GO Biological Processes	GO:0006641	triglyceride metabolic process	36	3	1.176	4.5647	2.191	0.0275672	1.55961	1	0.137464	1	Gpdh1; Lpin; Pepck1	FBgn0001128; FBgn0263593; FBgn0003067
GO Biological Processes	GO:0035017	cuticle pattern formation	36	3	1.176	4.5647	2.191	0.0275672	1.55961	1	0.137464	1	sn; WASp; arm	FBgn0003447; FBgn0024273; FBgn0000117
GO Biological Processes	GO:1904951	positive regulation of establishment of protein localization	36	3	1.176	4.5647	2.191	0.0275672	1.55961	1	0.137464	1	Hrs; Rab1; Crag	FBgn0031450; FBgn0285937; FBgn0025864
REACTOME pathway	R-DME-9706574	RHOBTB GTPase Cycle	36	3	1.176	4.5647	2.191	0.0275672	1.55961	1	0.137464	1	Actn; Act5C; Rok	FBgn0000667; FBgn0000042; FBgn0026181
GO Biological Processes	GO:0000278	mitotic cell cycle	516	16	6.275	1.6985	0.764	0.0275687	1.55958	1	0.137464	1	14-3-3zeta; Act5C; alphaTub84B; baz; cher; Dlic; DNAlig1; gammaCOP; kay; Map205; p115; Patronin; pins; pnut; Rab1; Rok	FBgn0004907; FBgn0000042; FBgn0003884; FBgn0000163; FBgn0014141; FBgn0030276; FBgn0262619; FBgn0028968; FBgn0001297; FBgn0002645; FBgn0040087; FBgn0263197; FBgn0040080; FBgn0013726; FBgn0285937; FBgn0026181
GO Biological Processes	GO:0071692	protein localization to extracellular region	93	5	1.961	2.945	1.558	0.0276632	1.5581	1	0.13762	1	Hrs; Madm; Rab1; Crag; gammaCOP	FBgn0031450; FBgn0027497; FBgn0285937; FBgn0025864; FBgn0028968
GO Biological Processes	GO:0050770	regulation of axonogenesis	63	4	1.569	3.4779	1.798	0.0279123	1.5542	1	0.138542	1	Rok; Shc; Abp1; bif	FBgn0026181; FBgn0015296; FBgn0036372; FBgn0014133
GO Biological Processes	GO:0042325	regulation of phosphorylation	234	9	3.529	2.1068	1.075	0.0281275	1.55087	1	0.139009	1	Rok; SNF4Agamma; sws; Hrs; kay; Mat1; Pak3; Pka-R1; Ras85D	FBgn0026181; FBgn0264357; FBgn0003656; FBgn0031450; FBgn0001297; FBgn0024956; FBgn0044826; FBgn0259243; FBgn0003205
GO Biological Processes	GO:0048513	animal organ development	1379	35	13.725	1.3903	0.475	0.0281344	1.55076	1	0.139009	1	kay; Lpin; Mhc; mxc; Myo61F; Nup98-96; p115; Pka-C1; Pka-R1; pnut; Ppcs; Psn; Rab7; Ras85D; Abp1; Adgf-A; AnxB9; AP-1sigma; arm; baz; cher; cib; Cip4; cora; Cyp9f2; Gale; Galphas; gammaCOP; Rok; scb; Sec6; Shc; sn; Su(dx); WASp	FBgn0001297; FBgn0263593; FBgn0264695; FBgn0260789; FBgn0010246; FBgn0039120; FBgn0040087; FBgn0000273; FBgn0259243; FBgn0013726; FBgn0261285; FBgn0284421; FBgn0015795; FBgn0003205; FBgn0036372; FBgn0036752; FBgn0000083; FBgn0039132; FBgn0000117; FBgn0000163; FBgn0014141; FBgn0026084; FBgn0035533; FBgn0010434; FBgn0038037; FBgn0035147; FBgn0001123; FBgn0028968; FBgn0026181; FBgn0286785; FBgn02666…
GO Biological Processes	GO:0050658	RNA transport	94	5	1.961	2.9136	1.543	0.0287982	1.54063	1	0.141967	1	CG4572; Dlic; Nup98-96; Rab7; Sap-r	FBgn0038738; FBgn0030276; FBgn0039120; FBgn0015795; FBgn0000416
REACTOME pathway	R-DME-71291	Metabolism of amino acids and derivatives	198	8	3.137	2.2132	1.146	0.0290731	1.53651	1	0.142998	1	CG1640; CG7860; CG16700; CG4991; CG13384; GLS; aay; Gdh	FBgn0030478; FBgn0030653; FBgn0030816; FBgn0030817; FBgn0032036; FBgn0261625; FBgn0023129; FBgn0001098
KEGG Pathway D.mel	md:M00003	Gluconeogenesis, oxaloacetate => fructose-6P	15	2	0.784	7.3035	2.869	0.0298087	1.52566	1	0.144652	1	Gapdh2; Pepck1	FBgn0001092; FBgn0003067
GO Biological Processes	GO:0006536	glutamate metabolic process	15	2	0.784	7.3035	2.869	0.0298087	1.52566	1	0.144652	1	Gdh; GLS	FBgn0001098; FBgn0261625
GO Biological Processes	GO:0007303	cytoplasmic transport, nurse cell to oocyte	15	2	0.784	7.3035	2.869	0.0298087	1.52566	1	0.144652	1	cher; Ppcs	FBgn0014141; FBgn0261285
GO Biological Processes	GO:0031103	axon regeneration	15	2	0.784	7.3035	2.869	0.0298087	1.52566	1	0.144652	1	kay; Pka-C1	FBgn0001297; FBgn0000273
REACTOME pathway	R-DME-432040	Vasopressin regulates renal water homeostasis via Aquaporins	15	2	0.784	7.3035	2.869	0.0298087	1.52566	1	0.144652	1	Pka-C1; Pka-R1	FBgn0000273; FBgn0259243
REACTOME pathway	R-DME-5673000	RAF activation	15	2	0.784	7.3035	2.869	0.0298087	1.52566	1	0.144652	1	14-3-3zeta; Ras85D	FBgn0004907; FBgn0003205
REACTOME pathway	R-DME-1632852	Macroautophagy	95	5	1.961	2.883	1.528	0.0299623	1.52342	1	0.144751	1	Atg8a; Dlic; ref(2)P; Atg18a; SNF4Agamma	FBgn0052672; FBgn0030276; FBgn0003231; FBgn0035850; FBgn0264357
REACTOME pathway	R-DME-9612973	Autophagy	95	5	1.961	2.883	1.528	0.0299623	1.52342	1	0.144751	1	Atg8a; Dlic; ref(2)P; Atg18a; SNF4Agamma	FBgn0052672; FBgn0030276; FBgn0003231; FBgn0035850; FBgn0264357
KEGG Pathway D.mel	path:map04068	FoxO signaling pathway	65	4	1.569	3.3709	1.753	0.0308523	1.51071	1	0.148391	1	Atg8a; Pepck1; Ras85D; SNF4Agamma	FBgn0052672; FBgn0003067; FBgn0003205; FBgn0264357
REACTOME pathway	R-DME-8980692	RHOA GTPase cycle	65	4	1.569	3.3709	1.753	0.0308523	1.51071	1	0.148391	1	arm; RhoGDI; RhoGAP93B; Rok	FBgn0000117; FBgn0036921; FBgn0038853; FBgn0026181
GO Biological Processes	GO:0016310	phosphorylation	610	18	7.059	1.6164	0.693	0.0309722	1.50903	1	0.148639	1	Hrs; kay; Madm; Mat1; Nuak1; Pak3; Pi4KIIalpha; Pka-C1; Pka-R1; Ras85D; Rok; SNF4Agamma; sws; CaMKI; CG6218; Galk; Gapdh2; Hex-C	FBgn0031450; FBgn0001297; FBgn0027497; FBgn0024956; FBgn0262617; FBgn0044826; FBgn0037339; FBgn0000273; FBgn0259243; FBgn0003205; FBgn0026181; FBgn0264357; FBgn0003656; FBgn0016126; FBgn0038321; FBgn0263199; FBgn0001092; FBgn0001187
GO Biological Processes	GO:0051236	establishment of RNA localization	96	5	1.961	2.8529	1.512	0.0311557	1.50646	1	0.149191	1	Sap-r; Nup98-96; Rab7; CG4572; Dlic	FBgn0000416; FBgn0039120; FBgn0015795; FBgn0038738; FBgn0030276
GO Biological Processes	GO:0007165	signal transduction	1439	36	14.118	1.3704	0.455	0.0315363	1.50119	1	0.150574	1	14-3-3zeta; arm; Atg18a; bif; CG10737; CG14174; Chd64; Crag; crq; Der-2; Dredd; Galphas; Gdi; Hrs; kay; Lpin; Madm; MESK2; Pak3; Pka-C1; Pka-R1; Psn; Rab1; Rab14; Rab39; Rab7; RanBPM; Ras85D; Rep; RhoGAP93B; RhoGDI; Rok; Shc; spidey; Su(dx); TpnC73F	FBgn0004907; FBgn0000117; FBgn0035850; FBgn0014133; FBgn0034420; FBgn0036036; FBgn0035499; FBgn0025864; FBgn0015924; FBgn0038438; FBgn0020381; FBgn0001123; FBgn0004868; FBgn0031450; FBgn0001297; FBgn0263593; FBgn0027497; FBgn0043070; FBgn0044826; FBgn0000273; FBgn0259243; FBgn0284421; FBgn0285937; FBgn0015791; FBgn0029959; FBgn0015795; FBgn0262114; FBgn0003205; FBgn0026378; FBgn0038853; FBgn00369…
KEGG Pathway D.mel	md:M00014	Glucuronate pathway (uronate pathway)	38	3	1.176	4.3245	2.113	0.0317217	1.49864	1	0.150574	1	Ugt301D1; Ugt49C1; Ugt37D1	FBgn0032684; FBgn0034605; FBgn0040260
KEGG Pathway D.mel	path:map02010	ABC transporters	38	3	1.176	4.3245	2.113	0.0317217	1.49864	1	0.150574	1	CG3164; Atet; CG5853	FBgn0288229; FBgn0020762; FBgn0032167
GO Biological Processes	GO:0032273	positive regulation of protein polymerization	38	3	1.176	4.3245	2.113	0.0317217	1.49864	1	0.150574	1	Nup98-96; Cip4; WASp	FBgn0039120; FBgn0035533; FBgn0024273
GO Biological Processes	GO:0035194	posttranscriptional gene silencing by RNA	97	5	1.961	2.8235	1.497	0.0323785	1.48974	1	0.153357	1	trsn; Upf2; Ars2; CG6701; piwi	FBgn0033528; FBgn0029992; FBgn0033062; FBgn0033889; FBgn0004872
REACTOME pathway	R-DME-382556	ABC-family proteins mediated transport	98	5	1.961	2.7947	1.483	0.033631	1.47326	1	0.155333	1	CG3164; Atet; CG5853; Pex19; Der-2	FBgn0025683; FBgn0020762; FBgn0032167; FBgn0032407; FBgn0038438
GO Biological Processes	GO:0030725	germline ring canal formation	16	2	0.784	6.8471	2.775	0.0336637	1.47284	1	0.155333	1	hts; cher	FBgn0263391; FBgn0014141
GO Biological Processes	GO:0045910	negative regulation of DNA recombination	16	2	0.784	6.8471	2.775	0.0336637	1.47284	1	0.155333	1	piwi; CG4078	FBgn0004872; FBgn0029798
REACTOME pathway	R-DME-445717	Aquaporin-mediated transport	16	2	0.784	6.8471	2.775	0.0336637	1.47284	1	0.155333	1	Pka-C1; Pka-R1	FBgn0000273; FBgn0259243
GO Biological Processes	GO:0042981	regulation of apoptotic process	204	8	3.137	2.1481	1.103	0.0338357	1.47063	1	0.155333	1	Ing5; Pka-C1; pnut; Psn; Ras85D; CG31357; Dredd; RpL14	FBgn0032516; FBgn0000273; FBgn0013726; FBgn0284421; FBgn0003205; FBgn0051357; FBgn0020381; FBgn0017579
GO Biological Processes	GO:0003012	muscle system process	39	3	1.176	4.2136	2.075	0.0339149	1.46961	1	0.155333	1	Chd64; Tm1; Mhc	FBgn0035499; FBgn0003721; FBgn0264695
REACTOME pathway	R-DME-5674135	MAP2K and MAPK activation	39	3	1.176	4.2136	2.075	0.0339149	1.46961	1	0.155333	1	Act5C; 14-3-3zeta; Ras85D	FBgn0000042; FBgn0004907; FBgn0003205
REACTOME pathway	R-DME-372790	Signaling by GPCR	133	6	2.353	2.4711	1.305	0.0351758	1.45376	1	0.155333	1	Pka-C1; CG15111; Pka-R1; Ras85D; Rok; pins	FBgn0000273; FBgn0034419; FBgn0259243; FBgn0003205; FBgn0026181; FBgn0040080
GO Biological Processes	GO:0051049	regulation of transport	283	10	3.922	1.9356	0.953	0.035252	1.45282	1	0.155333	1	Hrs; Lsd-2; Nup98-96; Pka-C1; Rab1; CG17597; CG7956; Crag; crq; Vps16A	FBgn0031450; FBgn0030608; FBgn0039120; FBgn0000273; FBgn0285937; FBgn0032715; FBgn0038890; FBgn0025864; FBgn0015924; FBgn0285911
KEGG Pathway D.mel	path:map01230	Biosynthesis of amino acids	68	4	1.569	3.2221	1.688	0.0355922	1.44864	1	0.155333	1	CG1640; Gapdh2; aay; Idh	FBgn0030478; FBgn0001092; FBgn0023129; FBgn0001248
GO Biological Processes	GO:0040007	growth	448	14	5.49	1.7118	0.776	0.0358042	1.44607	1	0.155333	1	Abp1; arm; baz; bif; Cip4; Rok; scb; spidey; WASp; kay; Orct2; Pka-C1; pnut; Ras85D	FBgn0036372; FBgn0000117; FBgn0000163; FBgn0014133; FBgn0035533; FBgn0026181; FBgn0286785; FBgn0029975; FBgn0024273; FBgn0001297; FBgn0086365; FBgn0000273; FBgn0013726; FBgn0003205
GO Biological Processes	GO:0034332	adherens junction organization	40	3	1.176	4.1082	2.039	0.0361848	1.44147	1	0.155333	1	arm; baz; Cip4	FBgn0000117; FBgn0000163; FBgn0035533
REACTOME pathway	R-DME-1500931	Cell-Cell communication	40	3	1.176	4.1082	2.039	0.0361848	1.44147	1	0.155333	1	Actn; Act5C; cher	FBgn0000667; FBgn0000042; FBgn0014141
REACTOME pathway	R-DME-166520	Signaling by NTRKs	40	3	1.176	4.1082	2.039	0.0361848	1.44147	1	0.155333	1	14-3-3zeta; Ras85D; Shc	FBgn0004907; FBgn0003205; FBgn0015296
REACTOME pathway	R-DME-187037	Signaling by NTRK1 (TRKA)	40	3	1.176	4.1082	2.039	0.0361848	1.44147	1	0.155333	1	14-3-3zeta; Ras85D; Shc	FBgn0004907; FBgn0003205; FBgn0015296
KEGG Pathway D.mel	path:map04150	mTOR signaling pathway	100	5	1.961	2.7388	1.454	0.0362252	1.44099	1	0.155333	1	CLIP-190; Lpin; Vha14-1; Vha26; Ras85D	FBgn0020503; FBgn0263593; FBgn0262512; FBgn0283535; FBgn0003205
GO Biological Processes	GO:0098542	defense response to other organism	407	13	5.098	1.7496	0.807	0.0364006	1.43889	1	0.155777	1	Ars2; Atg18a; cathD; coro; Crag; Der-2; Dredd; kay; Myo61F; Nup98-96; Rab14; Ras85D; Shc	FBgn0033062; FBgn0035850; FBgn0029093; FBgn0265935; FBgn0025864; FBgn0038438; FBgn0020381; FBgn0001297; FBgn0010246; FBgn0039120; FBgn0015791; FBgn0003205; FBgn0015296
REACTOME pathway	R-DME-112315	Transmission across Chemical Synapses	171	7	2.745	2.2423	1.165	0.0375463	1.42543	1	0.159459	1	Actn; Pka-C1; GLS; Pka-R1; CG6231; Orct2; CaMKI	FBgn0000667; FBgn0000273; FBgn0261625; FBgn0259243; FBgn0038720; FBgn0086365; FBgn0016126
GO Biological Processes	GO:0045926	negative regulation of growth	101	5	1.961	2.7117	1.439	0.0375674	1.42519	1	0.159459	1	bif; Cip4; scb; spidey; WASp	FBgn0014133; FBgn0035533; FBgn0286785; FBgn0029975; FBgn0024273
GO Biological Processes	GO:0007040	lysosome organization	17	2	0.784	6.4443	2.688	0.0377011	1.42365	1	0.159459	1	Rab14; Rab7	FBgn0015791; FBgn0015795
GO Biological Processes	GO:0008594	photoreceptor cell morphogenesis	17	2	0.784	6.4443	2.688	0.0377011	1.42365	1	0.159459	1	Ras85D; baz	FBgn0003205; FBgn0000163
GO Biological Processes	GO:0035209	pupal development	17	2	0.784	6.4443	2.688	0.0377011	1.42365	1	0.159459	1	Su(dx); Ude	FBgn0003557; FBgn0039226
GO Biological Processes	GO:0043063	intercellular bridge organization	17	2	0.784	6.4443	2.688	0.0377011	1.42365	1	0.159459	1	cher; hts	FBgn0014141; FBgn0263391
GO Biological Processes	GO:0016441	posttranscriptional gene silencing	102	5	1.961	2.6851	1.425	0.0389396	1.40961	1	0.164378	1	piwi; trsn; Upf2; Ars2; CG6701	FBgn0004872; FBgn0033528; FBgn0029992; FBgn0033062; FBgn0033889
GO Biological Processes	GO:0009798	axis specification	211	8	3.137	2.0768	1.054	0.0400318	1.39759	1	0.168661	1	Shc; Tm1; Pka-C1; Pka-R1; Ras85D; Rok; 14-3-3zeta; baz	FBgn0015296; FBgn0003721; FBgn0000273; FBgn0259243; FBgn0003205; FBgn0026181; FBgn0004907; FBgn0000163
GO Biological Processes	GO:0006869	lipid transport	71	4	1.569	3.086	1.626	0.0407305	1.39008	1	0.170955	1	CG17597; scramb2; Lsd-2; Npc2a	FBgn0032715; FBgn0035390; FBgn0030608; FBgn0031381
GO Biological Processes	GO:0097305	response to alcohol	138	6	2.353	2.3816	1.252	0.0409488	1.38776	1	0.170955	1	aay; cher; scb; Nup98-96; Pka-C1; Pka-R1	FBgn0023129; FBgn0014141; FBgn0286785; FBgn0039120; FBgn0000273; FBgn0259243
GO Biological Processes	GO:0000212	meiotic spindle organization	42	3	1.176	3.9126	1.968	0.0409528	1.38772	1	0.170955	1	brun; hts; ifc	FBgn0261787; FBgn0263391; FBgn0001941
GO Biological Processes	GO:0010883	regulation of lipid storage	42	3	1.176	3.9126	1.968	0.0409528	1.38772	1	0.170955	1	Lsd-2; gammaCOP; spidey	FBgn0030608; FBgn0028968; FBgn0029975
GO Biological Processes	GO:0007155	cell adhesion	212	8	3.137	2.067	1.048	0.0409748	1.38748	1	0.170955	1	scb; SWIP; arm; baz; cora; Fas3; Pgant3; RanBPM	FBgn0286785; FBgn0030739; FBgn0000117; FBgn0000163; FBgn0010434; FBgn0000636; FBgn0027558; FBgn0262114
GO Biological Processes	GO:0030163	protein catabolic process	373	12	4.706	1.7622	0.817	0.0414253	1.38273	1	0.170955	1	beta-Man; cathD; CG31357; CG4572; ClpP; Cp1; Der-2; Su(dx); Ubc10; Ltn1; pall; Pka-C1	FBgn0037215; FBgn0029093; FBgn0051357; FBgn0038738; FBgn0032229; FBgn0013770; FBgn0038438; FBgn0003557; FBgn0026316; FBgn0262517; FBgn0036005; FBgn0000273
GO Biological Processes	GO:0007498	mesoderm development	104	5	1.961	2.6335	1.397	0.0417751	1.37908	1	0.170955	1	blow; CG34417; Cip4; Myo61F; Ras85D	FBgn0004133; FBgn0085446; FBgn0035533; FBgn0010246; FBgn0003205
GO Biological Processes	GO:0022414	reproductive process	1520	37	14.51	1.3334	0.415	0.0419007	1.37778	1	0.170955	1	14-3-3zeta; Act5C; arm; baz; brun; cathD; CG15721; cher; Cip4; Dlg5; Dlic; Dredd; EndoG; Fas3; gammaCOP; Gdh; Hrs; hts; ifc; kay; Mhc; Myo61F; piwi; Pka-C1; Pka-R1; Ppcs; Rab1; Rab7; RanBPM; Ras85D; Rok; scb; Sec6; Sf3b5; Shc; Tm1; WASp	FBgn0004907; FBgn0000042; FBgn0000117; FBgn0000163; FBgn0261787; FBgn0029093; FBgn0030438; FBgn0014141; FBgn0035533; FBgn0032363; FBgn0030276; FBgn0020381; FBgn0033690; FBgn0000636; FBgn0028968; FBgn0001098; FBgn0031450; FBgn0263391; FBgn0001941; FBgn0001297; FBgn0264695; FBgn0010246; FBgn0004872; FBgn0000273; FBgn0259243; FBgn0261285; FBgn0285937; FBgn0015795; FBgn0262114; FBgn0003205; FBgn00261…
GO Biological Processes	GO:0000079	regulation of cyclin-dependent protein serine/threonine kinase activity	18	2	0.784	6.0863	2.606	0.041913	1.37765	1	0.170955	1	kay; Mat1	FBgn0001297; FBgn0024956
GO Biological Processes	GO:0006672	ceramide metabolic process	18	2	0.784	6.0863	2.606	0.041913	1.37765	1	0.170955	1	CG7997; ifc	FBgn0034117; FBgn0001941
GO Biological Processes	GO:0007162	negative regulation of cell adhesion	18	2	0.784	6.0863	2.606	0.041913	1.37765	1	0.170955	1	arm; baz	FBgn0000117; FBgn0000163
GO Biological Processes	GO:0007362	terminal region determination	18	2	0.784	6.0863	2.606	0.041913	1.37765	1	0.170955	1	Shc; Ras85D	FBgn0015296; FBgn0003205
REACTOME pathway	R-DME-111933	Calmodulin induced events	18	2	0.784	6.0863	2.606	0.041913	1.37765	1	0.170955	1	Pka-C1; Pka-R1	FBgn0000273; FBgn0259243
REACTOME pathway	R-DME-111996	Ca-dependent events	18	2	0.784	6.0863	2.606	0.041913	1.37765	1	0.170955	1	Pka-C1; Pka-R1	FBgn0000273; FBgn0259243
REACTOME pathway	R-DME-111997	CaM pathway	18	2	0.784	6.0863	2.606	0.041913	1.37765	1	0.170955	1	Pka-C1; Pka-R1	FBgn0000273; FBgn0259243
REACTOME pathway	R-DME-418555	G alpha (s) signalling events	18	2	0.784	6.0863	2.606	0.041913	1.37765	1	0.170955	1	Pka-C1; Pka-R1	FBgn0000273; FBgn0259243
REACTOME pathway	R-DME-5627123	RHO GTPases activate PAKs	18	2	0.784	6.0863	2.606	0.041913	1.37765	1	0.170955	1	Pak3; cher	FBgn0044826; FBgn0014141
GO Biological Processes	GO:0032504	multicellular organism reproduction	1569	38	14.902	1.3266	0.408	0.0420969	1.37575	1	0.171383	1	14-3-3zeta; Act5C; arm; baz; brun; cathD; CG15721; CG18135; CG3662; cher; Cip4; Dlg5; Dlic; Dredd; EndoG; Fas3; gammaCOP; Gdh; Hrs; hts; ifc; kay; Mhc; piwi; Pka-C1; Pka-R1; Ppcs; Rab1; Rab7; RanBPM; Ras85D; Rok; scb; Sec6; Sf3b5; Shc; Tm1; WASp	FBgn0004907; FBgn0000042; FBgn0000117; FBgn0000163; FBgn0261787; FBgn0029093; FBgn0030438; FBgn0036837; FBgn0031285; FBgn0014141; FBgn0035533; FBgn0032363; FBgn0030276; FBgn0020381; FBgn0033690; FBgn0000636; FBgn0028968; FBgn0001098; FBgn0031450; FBgn0263391; FBgn0001941; FBgn0001297; FBgn0264695; FBgn0004872; FBgn0000273; FBgn0259243; FBgn0261285; FBgn0285937; FBgn0015795; FBgn0262114; FBgn00032…
GO Biological Processes	GO:0006643	membrane lipid metabolic process	105	5	1.961	2.6084	1.383	0.0432384	1.36413	1	0.175701	1	ifc; PIG-O; Sap-r; sws; CG7997	FBgn0001941; FBgn0034346; FBgn0000416; FBgn0003656; FBgn0034117
GO Biological Processes	GO:0006006	glucose metabolic process	43	3	1.176	3.8216	1.934	0.0434497	1.36201	1	0.175903	1	CG31357; Gapdh2; Pepck1	FBgn0051357; FBgn0001092; FBgn0003067
GO Biological Processes	GO:0051964	negative regulation of synapse assembly	43	3	1.176	3.8216	1.934	0.0434497	1.36201	1	0.175903	1	scb; WASp; Cip4	FBgn0286785; FBgn0024273; FBgn0035533
REACTOME pathway	R-DME-112316	Neuronal System	217	8	3.137	2.0194	1.014	0.0459115	1.33808	1	0.18432	1	Actn; Pka-C1; GLS; cora; Pka-R1; CG6231; Orct2; CaMKI	FBgn0000667; FBgn0000273; FBgn0261625; FBgn0010434; FBgn0259243; FBgn0038720; FBgn0086365; FBgn0016126
REACTOME pathway	R-DME-373760	L1CAM interactions	44	3	1.176	3.7348	1.901	0.046021	1.33704	1	0.18432	1	Act5C; RanBPM; scb	FBgn0000042; FBgn0262114; FBgn0286785
GO Biological Processes	GO:0008356	asymmetric cell division	107	5	1.961	2.5596	1.356	0.0462567	1.33483	1	0.18432	1	hts; pins; piwi; baz; WASp	FBgn0263391; FBgn0040080; FBgn0004872; FBgn0000163; FBgn0024273
GO Biological Processes	GO:0030334	regulation of cell migration	74	4	1.569	2.9609	1.566	0.0462682	1.33472	1	0.18432	1	Hrs; kay; Rab1; scb	FBgn0031450; FBgn0001297; FBgn0285937; FBgn0286785
GO Biological Processes	GO:0034333	adherens junction assembly	19	2	0.784	5.7659	2.528	0.0462919	1.3345	1	0.18432	1	arm; baz	FBgn0000117; FBgn0000163
GO Biological Processes	GO:0090175	regulation of establishment of planar polarity	19	2	0.784	5.7659	2.528	0.0462919	1.3345	1	0.18432	1	Rok; baz	FBgn0026181; FBgn0000163
REACTOME pathway	R-DME-1268020	Mitochondrial protein import	19	2	0.784	5.7659	2.528	0.0462919	1.3345	1	0.18432	1	CG3107; Tim9b	FBgn0033005; FBgn0027358
REACTOME pathway	R-DME-1489509	DAG and IP3 signaling	19	2	0.784	5.7659	2.528	0.0462919	1.3345	1	0.18432	1	Pka-C1; Pka-R1	FBgn0000273; FBgn0259243
REACTOME pathway	R-DME-5218920	VEGFR2 mediated vascular permeability	19	2	0.784	5.7659	2.528	0.0462919	1.3345	1	0.18432	1	arm; Pak3	FBgn0000117; FBgn0044826
GO Biological Processes	GO:0023052	signaling	1684	40	15.686	1.3011	0.38	0.048343	1.31567	1	0.191976	1	14-3-3zeta; arm; Atg18a; bif; CG10737; CG14174; Chd64; Crag; crq; Der-2; Dredd; Galphas; Gdi; Rok; Sap47; scramb2; Sec6; Shc; spidey; Su(dx); TpnC73F; Upf2; Hrs; kay; Lpin; Madm; MESK2; Pak3; Pka-C1; Pka-R1; Psn; Rab1; Rab14; Rab39; Rab7; RanBPM; Ras85D; Rep; RhoGAP93B; RhoGDI	FBgn0004907; FBgn0000117; FBgn0035850; FBgn0014133; FBgn0034420; FBgn0036036; FBgn0035499; FBgn0025864; FBgn0015924; FBgn0038438; FBgn0020381; FBgn0001123; FBgn0004868; FBgn0026181; FBgn0013334; FBgn0035390; FBgn0266671; FBgn0015296; FBgn0029975; FBgn0003557; FBgn0010424; FBgn0029992; FBgn0031450; FBgn0001297; FBgn0263593; FBgn0027497; FBgn0043070; FBgn0044826; FBgn0000273; FBgn0259243; FBgn02844…
GO Biological Processes	GO:0006090	pyruvate metabolic process	45	3	1.176	3.6518	1.869	0.048666	1.31277	1	0.191976	1	Gapdh2; Hex-C; Pepck1	FBgn0001092; FBgn0001187; FBgn0003067
REACTOME pathway	R-DME-174824	Plasma lipoprotein assembly, remodeling, and clearance	45	3	1.176	3.6518	1.869	0.048666	1.31277	1	0.191976	1	CG3164; Atet; CG5853	FBgn0025683; FBgn0020762; FBgn0032167
GO Biological Processes	GO:0006796	phosphate-containing compound metabolic process	1060	27	10.588	1.3952	0.48	0.0490136	1.30968	1	0.191976	1	aay; CaMKI; CG1774; CG18135; CG6218; CG6951; CG7956; Galk; Gapdh2; Gpdh1; Hex-C; Hmgs; Hrs; kay; Madm; Mat1; Nuak1; Pak3; Pi4KIIalpha; PIG-O; Pka-C1; Pka-R1; Ppcs; Ras85D; Rok; SNF4Agamma; sws	FBgn0023129; FBgn0016126; FBgn0039856; FBgn0036837; FBgn0038321; FBgn0036959; FBgn0038890; FBgn0263199; FBgn0001092; FBgn0001128; FBgn0001187; FBgn0010611; FBgn0031450; FBgn0001297; FBgn0027497; FBgn0024956; FBgn0262617; FBgn0044826; FBgn0037339; FBgn0034346; FBgn0000273; FBgn0259243; FBgn0261285; FBgn0003205; FBgn0026181; FBgn0264357; FBgn0003656
GO Biological Processes	GO:0006812	cation transport	342	11	4.314	1.7618	0.817	0.0496473	1.3041	1	0.191976	1	ATP7; Fer1HCH; Fer2LCH; Nhe3; Orct2; Piezo; Psn; Trpm; Vha14-1; Vha26; VhaAC39-1	FBgn0030343; FBgn0015222; FBgn0015221; FBgn0028703; FBgn0086365; FBgn0264953; FBgn0284421; FBgn0265194; FBgn0262512; FBgn0283535; FBgn0285910
REACTOME pathway	R-DME-196854	Metabolism of vitamins and cofactors	145	6	2.353	2.2666	1.181	0.0499856	1.30115	1	0.191976	1	CG30344; CG5958; CG5973; CG6293; Ppcs; Idh	FBgn0050344; FBgn0031913; FBgn0031914; FBgn0037807; FBgn0261285; FBgn0001248
GO Biological Processes	GO:0006952	defense response	427	13	5.098	1.6677	0.738	0.0500081	1.30096	1	0.191976	1	Ars2; Atg18a; cathD; coro; Crag; Der-2; Dredd; kay; Myo61F; Nup98-96; Rab14; Ras85D; Shc	FBgn0033062; FBgn0035850; FBgn0029093; FBgn0265935; FBgn0025864; FBgn0038438; FBgn0020381; FBgn0001297; FBgn0010246; FBgn0039120; FBgn0015791; FBgn0003205; FBgn0015296
REACTOME pathway	R-DME-9013149	RAC1 GTPase cycle	76	4	1.569	2.883	1.528	0.0501814	1.29946	1	0.191976	1	RhoGDI; Pak3; RhoGAP93B; Rab7	FBgn0036921; FBgn0044826; FBgn0038853; FBgn0015795
GO Biological Processes	GO:0006468	protein phosphorylation	428	13	5.098	1.6638	0.734	0.0507695	1.2944	1	0.191976	1	kay; Madm; Mat1; Nuak1; Pak3; Pka-C1; Pka-R1; Ras85D; Rok; CaMKI; Hrs; SNF4Agamma; sws	FBgn0001297; FBgn0027497; FBgn0024956; FBgn0262617; FBgn0044826; FBgn0000273; FBgn0259243; FBgn0003205; FBgn0026181; FBgn0016126; FBgn0031450; FBgn0264357; FBgn0003656
GO Biological Processes	GO:0030308	negative regulation of cell growth	20	2	0.784	5.4776	2.454	0.0508301	1.29388	1	0.191976	1	spidey; bif	FBgn0029975; FBgn0014133
GO Biological Processes	GO:0043277	apoptotic cell clearance	20	2	0.784	5.4776	2.454	0.0508301	1.29388	1	0.191976	1	Rab14; scb	FBgn0015791; FBgn0286785
GO Biological Processes	GO:0045010	actin nucleation	20	2	0.784	5.4776	2.454	0.0508301	1.29388	1	0.191976	1	WASp; Cip4	FBgn0024273; FBgn0035533
GO Biological Processes	GO:0048678	response to axon injury	20	2	0.784	5.4776	2.454	0.0508301	1.29388	1	0.191976	1	kay; Pka-C1	FBgn0001297; FBgn0000273
GO Biological Processes	GO:0061912	selective autophagy	20	2	0.784	5.4776	2.454	0.0508301	1.29388	1	0.191976	1	Atg18a; ref(2)P	FBgn0035850; FBgn0003231
REACTOME pathway	R-DME-8877627	Vitamin E	20	2	0.784	5.4776	2.454	0.0508301	1.29388	1	0.191976	1	CG5958; CG5973	FBgn0031913; FBgn0031914
GO Biological Processes	GO:0006914	autophagy	183	7	2.745	2.0953	1.067	0.0508582	1.29364	1	0.191976	1	Rab1; Ras85D; ref(2)P; Atg18a; Atg8a; SNF4Agamma; Vps16A	FBgn0285937; FBgn0003205; FBgn0003231; FBgn0035850; FBgn0052672; FBgn0264357; FBgn0285911
GO Biological Processes	GO:0006650	glycerophospholipid metabolic process	110	5	1.961	2.4898	1.316	0.051014	1.29231	1	0.191976	1	sws; CG18135; CG7956; Pi4KIIalpha; PIG-O	FBgn0003656; FBgn0036837; FBgn0038890; FBgn0037339; FBgn0034346
KEGG Pathway D.mel	path:map00860	Porphyrin metabolism	46	3	1.176	3.5724	1.837	0.051384	1.28917	1	0.191976	1	Ugt301D1; Ugt49C1; Ugt37D1	FBgn0032684; FBgn0034605; FBgn0040260
REACTOME pathway	R-DME-5252538	Drosophila signaling pathways	184	7	2.745	2.0839	1.059	0.0520862	1.28328	1	0.191976	1	Dredd; arm; Pka-C1; 14-3-3zeta; kay; RhoGDI; Ras85D	FBgn0020381; FBgn0000117; FBgn0000273; FBgn0004907; FBgn0001297; FBgn0036921; FBgn0003205
GO Biological Processes	GO:0009100	glycoprotein metabolic process	147	6	2.353	2.2358	1.161	0.0527754	1.27757	1	0.191976	1	kud; Pgant3; beta-Man; CG1827; CG3662; GlcAT-I	FBgn0036667; FBgn0027558; FBgn0037215; FBgn0033431; FBgn0031285; FBgn0066114
GO Biological Processes	GO:0040008	regulation of growth	305	10	3.922	1.7959	0.845	0.0536589	1.27036	1	0.191976	1	Orct2; pnut; Ras85D; Abp1; bif; Cip4; Rok; scb; spidey; WASp	FBgn0086365; FBgn0013726; FBgn0003205; FBgn0036372; FBgn0014133; FBgn0035533; FBgn0026181; FBgn0286785; FBgn0029975; FBgn0024273
GO Biological Processes	GO:0040012	regulation of locomotion	112	5	1.961	2.4454	1.29	0.0543391	1.26489	1	0.193661	1	scb; Shc; Hrs; kay; Rab1	FBgn0286785; FBgn0015296; FBgn0031450; FBgn0001297; FBgn0285937
REACTOME pathway	R-DME-1280218	Adaptive Immune System	306	10	3.922	1.7901	0.84	0.0546226	1.26263	1	0.194353	1	crq; Su(dx); Pka-C1; 14-3-3zeta; Cp1; scb; Ubc10; Ltn1; Pak3; cathD	FBgn0015924; FBgn0003557; FBgn0000273; FBgn0004907; FBgn0013770; FBgn0286785; FBgn0026316; FBgn0262517; FBgn0044826; FBgn0029093
GO Biological Processes	GO:0006811	ion transport	521	15	5.882	1.5771	0.657	0.0552111	1.25797	1	0.196126	1	Nhe3; Orct2; Piezo; Psn; scramb2; Trpm; Vha14-1; Vha26; VhaAC39-1; ATP7; CG13384; CG16700; CG4991; Fer1HCH; Fer2LCH	FBgn0028703; FBgn0086365; FBgn0264953; FBgn0284421; FBgn0035390; FBgn0265194; FBgn0262512; FBgn0283535; FBgn0285910; FBgn0030343; FBgn0032036; FBgn0030816; FBgn0030817; FBgn0015222; FBgn0015221
GO Biological Processes	GO:0050714	positive regulation of protein secretion	21	2	0.784	5.2168	2.383	0.0555206	1.25555	1	0.196583	1	Hrs; Rab1	FBgn0031450; FBgn0285937
REACTOME pathway	R-DME-112043	PLC beta mediated events	21	2	0.784	5.2168	2.383	0.0555206	1.25555	1	0.196583	1	Pka-C1; Pka-R1	FBgn0000273; FBgn0259243
GO Biological Processes	GO:0010970	transport along microtubule	79	4	1.569	2.7735	1.472	0.0563815	1.24886	1	0.199306	1	Lsd-2; Rab1; Dlic; gammaCOP	FBgn0030608; FBgn0285937; FBgn0030276; FBgn0028968
GO Biological Processes	GO:0003333	amino acid transmembrane transport	48	3	1.176	3.4235	1.775	0.0570353	1.24386	1	0.20129	1	CG13384; CG16700; CG4991	FBgn0032036; FBgn0030816; FBgn0030817
GO Biological Processes	GO:0043069	negative regulation of programmed cell death	114	5	1.961	2.4025	1.265	0.0577873	1.23817	1	0.203614	1	CG31357; Dredd; RpL14; Psn; Ras85D	FBgn0051357; FBgn0020381; FBgn0017579; FBgn0284421; FBgn0003205
GO Biological Processes	GO:0098662	inorganic cation transmembrane transport	189	7	2.745	2.0288	1.021	0.0585058	1.2328	1	0.205584	1	ATP7; Fer1HCH; Fer2LCH; Nhe3; Vha14-1; Vha26; VhaAC39-1	FBgn0030343; FBgn0015222; FBgn0015221; FBgn0028703; FBgn0262512; FBgn0283535; FBgn0285910
REACTOME pathway	R-DME-425393	Transport of inorganic cations/anions and amino acids/oligopeptides	80	4	1.569	2.7388	1.454	0.0585358	1.23258	1	0.205584	1	CG16700; CG4991; Nhe3; CG13384	FBgn0030816; FBgn0030817; FBgn0028703; FBgn0032036
GO Biological Processes	GO:0006644	phospholipid metabolic process	151	6	2.353	2.1765	1.122	0.0586348	1.23184	1	0.2056	1	CG18135; CG7956; Hmgs; Pi4KIIalpha; PIG-O; sws	FBgn0036837; FBgn0038890; FBgn0010611; FBgn0037339; FBgn0034346; FBgn0003656
GO Biological Processes	GO:0051963	regulation of synapse assembly	115	5	1.961	2.3816	1.252	0.0595575	1.22506	1	0.208254	1	Abp1; Cip4; Pak3; scb; WASp	FBgn0036372; FBgn0035533; FBgn0044826; FBgn0286785; FBgn0024273
GO Biological Processes	GO:0050790	regulation of catalytic activity	353	11	4.314	1.7069	0.771	0.0595832	1.22488	1	0.208254	1	brun; cer; CG5745; Crag; Dredd; kay; Mat1; Pak3; RhoGAP93B; SNF4Agamma; sws	FBgn0261787; FBgn0034443; FBgn0038855; FBgn0025864; FBgn0020381; FBgn0001297; FBgn0024956; FBgn0044826; FBgn0038853; FBgn0264357; FBgn0003656
GO Biological Processes	GO:0019933	cAMP-mediated signaling	49	3	1.176	3.3537	1.746	0.059967	1.22209	1	0.208608	1	Galphas; Pka-C1; Pka-R1	FBgn0001123; FBgn0000273; FBgn0259243
GO Biological Processes	GO:0033206	meiotic cytokinesis	49	3	1.176	3.3537	1.746	0.059967	1.22209	1	0.208608	1	brun; gammaCOP; Rab1	FBgn0261787; FBgn0028968; FBgn0285937
KEGG Pathway D.mel	path:map00511	Other glycan degradation	22	2	0.784	4.9797	2.316	0.0603563	1.21928	1	0.208608	1	CG1827; beta-Man	FBgn0033431; FBgn0037215
KEGG Pathway D.mel	path:map01210	2-Oxocarboxylic acid metabolism	22	2	0.784	4.9797	2.316	0.0603563	1.21928	1	0.208608	1	CG1640; Idh	FBgn0030478; FBgn0001248
REACTOME pathway	R-DME-4086398	Ca2+ pathway	22	2	0.784	4.9797	2.316	0.0603563	1.21928	1	0.208608	1	arm; Ras85D	FBgn0000117; FBgn0003205
REACTOME pathway	R-DME-445355	Smooth Muscle Contraction	22	2	0.784	4.9797	2.316	0.0603563	1.21928	1	0.208608	1	scb; Tm1	FBgn0286785; FBgn0003721
REACTOME pathway	R-DME-9009391	Extra-nuclear estrogen signaling	22	2	0.784	4.9797	2.316	0.0603563	1.21928	1	0.208608	1	Ras85D; Shc	FBgn0003205; FBgn0015296
GO Biological Processes	GO:0031047	gene silencing by RNA	116	5	1.961	2.3611	1.239	0.0613583	1.21213	1	0.211735	1	piwi; trsn; Upf2; Ars2; CG6701	FBgn0004872; FBgn0033528; FBgn0029992; FBgn0033062; FBgn0033889
GO Biological Processes	GO:0010976	positive regulation of neuron projection development	50	3	1.176	3.2866	1.717	0.062968	1.20088	1	0.216945	1	Rab1; Abp1; GM130	FBgn0285937; FBgn0036372; FBgn0034697
REACTOME pathway	R-DME-1483257	Phospholipid metabolism	118	5	1.961	2.321	1.215	0.065052	1.18674	1	0.220051	1	sws; Gpdh1; Lpin; Pi4KIIalpha; CG7956	FBgn0003656; FBgn0001128; FBgn0263593; FBgn0037339; FBgn0038890
GO Biological Processes	GO:0001558	regulation of cell growth	83	4	1.569	2.6398	1.4	0.0652586	1.18536	1	0.220051	1	spidey; Orct2; Abp1; bif	FBgn0029975; FBgn0086365; FBgn0036372; FBgn0014133
GO Biological Processes	GO:0022416	chaeta development	83	4	1.569	2.6398	1.4	0.0652586	1.18536	1	0.220051	1	sn; WASp; Abp1; Ppcs	FBgn0003447; FBgn0024273; FBgn0036372; FBgn0261285
GO Biological Processes	GO:0030705	cytoskeleton-dependent intracellular transport	83	4	1.569	2.6398	1.4	0.0652586	1.18536	1	0.220051	1	Lsd-2; Rab1; Dlic; gammaCOP	FBgn0030608; FBgn0285937; FBgn0030276; FBgn0028968
GO Biological Processes	GO:0048640	negative regulation of developmental growth	83	4	1.569	2.6398	1.4	0.0652586	1.18536	1	0.220051	1	bif; Cip4; scb; WASp	FBgn0014133; FBgn0035533; FBgn0286785; FBgn0024273
GO Biological Processes	GO:0099111	microtubule-based transport	83	4	1.569	2.6398	1.4	0.0652586	1.18536	1	0.220051	1	Lsd-2; Rab1; Dlic; gammaCOP	FBgn0030608; FBgn0285937; FBgn0030276; FBgn0028968
GO Biological Processes	GO:0007413	axonal fasciculation	23	2	0.784	4.7632	2.252	0.0653303	1.18489	1	0.220051	1	Fas3; WASp	FBgn0000636; FBgn0024273
GO Biological Processes	GO:0042387	plasmatocyte differentiation	23	2	0.784	4.7632	2.252	0.0653303	1.18489	1	0.220051	1	cher; Ras85D	FBgn0014141; FBgn0003205
REACTOME pathway	R-DME-112040	G-protein mediated events	23	2	0.784	4.7632	2.252	0.0653303	1.18489	1	0.220051	1	Pka-C1; Pka-R1	FBgn0000273; FBgn0259243
REACTOME pathway	R-DME-209459	Imd pathway	23	2	0.784	4.7632	2.252	0.0653303	1.18489	1	0.220051	1	Dredd; kay	FBgn0020381; FBgn0001297
REACTOME pathway	R-DME-2132295	MHC class II antigen presentation	23	2	0.784	4.7632	2.252	0.0653303	1.18489	1	0.220051	1	Cp1; cathD	FBgn0013770; FBgn0029093
REACTOME pathway	R-DME-5654738	Signaling by FGFR2	23	2	0.784	4.7632	2.252	0.0653303	1.18489	1	0.220051	1	Ras85D; Shc	FBgn0003205; FBgn0015296
GO Biological Processes	GO:0006403	RNA localization	194	7	2.745	1.9765	0.983	0.0653942	1.18446	1	0.220051	1	Sap-r; Tm1; CG4572; Dlic; Nup98-96; Pka-C1; Rab7	FBgn0000416; FBgn0003721; FBgn0038738; FBgn0030276; FBgn0039120; FBgn0000273; FBgn0015795
KEGG Pathway D.mel	path:map00040	Pentose and glucuronate interconversions	51	3	1.176	3.2221	1.688	0.0660375	1.18021	1	0.220051	1	Ugt301D1; Ugt49C1; Ugt37D1	FBgn0032684; FBgn0034605; FBgn0040260
GO Biological Processes	GO:0050807	regulation of synapse organization	156	6	2.353	2.1068	1.075	0.0664857	1.17727	1	0.220051	1	Pak3; Rab1; scb; WASp; Abp1; Cip4	FBgn0044826; FBgn0285937; FBgn0286785; FBgn0024273; FBgn0036372; FBgn0035533
GO Biological Processes	GO:0043067	regulation of programmed cell death	235	8	3.137	1.8647	0.899	0.0668389	1.17497	1	0.220051	1	Ing5; Pka-C1; pnut; Psn; Ras85D; CG31357; Dredd; RpL14	FBgn0032516; FBgn0000273; FBgn0013726; FBgn0284421; FBgn0003205; FBgn0051357; FBgn0020381; FBgn0017579
GO Biological Processes	GO:0035222	wing disc pattern formation	84	4	1.569	2.6084	1.383	0.0675855	1.17015	1	0.220051	1	Psn; Rab7; Su(dx); AnxB9	FBgn0284421; FBgn0015795; FBgn0003557; FBgn0000083
GO Biological Processes	GO:0002793	positive regulation of peptide secretion	24	2	0.784	4.5647	2.191	0.0704361	1.1522	1	0.220051	1	Rab1; Hrs	FBgn0285937; FBgn0031450
GO Biological Processes	GO:0033627	cell adhesion mediated by integrin	24	2	0.784	4.5647	2.191	0.0704361	1.1522	1	0.220051	1	Pgant3; scb	FBgn0027558; FBgn0286785
GO Biological Processes	GO:0035168	larval lymph gland hemocyte differentiation	24	2	0.784	4.5647	2.191	0.0704361	1.1522	1	0.220051	1	cher; Ras85D	FBgn0014141; FBgn0003205
GO Biological Processes	GO:0051402	neuron apoptotic process	24	2	0.784	4.5647	2.191	0.0704361	1.1522	1	0.220051	1	RpL14; sws	FBgn0017579; FBgn0003656
GO Biological Processes	GO:0060259	regulation of feeding behavior	24	2	0.784	4.5647	2.191	0.0704361	1.1522	1	0.220051	1	Galphas; Pka-R1	FBgn0001123; FBgn0259243
GO Biological Processes	GO:0106030	neuron projection fasciculation	24	2	0.784	4.5647	2.191	0.0704361	1.1522	1	0.220051	1	Fas3; WASp	FBgn0000636; FBgn0024273
REACTOME pathway	R-DME-111885	Opioid Signalling	24	2	0.784	4.5647	2.191	0.0704361	1.1522	1	0.220051	1	Pka-C1; Pka-R1	FBgn0000273; FBgn0259243
REACTOME pathway	R-DME-432720	Lysosome Vesicle Biogenesis	24	2	0.784	4.5647	2.191	0.0704361	1.1522	1	0.220051	1	Hrs; AP-1sigma	FBgn0031450; FBgn0039132
REACTOME pathway	R-DME-5654741	Signaling by FGFR3	24	2	0.784	4.5647	2.191	0.0704361	1.1522	1	0.220051	1	Ras85D; Shc	FBgn0003205; FBgn0015296
REACTOME pathway	R-DME-5654743	Signaling by FGFR4	24	2	0.784	4.5647	2.191	0.0704361	1.1522	1	0.220051	1	Ras85D; Shc	FBgn0003205; FBgn0015296
REACTOME pathway	R-DME-112314	Neurotransmitter receptors and postsynaptic signal transmission	86	4	1.569	2.5477	1.349	0.0723666	1.14046	1	0.223508	1	Actn; Pka-C1; Pka-R1; CaMKI	FBgn0000667; FBgn0000273; FBgn0259243; FBgn0016126
REACTOME pathway	R-DME-163685	Integration of energy metabolism	53	3	1.176	3.1006	1.633	0.0723778	1.14039	1	0.223508	1	crq; Pka-C1; Pka-R1	FBgn0015924; FBgn0000273; FBgn0259243
GO Biological Processes	GO:0050767	regulation of neurogenesis	281	9	3.529	1.7544	0.811	0.0730054	1.13665	1	0.225126	1	Abp1; bif; Dlic; GM130; Mical; Rab1; Ras85D; Rok; Shc	FBgn0036372; FBgn0014133; FBgn0030276; FBgn0034697; FBgn0053208; FBgn0285937; FBgn0003205; FBgn0026181; FBgn0015296
GO Biological Processes	GO:0045595	regulation of cell differentiation	454	13	5.098	1.5685	0.649	0.07344	1.13407	1	0.226145	1	Hrs; kay; Mical; Pka-C1; Rab1; Ras85D; Rok; Shc; Abp1; bif; cher; Dlic; GM130	FBgn0031450; FBgn0001297; FBgn0053208; FBgn0000273; FBgn0285937; FBgn0003205; FBgn0026181; FBgn0015296; FBgn0036372; FBgn0014133; FBgn0014141; FBgn0030276; FBgn0034697
GO Biological Processes	GO:0000209	protein polyubiquitination	87	4	1.569	2.5185	1.333	0.0748204	1.12598	1	0.228473	1	Su(dx); Ubc10; pall; CG7747	FBgn0003557; FBgn0026316; FBgn0036005; FBgn0034109
GO Biological Processes	GO:0045666	positive regulation of neuron differentiation	87	4	1.569	2.5185	1.333	0.0748204	1.12598	1	0.228473	1	Abp1; GM130; Rab1; Ras85D	FBgn0036372; FBgn0034697; FBgn0285937; FBgn0003205
KEGG Pathway D.mel	path:map04137	Mitophagy - animal	54	3	1.176	3.0431	1.606	0.0756465	1.12121	1	0.228473	1	Atg8a; Ras85D; Rab7	FBgn0052672; FBgn0003205; FBgn0015795
GO Biological Processes	GO:0007034	vacuolar transport	54	3	1.176	3.0431	1.606	0.0756465	1.12121	1	0.228473	1	Rab7; VhaAC39-1; Vps16A	FBgn0015795; FBgn0285910; FBgn0285911
GO Biological Processes	GO:0031334	positive regulation of protein complex assembly	54	3	1.176	3.0431	1.606	0.0756465	1.12121	1	0.228473	1	WASp; Nup98-96; Cip4	FBgn0024273; FBgn0039120; FBgn0035533
GO Biological Processes	GO:0031647	regulation of protein stability	54	3	1.176	3.0431	1.606	0.0756465	1.12121	1	0.228473	1	trsn; Mhc; 14-3-3zeta	FBgn0033528; FBgn0264695; FBgn0004907
REACTOME pathway	R-DME-418594	G alpha (i) signalling events	54	3	1.176	3.0431	1.606	0.0756465	1.12121	1	0.228473	1	Pka-C1; Pka-R1; pins	FBgn0000273; FBgn0259243; FBgn0040080
KEGG Pathway D.mel	md:M00001	Glycolysis (Embden-Meyerhof pathway), glucose => pyruvate	25	2	0.784	4.3821	2.132	0.0756672	1.12109	1	0.228473	1	Gapdh2; Hex-C	FBgn0001092; FBgn0001187
KEGG Pathway D.mel	path:map01040	Biosynthesis of unsaturated fatty acids	25	2	0.784	4.3821	2.132	0.0756672	1.12109	1	0.228473	1	spidey; CG17597	FBgn0029975; FBgn0032715
KEGG Pathway D.mel	path:map04136	Autophagy - other	25	2	0.784	4.3821	2.132	0.0756672	1.12109	1	0.228473	1	Atg8a; Atg18a	FBgn0052672; FBgn0035850
GO Biological Processes	GO:0006109	regulation of carbohydrate metabolic process	25	2	0.784	4.3821	2.132	0.0756672	1.12109	1	0.228473	1	Adgf-A; CG31357	FBgn0036752; FBgn0051357
GO Biological Processes	GO:0006891	intra-Golgi vesicle-mediated transport	25	2	0.784	4.3821	2.132	0.0756672	1.12109	1	0.228473	1	brun; gammaCOP	FBgn0261787; FBgn0028968
GO Biological Processes	GO:0007354	zygotic determination of anterior/posterior axis, embryo	25	2	0.784	4.3821	2.132	0.0756672	1.12109	1	0.228473	1	Ras85D; Shc	FBgn0003205; FBgn0015296
GO Biological Processes	GO:0009312	oligosaccharide biosynthetic process	25	2	0.784	4.3821	2.132	0.0756672	1.12109	1	0.228473	1	Pgant3; CG5177	FBgn0027558; FBgn0031908
REACTOME pathway	R-DME-597592	Post-translational protein modification	730	19	7.451	1.4257	0.512	0.0761583	1.11828	1	0.229637	1	Act5C; Rab39; p115; Dlic; Hrs; Rab14; brun; Pgant3; Qsox1; Ubc10; Rep; GM130; alphaTub84B; CG6218; Rab1; Nup98-96; Rab7; gammaCOP; ergic53	FBgn0000042; FBgn0029959; FBgn0040087; FBgn0030276; FBgn0031450; FBgn0015791; FBgn0261787; FBgn0027558; FBgn0033814; FBgn0026316; FBgn0026378; FBgn0034697; FBgn0003884; FBgn0038321; FBgn0285937; FBgn0039120; FBgn0015795; FBgn0028968; FBgn0035909
GO Biological Processes	GO:0007411	axon guidance	284	9	3.529	1.7359	0.796	0.0768506	1.11435	1	0.231122	1	scb; Shc; hts; Mical; RhoGAP93B; AP-1sigma; bif; cher; Fas3	FBgn0286785; FBgn0015296; FBgn0263391; FBgn0053208; FBgn0038853; FBgn0039132; FBgn0014133; FBgn0014141; FBgn0000636
GO Biological Processes	GO:0055065	metal ion homeostasis	124	5	1.961	2.2087	1.143	0.0768634	1.11428	1	0.231122	1	ATP7; Fer1HCH; Fer2LCH; Trpm; VhaAC39-1	FBgn0030343; FBgn0015222; FBgn0015221; FBgn0265194; FBgn0285910
GO Biological Processes	GO:0055114	oxidation-reduction process	593	16	6.275	1.4779	0.564	0.0771991	1.11239	1	0.231811	1	Atg18a; CG6144; CG7766; CG8399; Cyp12a4; Cyp305a1; Cyp4e2; Cyp9f2; Gapdh2; Gdh; Gpdh1; Hnf4; Idh; Mical; Qsox1; Sod3	FBgn0035850; FBgn0032259; FBgn0030087; FBgn0034067; FBgn0038681; FBgn0036910; FBgn0014469; FBgn0038037; FBgn0001092; FBgn0001098; FBgn0001128; FBgn0004914; FBgn0001248; FBgn0053208; FBgn0033814; FBgn0033631
REACTOME pathway	R-DME-9609507	Protein localization	88	4	1.569	2.4898	1.316	0.0773158	1.11173	1	0.231841	1	Pex19; CG3107; Tim9b; Idh	FBgn0032407; FBgn0033005; FBgn0027358; FBgn0001248
KEGG Pathway D.mel	path:map00010	Glycolysis / Gluconeogenesis	55	3	1.176	2.9878	1.579	0.0789794	1.10249	1	0.236503	1	Gapdh2; Pepck1; Hex-C	FBgn0001092; FBgn0003067; FBgn0001187
GO Biological Processes	GO:0045165	cell fate commitment	329	10	3.922	1.6649	0.735	0.0799945	1.09694	1	0.239213	1	14-3-3zeta; arm; baz; hts; kay; Patronin; pins; piwi; Ras85D; WASp	FBgn0004907; FBgn0000117; FBgn0000163; FBgn0263391; FBgn0001297; FBgn0263197; FBgn0040080; FBgn0004872; FBgn0003205; FBgn0024273
GO Biological Processes	GO:0006897	endocytosis	164	6	2.353	2.004	1.003	0.0802635	1.09548	1	0.239688	1	Rab7; Su(dx); Vps8; WASp; crq; Hrs	FBgn0015795; FBgn0003557; FBgn0035704; FBgn0024273; FBgn0015924; FBgn0031450
GO Biological Processes	GO:0003383	apical constriction	26	2	0.784	4.2136	2.075	0.0810173	1.09142	1	0.240289	1	Rok; WASp	FBgn0026181; FBgn0024273
GO Biological Processes	GO:0007041	lysosomal transport	26	2	0.784	4.2136	2.075	0.0810173	1.09142	1	0.240289	1	Rab7; Vps16A	FBgn0015795; FBgn0285911
GO Biological Processes	GO:0072583	clathrin-dependent endocytosis	26	2	0.784	4.2136	2.075	0.0810173	1.09142	1	0.240289	1	Rab7; WASp	FBgn0015795; FBgn0024273
REACTOME pathway	R-DME-3769402	Deactivation of the beta-catenin transactivating complex	26	2	0.784	4.2136	2.075	0.0810173	1.09142	1	0.240289	1	arm; 14-3-3zeta	FBgn0000117; FBgn0004907
REACTOME pathway	R-DME-3928665	EPH-ephrin mediated repulsion of cells	26	2	0.784	4.2136	2.075	0.0810173	1.09142	1	0.240289	1	Act5C; Psn	FBgn0000042; FBgn0284421
GO Biological Processes	GO:0042742	defense response to bacterium	246	8	3.137	1.7813	0.833	0.0821253	1.08552	1	0.242221	1	kay; Myo61F; Rab14; Ars2; cathD; Crag; Der-2; Dredd	FBgn0001297; FBgn0010246; FBgn0015791; FBgn0033062; FBgn0029093; FBgn0025864; FBgn0038438; FBgn0020381
GO Biological Processes	GO:0006865	amino acid transport	56	3	1.176	2.9345	1.553	0.0823755	1.0842	1	0.242221	1	CG13384; CG16700; CG4991	FBgn0032036; FBgn0030816; FBgn0030817
GO Biological Processes	GO:0043087	regulation of GTPase activity	90	4	1.569	2.4345	1.284	0.0824303	1.08391	1	0.242221	1	RhoGAP93B; brun; CG5745; Crag	FBgn0038853; FBgn0261787; FBgn0038855; FBgn0025864
GO Biological Processes	GO:0006082	organic acid metabolic process	420	12	4.706	1.565	0.646	0.0842932	1.07421	1	0.242221	1	aay; amd; CG7860; Gapdh2; Gdh; GlcAT-I; GLS; Hex-C; Idh; Lpin; Oscillin; Pepck1	FBgn0023129; FBgn0000075; FBgn0030653; FBgn0001092; FBgn0001098; FBgn0066114; FBgn0261625; FBgn0001187; FBgn0001248; FBgn0263593; FBgn0031717; FBgn0003067
GO Biological Processes	GO:0035152	regulation of tube architecture, open tracheal system	91	4	1.569	2.4078	1.268	0.0850487	1.07033	1	0.242221	1	cora; Dlic; gammaCOP; Rbcn-3B	FBgn0010434; FBgn0030276; FBgn0028968; FBgn0023510
GO Biological Processes	GO:0050793	regulation of developmental process	788	20	7.843	1.3903	0.475	0.0851914	1.0696	1	0.242221	1	Rok; scb; Shc; WASp; Abp1; baz; bif; cher; Cip4; Dlic; GM130; Hrs; kay; Mical; Orct2; Pak3; Pka-C1; pnut; Rab1; Ras85D	FBgn0026181; FBgn0286785; FBgn0015296; FBgn0024273; FBgn0036372; FBgn0000163; FBgn0014133; FBgn0014141; FBgn0035533; FBgn0030276; FBgn0034697; FBgn0031450; FBgn0001297; FBgn0053208; FBgn0086365; FBgn0044826; FBgn0000273; FBgn0013726; FBgn0285937; FBgn0003205
GO Biological Processes	GO:0006096	glycolytic process	27	2	0.784	4.0575	2.021	0.0864806	1.06308	1	0.242221	1	Gapdh2; Hex-C	FBgn0001092; FBgn0001187
GO Biological Processes	GO:0006308	DNA catabolic process	27	2	0.784	4.0575	2.021	0.0864806	1.06308	1	0.242221	1	EndoG; Ude	FBgn0033690; FBgn0039226
GO Biological Processes	GO:0030516	regulation of axon extension	27	2	0.784	4.0575	2.021	0.0864806	1.06308	1	0.242221	1	Abp1; bif	FBgn0036372; FBgn0014133
GO Biological Processes	GO:0035162	embryonic hemopoiesis	27	2	0.784	4.0575	2.021	0.0864806	1.06308	1	0.242221	1	sn; Ras85D	FBgn0003447; FBgn0003205
GO Biological Processes	GO:0046667	compound eye retinal cell programmed cell death	27	2	0.784	4.0575	2.021	0.0864806	1.06308	1	0.242221	1	arm; Ras85D	FBgn0000117; FBgn0003205
GO Biological Processes	GO:0097352	autophagosome maturation	27	2	0.784	4.0575	2.021	0.0864806	1.06308	1	0.242221	1	Atg8a; Vps16A	FBgn0052672; FBgn0285911
REACTOME pathway	R-DME-1227986	Signaling by ERBB2	27	2	0.784	4.0575	2.021	0.0864806	1.06308	1	0.242221	1	Ras85D; Shc	FBgn0003205; FBgn0015296
REACTOME pathway	R-DME-373755	Semaphorin interactions	27	2	0.784	4.0575	2.021	0.0864806	1.06308	1	0.242221	1	Pak3; Rok	FBgn0044826; FBgn0026181
REACTOME pathway	R-DME-450736	Activation of Downstream Effectors	27	2	0.784	4.0575	2.021	0.0864806	1.06308	1	0.242221	1	kay; RhoGDI	FBgn0001297; FBgn0036921
REACTOME pathway	R-DME-9013418	RHOBTB2 GTPase cycle	27	2	0.784	4.0575	2.021	0.0864806	1.06308	1	0.242221	1	Actn; Act5C	FBgn0000667; FBgn0000042
GO Biological Processes	GO:0009611	response to wounding	129	5	1.961	2.1231	1.086	0.0875317	1.05783	1	0.242221	1	scb; sn; kay; Pka-C1; Rok	FBgn0286785; FBgn0003447; FBgn0001297; FBgn0000273; FBgn0026181
GO Biological Processes	GO:0050829	defense response to Gram-negative bacterium	129	5	1.961	2.1231	1.086	0.0875317	1.05783	1	0.242221	1	Ars2; cathD; Crag; Dredd; kay	FBgn0033062; FBgn0029093; FBgn0025864; FBgn0020381; FBgn0001297
GO Biological Processes	GO:0006875	cellular metal ion homeostasis	92	4	1.569	2.3816	1.252	0.0877074	1.05696	1	0.242221	1	VhaAC39-1; ATP7; Fer1HCH; Fer2LCH	FBgn0285910; FBgn0030343; FBgn0015222; FBgn0015221
GO Biological Processes	GO:0098609	cell-cell adhesion	130	5	1.961	2.1068	1.075	0.0897538	1.04695	1	0.246681	1	scb; arm; baz; Fas3; RanBPM	FBgn0286785; FBgn0000117; FBgn0000163; FBgn0000636; FBgn0262114
KEGG Pathway D.mel	path:map04013	MAPK signaling pathway - fly	93	4	1.569	2.356	1.236	0.090406	1.0438	1	0.24816	1	14-3-3zeta; Ras85D; Shc; kay	FBgn0004907; FBgn0003205; FBgn0015296; FBgn0001297
KEGG Pathway D.mel	path:map04320	Dorso-ventral axis formation	28	2	0.784	3.9126	1.968	0.0920509	1.03597	1	0.25109	1	piwi; Ras85D	FBgn0004872; FBgn0003205
GO Biological Processes	GO:0009954	proximal/distal pattern formation	28	2	0.784	3.9126	1.968	0.0920509	1.03597	1	0.25109	1	cora; Ras85D	FBgn0010434; FBgn0003205
GO Biological Processes	GO:0070252	actin-mediated cell contraction	28	2	0.784	3.9126	1.968	0.0920509	1.03597	1	0.25109	1	Rok; WASp	FBgn0026181; FBgn0024273
REACTOME pathway	R-DME-5654736	Signaling by FGFR1	28	2	0.784	3.9126	1.968	0.0920509	1.03597	1	0.25109	1	Ras85D; Shc	FBgn0003205; FBgn0015296
REACTOME pathway	R-DME-8854214	TBC/RABGAPs	28	2	0.784	3.9126	1.968	0.0920509	1.03597	1	0.25109	1	Atg8a; Rab7	FBgn0052672; FBgn0015795
GO Biological Processes	GO:0007474	imaginal disc-derived wing vein specification	59	3	1.176	2.7852	1.478	0.0929309	1.03184	1	0.252488	1	Lpin; Ras85D; Shc	FBgn0263593; FBgn0003205; FBgn0015296
GO Biological Processes	GO:0030866	cortical actin cytoskeleton organization	59	3	1.176	2.7852	1.478	0.0929309	1.03184	1	0.252488	1	Rok; WASp; brun	FBgn0026181; FBgn0024273; FBgn0261787
REACTOME pathway	R-DME-5628897	TP53 Regulates Metabolic Genes	59	3	1.176	2.7852	1.478	0.0929309	1.03184	1	0.252488	1	14-3-3zeta; GLS; SNF4Agamma	FBgn0004907; FBgn0261625; FBgn0264357
GO Biological Processes	GO:0042048	olfactory behavior	94	4	1.569	2.3309	1.221	0.0931441	1.03084	1	0.252488	1	scb; Pka-C1; Pka-R1; 14-3-3zeta	FBgn0286785; FBgn0000273; FBgn0259243; FBgn0004907
REACTOME pathway	R-DME-8856688	Golgi-to-ER retrograde transport	94	4	1.569	2.3309	1.221	0.0931441	1.03084	1	0.252488	1	Dlic; alphaTub84B; Rab1; gammaCOP	FBgn0030276; FBgn0003884; FBgn0285937; FBgn0028968
GO Biological Processes	GO:0048232	male gamete generation	385	11	4.314	1.565	0.646	0.0956068	1.01951	1	0.258085	1	hts; ifc; piwi; Rab1; Sf3b5; WASp; Act5C; brun; Dredd; EndoG; gammaCOP	FBgn0263391; FBgn0001941; FBgn0004872; FBgn0285937; FBgn0040534; FBgn0024273; FBgn0000042; FBgn0261787; FBgn0020381; FBgn0033690; FBgn0028968
GO Biological Processes	GO:0051603	proteolysis involved in cellular protein catabolic process	341	10	3.922	1.6063	0.684	0.0957174	1.01901	1	0.258085	1	Su(dx); Ubc10; Ltn1; pall; Pka-C1; CG31357; CG4572; ClpP; Cp1; Der-2	FBgn0003557; FBgn0026316; FBgn0262517; FBgn0036005; FBgn0000273; FBgn0051357; FBgn0038738; FBgn0032229; FBgn0013770; FBgn0038438
GO Biological Processes	GO:0071310	cellular response to organic substance	341	10	3.922	1.6063	0.684	0.0957174	1.01901	1	0.258085	1	Chd64; Der-2; Galphas; Hnf4; Shc; Lpin; Nup98-96; Pepck1; Pka-C1; Ras85D	FBgn0035499; FBgn0038438; FBgn0001123; FBgn0004914; FBgn0015296; FBgn0263593; FBgn0039120; FBgn0003067; FBgn0000273; FBgn0003205
GO Biological Processes	GO:0007369	gastrulation	95	4	1.569	2.3064	1.206	0.0959214	1.01808	1	0.258085	1	Ras85D; Rok; arm; baz	FBgn0003205; FBgn0026181; FBgn0000117; FBgn0000163
GO Biological Processes	GO:0051604	protein maturation	95	4	1.569	2.3064	1.206	0.0959214	1.01808	1	0.258085	1	cer; Dredd; galla-2; Psn	FBgn0034443; FBgn0020381; FBgn0036107; FBgn0284421
GO Biological Processes	GO:1902850	microtubule cytoskeleton organization involved in mitosis	95	4	1.569	2.3064	1.206	0.0959214	1.01808	1	0.258085	1	baz; Patronin; pins; Rok	FBgn0000163; FBgn0263197; FBgn0040080; FBgn0026181
REACTOME pathway	R-DME-9753281	Paracetamol ADME	60	3	1.176	2.7388	1.454	0.0965678	1.01517	1	0.259504	1	Ugt301D1; Ugt49C1; Ugt37D1	FBgn0032684; FBgn0034605; FBgn0040260
GO Biological Processes	GO:0022407	regulation of cell-cell adhesion	29	2	0.784	3.7777	1.918	0.0977228	1.01	1	0.260355	1	arm; baz	FBgn0000117; FBgn0000163
GO Biological Processes	GO:0046666	retinal cell programmed cell death	29	2	0.784	3.7777	1.918	0.0977228	1.01	1	0.260355	1	Ras85D; arm	FBgn0003205; FBgn0000117
GO Biological Processes	GO:0070868	heterochromatin organization involved in chromatin silencing	29	2	0.784	3.7777	1.918	0.0977228	1.01	1	0.260355	1	Hnf4; piwi	FBgn0004914; FBgn0004872
REACTOME pathway	R-DME-2161517	Abacavir transmembrane transport	29	2	0.784	3.7777	1.918	0.0977228	1.01	1	0.260355	1	CG6231; Orct2	FBgn0038720; FBgn0086365
REACTOME pathway	R-DME-350431	Planar Cell Polarity pathway	29	2	0.784	3.7777	1.918	0.0977228	1.01	1	0.260355	1	kay; RhoGDI	FBgn0001297; FBgn0036921
REACTOME pathway	R-DME-416476	G alpha (q) signalling events	29	2	0.784	3.7777	1.918	0.0977228	1.01	1	0.260355	1	CG15111; Ras85D	FBgn0034419; FBgn0003205
REACTOME pathway	R-DME-561048	Organic anion transport	29	2	0.784	3.7777	1.918	0.0977228	1.01	1	0.260355	1	CG6231; Orct2	FBgn0038720; FBgn0086365
KEGG Pathway D.mel	path:map04146	peroxisome	96	4	1.569	2.2824	1.191	0.0987373	1.00552	1	0.262094	1	Pex19; CG17597; Sod3; Idh	FBgn0032407; FBgn0032715; FBgn0033631; FBgn0001248
GO Biological Processes	GO:0007140	male meiotic nuclear division	96	4	1.569	2.2824	1.191	0.0987373	1.00552	1	0.262094	1	ifc; Rab1; brun; gammaCOP	FBgn0001941; FBgn0285937; FBgn0261787; FBgn0028968
GO Biological Processes	GO:0042060	wound healing	96	4	1.569	2.2824	1.191	0.0987373	1.00552	1	0.262094	1	Rok; scb; sn; kay	FBgn0026181; FBgn0286785; FBgn0003447; FBgn0001297
GO Biological Processes	GO:0000003	reproduction	1737	39	15.294	1.2299	0.299	0.0990973	1.00394	1	0.262729	1	14-3-3zeta; Act5C; arm; baz; brun; cathD; CG15721; CG18135; CG3662; cher; Cip4; Dlg5; Dlic; Dredd; EndoG; Fas3; gammaCOP; Gdh; Hrs; hts; ifc; kay; Mhc; Myo61F; piwi; Pka-C1; Pka-R1; Ppcs; Rab1; Rab7; RanBPM; Ras85D; Rok; scb; Sec6; Sf3b5; Shc; Tm1; WASp	FBgn0004907; FBgn0000042; FBgn0000117; FBgn0000163; FBgn0261787; FBgn0029093; FBgn0030438; FBgn0036837; FBgn0031285; FBgn0014141; FBgn0035533; FBgn0032363; FBgn0030276; FBgn0020381; FBgn0033690; FBgn0000636; FBgn0028968; FBgn0001098; FBgn0031450; FBgn0263391; FBgn0001941; FBgn0001297; FBgn0264695; FBgn0010246; FBgn0004872; FBgn0000273; FBgn0259243; FBgn0261285; FBgn0285937; FBgn0015795; FBgn02621…
GO Biological Processes	GO:0044257	cellular protein catabolic process	345	10	3.922	1.5877	0.667	0.101339	0.994222	1	0.263079	1	Su(dx); Ubc10; CG31357; CG4572; ClpP; Cp1; Der-2; Ltn1; pall; Pka-C1	FBgn0003557; FBgn0026316; FBgn0051357; FBgn0038738; FBgn0032229; FBgn0013770; FBgn0038438; FBgn0262517; FBgn0036005; FBgn0000273
REACTOME pathway	R-DME-8856828	Clathrin-mediated endocytosis	97	4	1.569	2.2588	1.176	0.101591	0.993143	1	0.263079	1	Act5C; crq; Hrs; Cip4	FBgn0000042; FBgn0015924; FBgn0031450; FBgn0035533
GO Biological Processes	GO:0006935	chemotaxis	302	9	3.529	1.6324	0.707	0.102488	0.989327	1	0.263079	1	AP-1sigma; bif; cher; Fas3; scb; Shc; hts; Mical; RhoGAP93B	FBgn0039132; FBgn0014133; FBgn0014141; FBgn0000636; FBgn0286785; FBgn0015296; FBgn0263391; FBgn0053208; FBgn0038853
FlyBase signaling pathway (experimental evidence)	FBgg0000967	Fibroblast Growth Factor Receptor Signaling Pathway	30	2	0.784	3.6518	1.869	0.103491	0.985099	1	0.263079	1	Ras85D; Shc	FBgn0003205; FBgn0015296
KEGG Pathway D.mel	path:map00600	Sphingolipid metabolism	30	2	0.784	3.6518	1.869	0.103491	0.985099	1	0.263079	1	ifc; Sap-r	FBgn0001941; FBgn0000416
GO Biological Processes	GO:0031589	cell-substrate adhesion	30	2	0.784	3.6518	1.869	0.103491	0.985099	1	0.263079	1	scb; Pgant3	FBgn0286785; FBgn0027558
GO Biological Processes	GO:0040001	establishment of mitotic spindle localization	30	2	0.784	3.6518	1.869	0.103491	0.985099	1	0.263079	1	baz; pins	FBgn0000163; FBgn0040080
GO Biological Processes	GO:0072384	organelle transport along microtubule	30	2	0.784	3.6518	1.869	0.103491	0.985099	1	0.263079	1	gammaCOP; Lsd-2	FBgn0028968; FBgn0030608
REACTOME pathway	R-DME-190236	Signaling by FGFR	30	2	0.784	3.6518	1.869	0.103491	0.985099	1	0.263079	1	Ras85D; Shc	FBgn0003205; FBgn0015296
GO Biological Processes	GO:0007051	spindle organization	136	5	1.961	2.0138	1.01	0.103692	0.984256	1	0.263079	1	brun; hts; ifc; Patronin; Rok	FBgn0261787; FBgn0263391; FBgn0001941; FBgn0263197; FBgn0026181
GO Biological Processes	GO:0045597	positive regulation of cell differentiation	176	6	2.353	1.8674	0.901	0.103695	0.984241	1	0.263079	1	Hrs; kay; Rab1; Ras85D; Abp1; GM130	FBgn0031450; FBgn0001297; FBgn0285937; FBgn0003205; FBgn0036372; FBgn0034697
GO Biological Processes	GO:0043547	positive regulation of GTPase activity	62	3	1.176	2.6505	1.406	0.104012	0.982916	1	0.263079	1	CG5745; Crag; RhoGAP93B	FBgn0038855; FBgn0025864; FBgn0038853
REACTOME pathway	R-DME-112310	Neurotransmitter release cycle	62	3	1.176	2.6505	1.406	0.104012	0.982916	1	0.263079	1	GLS; CG6231; Orct2	FBgn0261625; FBgn0038720; FBgn0086365
REACTOME pathway	R-DME-6811434	COPI-dependent Golgi-to-ER retrograde traffic	62	3	1.176	2.6505	1.406	0.104012	0.982916	1	0.263079	1	alphaTub84B; Rab1; gammaCOP	FBgn0003884; FBgn0285937; FBgn0028968
GO Biological Processes	GO:0007525	somatic muscle development	98	4	1.569	2.2358	1.161	0.104483	0.980953	1	0.263079	1	hts; Mhc; cora; coro	FBgn0263391; FBgn0264695; FBgn0010434; FBgn0265935
GO Biological Processes	GO:0007591	molting cycle, chitin-based cuticle	98	4	1.569	2.2358	1.161	0.104483	0.980953	1	0.263079	1	Pka-R1; Sgs8; arm; ATP7	FBgn0259243; FBgn0003378; FBgn0000117; FBgn0030343
GO Biological Processes	GO:0051124	synaptic growth at neuromuscular junction	137	5	1.961	1.9991	0.999	0.106114	0.974228	1	0.266387	1	Abp1; Cip4; kay; scb; WASp	FBgn0036372; FBgn0035533; FBgn0001297; FBgn0286785; FBgn0024273
KEGG Pathway D.mel	path:map00564	Glycerophospholipid metabolism	63	3	1.176	2.6084	1.383	0.107817	0.967312	1	0.269045	1	sws; Gpdh1; Lpin	FBgn0003656; FBgn0001128; FBgn0263593
KEGG Pathway D.mel	path:map04214	Apoptosis - fly	63	3	1.176	2.6084	1.383	0.107817	0.967312	1	0.269045	1	Dredd; Ras85D; kay	FBgn0020381; FBgn0003205; FBgn0001297
GO Biological Processes	GO:0006665	sphingolipid metabolic process	63	3	1.176	2.6084	1.383	0.107817	0.967312	1	0.269045	1	ifc; Sap-r; CG7997	FBgn0001941; FBgn0000416; FBgn0034117
GO Biological Processes	GO:0042067	establishment of ommatidial planar polarity	63	3	1.176	2.6084	1.383	0.107817	0.967312	1	0.269045	1	kay; Ras85D; Rok	FBgn0001297; FBgn0003205; FBgn0026181
GO Biological Processes	GO:0051223	regulation of protein transport	63	3	1.176	2.6084	1.383	0.107817	0.967312	1	0.269045	1	Hrs; Rab1; Crag	FBgn0031450; FBgn0285937; FBgn0025864
GO Biological Processes	GO:0007528	neuromuscular junction development	178	6	2.353	1.8464	0.885	0.107915	0.966918	1	0.269045	1	Abp1; Cip4; Galphas; scb; WASp; kay	FBgn0036372; FBgn0035533; FBgn0001123; FBgn0286785; FBgn0024273; FBgn0001297
FlyBase signaling pathway (experimental evidence)	FBgg0000972	Platelet-Derived Growth Factor-Vascular Endothelial Growth Factor Receptor-Related Signaling Pathway	31	2	0.784	3.534	1.821	0.109349	0.961185	1	0.270449	1	Ras85D; Shc	FBgn0003205; FBgn0015296
GO Biological Processes	GO:0006165	nucleoside diphosphate phosphorylation	31	2	0.784	3.534	1.821	0.109349	0.961185	1	0.270449	1	Gapdh2; Hex-C	FBgn0001092; FBgn0001187
GO Biological Processes	GO:0035069	larval midgut histolysis	31	2	0.784	3.534	1.821	0.109349	0.961185	1	0.270449	1	Atg18a; Atg8a	FBgn0035850; FBgn0052672
GO Biological Processes	GO:0046822	regulation of nucleocytoplasmic transport	31	2	0.784	3.534	1.821	0.109349	0.961185	1	0.270449	1	Nup98-96; Pka-C1	FBgn0039120; FBgn0000273
GO Biological Processes	GO:0048010	vascular endothelial growth factor receptor signaling pathway	31	2	0.784	3.534	1.821	0.109349	0.961185	1	0.270449	1	Ras85D; Shc	FBgn0003205; FBgn0015296
GO Biological Processes	GO:0050708	regulation of protein secretion	31	2	0.784	3.534	1.821	0.109349	0.961185	1	0.270449	1	Hrs; Rab1	FBgn0031450; FBgn0285937
REACTOME pathway	R-DME-165159	MTOR signalling	31	2	0.784	3.534	1.821	0.109349	0.961185	1	0.270449	1	14-3-3zeta; SNF4Agamma	FBgn0004907; FBgn0264357
GO Biological Processes	GO:0007631	feeding behavior	64	3	1.176	2.5676	1.36	0.111676	0.952041	1	0.275264	1	Galphas; Pka-R1; RanBPM	FBgn0001123; FBgn0259243; FBgn0262114
GO Biological Processes	GO:0030198	extracellular matrix organization	64	3	1.176	2.5676	1.36	0.111676	0.952041	1	0.275264	1	Crag; gammaCOP; Pgant3	FBgn0025864; FBgn0028968; FBgn0027558
GO Biological Processes	GO:0045216	cell-cell junction organization	64	3	1.176	2.5676	1.36	0.111676	0.952041	1	0.275264	1	arm; baz; cora	FBgn0000117; FBgn0000163; FBgn0010434
GO Biological Processes	GO:0008595	anterior/posterior axis specification, embryo	140	5	1.961	1.9563	0.968	0.113546	0.94483	1	0.278798	1	baz; Pka-C1; Ras85D; Shc; Tm1	FBgn0000163; FBgn0000273; FBgn0003205; FBgn0015296; FBgn0003721
GO Biological Processes	GO:0005977	glycogen metabolic process	32	2	0.784	3.4235	1.775	0.115293	0.938198	1	0.278798	1	Atg18a; CG7766	FBgn0035850; FBgn0030087
GO Biological Processes	GO:0008543	fibroblast growth factor receptor signaling pathway	32	2	0.784	3.4235	1.775	0.115293	0.938198	1	0.278798	1	Shc; Ras85D	FBgn0015296; FBgn0003205
GO Biological Processes	GO:0031396	regulation of protein ubiquitination	32	2	0.784	3.4235	1.775	0.115293	0.938198	1	0.278798	1	Atg8a; Hrs	FBgn0052672; FBgn0031450
GO Biological Processes	GO:0046939	nucleotide phosphorylation	32	2	0.784	3.4235	1.775	0.115293	0.938198	1	0.278798	1	Gapdh2; Hex-C	FBgn0001092; FBgn0001187
REACTOME pathway	R-DME-2161522	Abacavir ADME	32	2	0.784	3.4235	1.775	0.115293	0.938198	1	0.278798	1	CG6231; Orct2	FBgn0038720; FBgn0086365
REACTOME pathway	R-DME-5675221	Negative regulation of MAPK pathway	32	2	0.784	3.4235	1.775	0.115293	0.938198	1	0.278798	1	14-3-3zeta; Ras85D	FBgn0004907; FBgn0003205
REACTOME pathway	R-DME-9793528	Ciprofloxacin ADME	32	2	0.784	3.4235	1.775	0.115293	0.938198	1	0.278798	1	CG6231; Orct2	FBgn0038720; FBgn0086365
GO Biological Processes	GO:0016485	protein processing	65	3	1.176	2.5281	1.338	0.115587	0.937093	1	0.278798	1	Psn; cer; Dredd	FBgn0284421; FBgn0034443; FBgn0020381
GO Biological Processes	GO:0050795	regulation of behavior	102	4	1.569	2.1481	1.103	0.11642	0.933974	1	0.278798	1	Pka-C1; Pka-R1; trsn; Galphas	FBgn0000273; FBgn0259243; FBgn0033528; FBgn0001123
REACTOME pathway	R-DME-3700989	Transcriptional Regulation by TP53	183	6	2.353	1.7959	0.845	0.118845	0.925017	1	0.278798	1	Ing5; 14-3-3zeta; Mat1; GLS; Rep; SNF4Agamma	FBgn0032516; FBgn0004907; FBgn0024956; FBgn0261625; FBgn0026378; FBgn0264357
GO Biological Processes	GO:0048863	stem cell differentiation	103	4	1.569	2.1272	1.089	0.119494	0.922656	1	0.278798	1	arm; pins; Ras85D; Shc	FBgn0000117; FBgn0040080; FBgn0003205; FBgn0015296
GO Biological Processes	GO:0070201	regulation of establishment of protein localization	66	3	1.176	2.4898	1.316	0.119548	0.922456	1	0.278798	1	Hrs; Rab1; Crag	FBgn0031450; FBgn0285937; FBgn0025864
GO Biological Processes	GO:0046530	photoreceptor cell differentiation	226	7	2.745	1.6966	0.763	0.120571	0.918758	1	0.278798	1	kay; Ras85D; Sec6; Shc; AP-1sigma; arm; baz	FBgn0001297; FBgn0003205; FBgn0266671; FBgn0015296; FBgn0039132; FBgn0000117; FBgn0000163
GO Biological Processes	GO:0043085	positive regulation of catalytic activity	184	6	2.353	1.7862	0.837	0.121096	0.916871	1	0.278798	1	Mat1; Pak3; RhoGAP93B; CG5745; Crag; Dredd	FBgn0024956; FBgn0044826; FBgn0038853; FBgn0038855; FBgn0025864; FBgn0020381
GO Biological Processes	GO:0000578	embryonic axis specification	143	5	1.961	1.9153	0.938	0.121221	0.916423	1	0.278798	1	baz; Pka-C1; Ras85D; Shc; Tm1	FBgn0000163; FBgn0000273; FBgn0003205; FBgn0015296; FBgn0003721
GO Biological Processes	GO:0009266	response to temperature stimulus	143	5	1.961	1.9153	0.938	0.121221	0.916423	1	0.278798	1	14-3-3zeta; GstE1; Nup98-96; Pka-C1; Trpm	FBgn0004907; FBgn0034335; FBgn0039120; FBgn0000273; FBgn0265194
GO Biological Processes	GO:0023061	signal release	143	5	1.961	1.9153	0.938	0.121221	0.916423	1	0.278798	1	Hrs; Rab1; Rep; Gdi; Sec6	FBgn0031450; FBgn0285937; FBgn0026378; FBgn0004868; FBgn0266671
GO Biological Processes	GO:0060548	negative regulation of cell death	143	5	1.961	1.9153	0.938	0.121221	0.916423	1	0.278798	1	RpL14; Psn; Ras85D; CG31357; Dredd	FBgn0017579; FBgn0284421; FBgn0003205; FBgn0051357; FBgn0020381
REACTOME pathway	R-DME-549127	Organic cation transport	33	2	0.784	3.3198	1.731	0.121317	0.916079	1	0.278798	1	CG6231; Orct2	FBgn0038720; FBgn0086365
REACTOME pathway	R-DME-549132	Organic cation/anion/zwitterion transport	33	2	0.784	3.3198	1.731	0.121317	0.916079	1	0.278798	1	CG6231; Orct2	FBgn0038720; FBgn0086365
GO Biological Processes	GO:0019752	carboxylic acid metabolic process	404	11	4.314	1.4914	0.577	0.12211	0.913248	1	0.280325	1	Idh; Lpin; Oscillin; Pepck1; aay; amd; CG7860; Gapdh2; Gdh; GLS; Hex-C	FBgn0001248; FBgn0263593; FBgn0031717; FBgn0003067; FBgn0023129; FBgn0000075; FBgn0030653; FBgn0001092; FBgn0001098; FBgn0261625; FBgn0001187
GO Biological Processes	GO:0008283	cell population proliferation	359	10	3.922	1.5258	0.61	0.122499	0.911866	1	0.280921	1	Shc; hts; Ing5; Madm; mxc; pins; Ras85D; Adgf-A; baz; Fer1HCH	FBgn0015296; FBgn0263391; FBgn0032516; FBgn0027497; FBgn0260789; FBgn0040080; FBgn0003205; FBgn0036752; FBgn0000163; FBgn0015222
GO Biological Processes	GO:0030865	cortical cytoskeleton organization	67	3	1.176	2.4527	1.294	0.12356	0.908122	1	0.282757	1	brun; Rok; WASp	FBgn0261787; FBgn0026181; FBgn0024273
GO Biological Processes	GO:0098722	asymmetric stem cell division	67	3	1.176	2.4527	1.294	0.12356	0.908122	1	0.282757	1	pins; piwi; baz	FBgn0040080; FBgn0004872; FBgn0000163
GO Biological Processes	GO:0030534	adult behavior	186	6	2.353	1.767	0.821	0.125659	0.900805	1	0.287259	1	aay; cher; Galphas; Gpdh1; Pka-C1; scb	FBgn0023129; FBgn0014141; FBgn0001123; FBgn0001128; FBgn0000273; FBgn0286785
KEGG Pathway D.mel	path:map04520	adherens junction	34	2	0.784	3.2221	1.688	0.127416	0.894775	1	0.289912	1	arm; baz	FBgn0000117; FBgn0000163
GO Biological Processes	GO:0002803	positive regulation of antibacterial peptide production	34	2	0.784	3.2221	1.688	0.127416	0.894775	1	0.289912	1	Dredd; kay	FBgn0020381; FBgn0001297
GO Biological Processes	GO:0003382	epithelial cell morphogenesis	34	2	0.784	3.2221	1.688	0.127416	0.894775	1	0.289912	1	WASp; Rok	FBgn0024273; FBgn0026181
GO Biological Processes	GO:0006963	positive regulation of antibacterial peptide biosynthetic process	34	2	0.784	3.2221	1.688	0.127416	0.894775	1	0.289912	1	Dredd; kay	FBgn0020381; FBgn0001297
GO Biological Processes	GO:0009620	response to fungus	68	3	1.176	2.4166	1.273	0.12762	0.894081	1	0.289912	1	coro; Fer1HCH; Fer2LCH	FBgn0265935; FBgn0015222; FBgn0015221
GO Biological Processes	GO:0019935	cyclic-nucleotide-mediated signaling	68	3	1.176	2.4166	1.273	0.12762	0.894081	1	0.289912	1	Pka-C1; Pka-R1; Galphas	FBgn0000273; FBgn0259243; FBgn0001123
GO Biological Processes	GO:0007268	chemical synaptic transmission	318	9	3.529	1.5503	0.633	0.128921	0.889676	1	0.29226	1	Sap47; scramb2; Sec6; Upf2; Pka-C1; Pka-R1; Rep; Galphas; Gdi	FBgn0013334; FBgn0035390; FBgn0266671; FBgn0029992; FBgn0000273; FBgn0259243; FBgn0026378; FBgn0001123; FBgn0004868
GO Biological Processes	GO:0043066	negative regulation of apoptotic process	106	4	1.569	2.067	1.048	0.128922	0.889672	1	0.29226	1	CG31357; RpL14; Psn; Ras85D	FBgn0051357; FBgn0017579; FBgn0284421; FBgn0003205
REACTOME pathway	R-DME-1640170	Cell Cycle	274	8	3.137	1.5993	0.677	0.129574	0.887482	1	0.293431	1	Lpin; 14-3-3zeta; Mat1; GM130; DNAlig1; Ist1; Rab1; Nup98-96	FBgn0263593; FBgn0004907; FBgn0024956; FBgn0034697; FBgn0262619; FBgn0035715; FBgn0285937; FBgn0039120
GO Biological Processes	GO:0050803	regulation of synapse structure or activity	188	6	2.353	1.7482	0.806	0.130306	0.885035	1	0.294476	1	Pak3; Rab1; Abp1; Cip4; scb; WASp	FBgn0044826; FBgn0285937; FBgn0036372; FBgn0035533; FBgn0286785; FBgn0024273
REACTOME pathway	R-DME-425407	SLC-mediated transmembrane transport	188	6	2.353	1.7482	0.806	0.130306	0.885035	1	0.294476	1	CG16700; CG4991; Nhe3; CG13384; CG6231; Orct2	FBgn0030816; FBgn0030817; FBgn0028703; FBgn0032036; FBgn0038720; FBgn0086365
GO Biological Processes	GO:1902600	proton transmembrane transport	69	3	1.176	2.3816	1.252	0.131727	0.880324	1	0.296532	1	Vha14-1; Vha26; VhaAC39-1	FBgn0262512; FBgn0283535; FBgn0285910
GO Biological Processes	GO:0006260	DNA replication	107	4	1.569	2.0477	1.034	0.132133	0.87899	1	0.296532	1	spidey; CG4078; DNAlig1; EndoG	FBgn0029975; FBgn0029798; FBgn0262619; FBgn0033690
GO Biological Processes	GO:0010389	regulation of G2/M transition of mitotic cell cycle	35	2	0.784	3.1301	1.646	0.133587	0.874237	1	0.296532	1	kay; p115	FBgn0001297; FBgn0040087
GO Biological Processes	GO:0010634	positive regulation of epithelial cell migration	35	2	0.784	3.1301	1.646	0.133587	0.874237	1	0.296532	1	Hrs; kay	FBgn0031450; FBgn0001297
GO Biological Processes	GO:0099536	synaptic signaling	321	9	3.529	1.5358	0.619	0.134248	0.872093	1	0.296532	1	Sap47; scramb2; Sec6; Upf2; Pka-C1; Pka-R1; Rep; Galphas; Gdi	FBgn0013334; FBgn0035390; FBgn0266671; FBgn0029992; FBgn0000273; FBgn0259243; FBgn0026378; FBgn0001123; FBgn0004868
GO Biological Processes	GO:0060341	regulation of cellular localization	148	5	1.961	1.8506	0.888	0.134535	0.871164	1	0.296532	1	CG17597; CG7956; Crag; Nup98-96; Pka-C1	FBgn0032715; FBgn0038890; FBgn0025864; FBgn0039120; FBgn0000273
GO Biological Processes	GO:0008361	regulation of cell size	108	4	1.569	2.0288	1.021	0.135376	0.868459	1	0.296532	1	Madm; Ras85D; Abp1; bif	FBgn0027497; FBgn0003205; FBgn0036372; FBgn0014133
GO Biological Processes	GO:0008582	regulation of synaptic growth at neuromuscular junction	108	4	1.569	2.0288	1.021	0.135376	0.868459	1	0.296532	1	scb; WASp; Abp1; Cip4	FBgn0286785; FBgn0024273; FBgn0036372; FBgn0035533
GO Biological Processes	GO:0032880	regulation of protein localization	108	4	1.569	2.0288	1.021	0.135376	0.868459	1	0.296532	1	Hrs; Rab1; Crag; Su(dx)	FBgn0031450; FBgn0285937; FBgn0025864; FBgn0003557
GO Biological Processes	GO:0043065	positive regulation of apoptotic process	70	3	1.176	2.3476	1.231	0.13588	0.866843	1	0.296532	1	Ing5; pnut; Dredd	FBgn0032516; FBgn0013726; FBgn0020381
GO Biological Processes	GO:1905879	regulation of oogenesis	70	3	1.176	2.3476	1.231	0.13588	0.866843	1	0.296532	1	Hrs; kay; Pka-C1	FBgn0031450; FBgn0001297; FBgn0000273
GO Biological Processes	GO:0007267	cell-cell signaling	506	13	5.098	1.4073	0.493	0.136149	0.865986	1	0.296532	1	Pka-C1; Pka-R1; Rab1; Rep; Rok; arm; Galphas; Gdi; Hrs; Sap47; scramb2; Sec6; Upf2	FBgn0000273; FBgn0259243; FBgn0285937; FBgn0026378; FBgn0026181; FBgn0000117; FBgn0001123; FBgn0004868; FBgn0031450; FBgn0013334; FBgn0035390; FBgn0266671; FBgn0029992
REACTOME pathway	R-DME-68886	M Phase	149	5	1.961	1.8381	0.878	0.137274	0.862412	1	0.296654	1	Lpin; GM130; Ist1; Rab1; Nup98-96	FBgn0263593; FBgn0034697; FBgn0035715; FBgn0285937; FBgn0039120
GO Biological Processes	GO:0051293	establishment of spindle localization	36	2	0.784	3.0431	1.606	0.139823	0.854421	1	0.301264	1	baz; pins	FBgn0000163; FBgn0040080
GO Biological Processes	GO:0051653	spindle localization	36	2	0.784	3.0431	1.606	0.139823	0.854421	1	0.301264	1	baz; pins	FBgn0000163; FBgn0040080
REACTOME pathway	R-DME-200425	Carnitine metabolism	36	2	0.784	3.0431	1.606	0.139823	0.854421	1	0.301264	1	CG6231; Orct2	FBgn0038720; FBgn0086365
GO Biological Processes	GO:0010941	regulation of cell death	280	8	3.137	1.565	0.646	0.141277	0.849927	1	0.304096	1	CG31357; Dredd; RpL14; Ing5; Pka-C1; pnut; Psn; Ras85D	FBgn0051357; FBgn0020381; FBgn0017579; FBgn0032516; FBgn0000273; FBgn0013726; FBgn0284421; FBgn0003205
GO Biological Processes	GO:0007283	spermatogenesis	325	9	3.529	1.5169	0.601	0.141527	0.849161	1	0.304332	1	hts; ifc; piwi; Act5C; brun; Dredd; EndoG; Sf3b5; WASp	FBgn0263391; FBgn0001941; FBgn0004872; FBgn0000042; FBgn0261787; FBgn0020381; FBgn0033690; FBgn0040534; FBgn0024273
GO Biological Processes	GO:0001736	establishment of planar polarity	110	4	1.569	1.9919	0.994	0.141958	0.847839	1	0.304657	1	kay; Ras85D; Rok; baz	FBgn0001297; FBgn0003205; FBgn0026181; FBgn0000163
GO Biological Processes	GO:0007164	establishment of tissue polarity	110	4	1.569	1.9919	0.994	0.141958	0.847839	1	0.304657	1	kay; Ras85D; Rok; baz	FBgn0001297; FBgn0003205; FBgn0026181; FBgn0000163
GO Biological Processes	GO:0009948	anterior/posterior axis specification	151	5	1.961	1.8138	0.859	0.142825	0.845196	1	0.306215	1	baz; Pka-C1; Ras85D; Shc; Tm1	FBgn0000163; FBgn0000273; FBgn0003205; FBgn0015296; FBgn0003721
GO Biological Processes	GO:0009617	response to bacterium	281	8	3.137	1.5595	0.641	0.143278	0.84382	1	0.306883	1	Ars2; cathD; Crag; Der-2; Dredd; kay; Myo61F; Rab14	FBgn0033062; FBgn0029093; FBgn0025864; FBgn0038438; FBgn0020381; FBgn0001297; FBgn0010246; FBgn0015791
GO Biological Processes	GO:0009887	animal organ morphogenesis	848	20	7.843	1.2919	0.369	0.144263	0.840844	1	0.308689	1	AP-1sigma; arm; baz; Cip4; cora; Galphas; gammaCOP; kay; Lpin; Myo61F; p115; Pka-C1; Ppcs; Ras85D; Rok; Sec6; Shc; sn; Su(dx); WASp	FBgn0039132; FBgn0000117; FBgn0000163; FBgn0035533; FBgn0010434; FBgn0001123; FBgn0028968; FBgn0001297; FBgn0263593; FBgn0010246; FBgn0040087; FBgn0000273; FBgn0261285; FBgn0003205; FBgn0026181; FBgn0266671; FBgn0015296; FBgn0003447; FBgn0003557; FBgn0024273
REACTOME pathway	R-DME-5683057	MAPK family signaling cascades	152	5	1.961	1.8019	0.85	0.145637	0.836729	1	0.310222	1	Act5C; 14-3-3zeta; Ras85D; Pak3; Shc	FBgn0000042; FBgn0004907; FBgn0003205; FBgn0044826; FBgn0015296
GO Biological Processes	GO:0009743	response to carbohydrate	37	2	0.784	2.9609	1.566	0.146121	0.835286	1	0.310222	1	Galphas; Pepck1	FBgn0001123; FBgn0003067
GO Biological Processes	GO:0030048	actin filament-based movement	37	2	0.784	2.9609	1.566	0.146121	0.835286	1	0.310222	1	Rok; WASp	FBgn0026181; FBgn0024273
GO Biological Processes	GO:0030858	positive regulation of epithelial cell differentiation	37	2	0.784	2.9609	1.566	0.146121	0.835286	1	0.310222	1	Hrs; kay	FBgn0031450; FBgn0001297
GO Biological Processes	GO:0045187	regulation of circadian sleep/wake cycle, sleep	37	2	0.784	2.9609	1.566	0.146121	0.835286	1	0.310222	1	trsn; Pka-C1	FBgn0033528; FBgn0000273
GO Biological Processes	GO:0051047	positive regulation of secretion	37	2	0.784	2.9609	1.566	0.146121	0.835286	1	0.310222	1	Hrs; Rab1	FBgn0031450; FBgn0285937
REACTOME pathway	R-DME-2980766	Nuclear Envelope Breakdown	37	2	0.784	2.9609	1.566	0.146121	0.835286	1	0.310222	1	Lpin; Nup98-96	FBgn0263593; FBgn0039120
REACTOME pathway	R-DME-2995410	Nuclear Envelope (NE) Reassembly	37	2	0.784	2.9609	1.566	0.146121	0.835286	1	0.310222	1	Ist1; Nup98-96	FBgn0035715; FBgn0039120
REACTOME pathway	R-DME-9757110	Prednisone ADME	73	3	1.176	2.2511	1.171	0.148603	0.827974	1	0.313474	1	Ugt301D1; Ugt49C1; Ugt37D1	FBgn0032684; FBgn0034605; FBgn0040260
GO Biological Processes	GO:0048512	circadian behavior	112	4	1.569	1.9563	0.968	0.148665	0.827791	1	0.313474	1	Fer2LCH; trsn; kay; Pka-C1	FBgn0015221; FBgn0033528; FBgn0001297; FBgn0000273
GO Biological Processes	GO:0050769	positive regulation of neurogenesis	112	4	1.569	1.9563	0.968	0.148665	0.827791	1	0.313474	1	Abp1; GM130; Rab1; Ras85D	FBgn0036372; FBgn0034697; FBgn0285937; FBgn0003205
FlyBase signaling pathway (experimental evidence)	FBgg0001194	Imd Signaling Pathway	38	2	0.784	2.883	1.528	0.152477	0.816796	1	0.313474	1	kay; Dredd	FBgn0001297; FBgn0020381
REACTOME pathway	R-DME-6811440	Retrograde transport at the Trans-Golgi-Network	38	2	0.784	2.883	1.528	0.152477	0.816796	1	0.313474	1	Arfrp1; Golgin245	FBgn0030088; FBgn0034854
GO Biological Processes	GO:0007622	rhythmic behavior	114	4	1.569	1.922	0.943	0.155492	0.808291	1	0.318305	1	Fer2LCH; kay; Pka-C1; trsn	FBgn0015221; FBgn0001297; FBgn0000273; FBgn0033528
GO Biological Processes	GO:1904396	regulation of neuromuscular junction development	114	4	1.569	1.922	0.943	0.155492	0.808291	1	0.318305	1	Abp1; Cip4; scb; WASp	FBgn0036372; FBgn0035533; FBgn0286785; FBgn0024273
GO Biological Processes	GO:0010033	response to organic substance	567	14	5.49	1.3525	0.436	0.15602	0.806821	1	0.319085	1	aay; Chd64; cher; Der-2; Galphas; Hnf4; Lpin; Nup98-96; Pepck1; Pka-C1; Pka-R1; Ras85D; scb; Shc	FBgn0023129; FBgn0035499; FBgn0014141; FBgn0038438; FBgn0001123; FBgn0004914; FBgn0263593; FBgn0039120; FBgn0003067; FBgn0000273; FBgn0259243; FBgn0003205; FBgn0286785; FBgn0015296
GO Biological Processes	GO:0009953	dorsal/ventral pattern formation	156	5	1.961	1.7557	0.812	0.157118	0.803773	1	0.320777	1	Psn; Rab7; Shc; Su(dx); AnxB9	FBgn0284421; FBgn0015795; FBgn0015296; FBgn0003557; FBgn0000083
GO Biological Processes	GO:0008593	regulation of Notch signaling pathway	75	3	1.176	2.1911	1.132	0.15729	0.803299	1	0.320777	1	CG14174; Su(dx); Psn	FBgn0036036; FBgn0003557; FBgn0284421
GO Biological Processes	GO:0031346	positive regulation of cell projection organization	75	3	1.176	2.1911	1.132	0.15729	0.803299	1	0.320777	1	Rab1; Abp1; GM130	FBgn0285937; FBgn0036372; FBgn0034697
GO Biological Processes	GO:0002807	positive regulation of antimicrobial peptide biosynthetic process	39	2	0.784	2.809	1.49	0.158886	0.798915	1	0.32282	1	kay; Dredd	FBgn0001297; FBgn0020381
GO Biological Processes	GO:0048865	stem cell fate commitment	39	2	0.784	2.809	1.49	0.158886	0.798915	1	0.32282	1	pins; Ras85D	FBgn0040080; FBgn0003205
GO Biological Processes	GO:0061057	peptidoglycan recognition protein signaling pathway	39	2	0.784	2.809	1.49	0.158886	0.798915	1	0.32282	1	Dredd; kay	FBgn0020381; FBgn0001297
REACTOME pathway	R-DME-6806667	Metabolism of fat-soluble vitamins	39	2	0.784	2.809	1.49	0.158886	0.798915	1	0.32282	1	CG5958; CG5973	FBgn0031913; FBgn0031914
GO Biological Processes	GO:0009117	nucleotide metabolic process	200	6	2.353	1.6433	0.717	0.159854	0.796276	1	0.324268	1	CG1774; CG6951; Gapdh2; Hex-C; Hmgs; Ppcs	FBgn0039856; FBgn0036959; FBgn0001092; FBgn0001187; FBgn0010611; FBgn0261285
GO Biological Processes	GO:0006163	purine nucleotide metabolic process	157	5	1.961	1.7445	0.803	0.160046	0.795756	1	0.324268	1	Ppcs; CG1774; Gapdh2; Hex-C; Hmgs	FBgn0261285; FBgn0039856; FBgn0001092; FBgn0001187; FBgn0010611
REACTOME pathway	R-DME-9748784	Drug ADME	157	5	1.961	1.7445	0.803	0.160046	0.795756	1	0.324268	1	Ugt301D1; Ugt49C1; CG6231; Orct2; Ugt37D1	FBgn0032684; FBgn0034605; FBgn0038720; FBgn0086365; FBgn0040260
GO Biological Processes	GO:0042330	taxis	382	10	3.922	1.4339	0.52	0.162097	0.790224	1	0.327598	1	hts; Mical; RhoGAP93B; scb; Shc; Trpm; AP-1sigma; bif; cher; Fas3	FBgn0263391; FBgn0053208; FBgn0038853; FBgn0286785; FBgn0015296; FBgn0265194; FBgn0039132; FBgn0014133; FBgn0014141; FBgn0000636
GO Biological Processes	GO:0008038	neuron recognition	116	4	1.569	1.8888	0.917	0.162435	0.789321	1	0.327598	1	Fas3; Npc2a; RhoGAP93B; WASp	FBgn0000636; FBgn0031381; FBgn0038853; FBgn0024273
GO Biological Processes	GO:0009101	glycoprotein biosynthetic process	116	4	1.569	1.8888	0.917	0.162435	0.789321	1	0.327598	1	CG3662; GlcAT-I; kud; Pgant3	FBgn0031285; FBgn0066114; FBgn0036667; FBgn0027558
GO Biological Processes	GO:0042461	photoreceptor cell development	116	4	1.569	1.8888	0.917	0.162435	0.789321	1	0.327598	1	Ras85D; AP-1sigma; baz; Sec6	FBgn0003205; FBgn0039132; FBgn0000163; FBgn0266671
GO Biological Processes	GO:0009259	ribonucleotide metabolic process	158	5	1.961	1.7334	0.794	0.162995	0.787825	1	0.327598	1	Ppcs; CG1774; Gapdh2; Hex-C; Hmgs	FBgn0261285; FBgn0039856; FBgn0001092; FBgn0001187; FBgn0010611
REACTOME pathway	R-DME-2262752	Cellular responses to stress	337	9	3.529	1.4629	0.549	0.164539	0.783732	1	0.327598	1	CG30344; VhaAC39-1; Dlic; ref(2)P; Sod3; Vha14-1; Vha26; alphaTub84B; Nup98-96	FBgn0050344; FBgn0285910; FBgn0030276; FBgn0003231; FBgn0033631; FBgn0262512; FBgn0283535; FBgn0003884; FBgn0039120
REACTOME pathway	R-DME-8953897	Cellular responses to stimuli	337	9	3.529	1.4629	0.549	0.164539	0.783732	1	0.327598	1	CG30344; VhaAC39-1; Dlic; ref(2)P; Sod3; Vha14-1; Vha26; alphaTub84B; Nup98-96	FBgn0050344; FBgn0285910; FBgn0030276; FBgn0003231; FBgn0033631; FBgn0262512; FBgn0283535; FBgn0003884; FBgn0039120
GO Biological Processes	GO:0003007	heart morphogenesis	40	2	0.784	2.7388	1.454	0.165344	0.781613	1	0.327598	1	arm; cora	FBgn0000117; FBgn0010434
GO Biological Processes	GO:0009062	fatty acid catabolic process	40	2	0.784	2.7388	1.454	0.165344	0.781613	1	0.327598	1	Lpin; Pepck1	FBgn0263593; FBgn0003067
GO Biological Processes	GO:0032008	positive regulation of TOR signaling	40	2	0.784	2.7388	1.454	0.165344	0.781613	1	0.327598	1	Shc; Ras85D	FBgn0015296; FBgn0003205
GO Biological Processes	GO:0035088	establishment or maintenance of apical/basal cell polarity	40	2	0.784	2.7388	1.454	0.165344	0.781613	1	0.327598	1	Ras85D; baz	FBgn0003205; FBgn0000163
GO Biological Processes	GO:0045879	negative regulation of smoothened signaling pathway	40	2	0.784	2.7388	1.454	0.165344	0.781613	1	0.327598	1	Pka-C1; Su(dx)	FBgn0000273; FBgn0003557
GO Biological Processes	GO:0050802	circadian sleep/wake cycle, sleep	40	2	0.784	2.7388	1.454	0.165344	0.781613	1	0.327598	1	trsn; Pka-C1	FBgn0033528; FBgn0000273
GO Biological Processes	GO:0051965	positive regulation of synapse assembly	40	2	0.784	2.7388	1.454	0.165344	0.781613	1	0.327598	1	Abp1; Pak3	FBgn0036372; FBgn0044826
REACTOME pathway	R-DME-211000	Gene Silencing by RNA	40	2	0.784	2.7388	1.454	0.165344	0.781613	1	0.327598	1	trsn; Nup98-96	FBgn0033528; FBgn0039120
GO Biological Processes	GO:0007635	chemosensory behavior	117	4	1.569	1.8727	0.905	0.165948	0.780028	1	0.327598	1	14-3-3zeta; scb; Pka-C1; Pka-R1	FBgn0004907; FBgn0286785; FBgn0000273; FBgn0259243
REACTOME pathway	R-DME-5621481	C-type lectin receptors (CLRs)	77	3	1.176	2.1341	1.094	0.16613	0.779551	1	0.327598	1	Pka-C1; Ras85D; Pak3	FBgn0000273; FBgn0003205; FBgn0044826
REACTOME pathway	R-DME-8953854	Metabolism of RNA	480	12	4.706	1.3694	0.454	0.169066	0.771943	1	0.328757	1	sta; Upf2; ncm; Ars2; 14-3-3zeta; Mat1; CG7747; CG4554; RpL14; CG8064; Nup98-96; Sf3b5	FBgn0003517; FBgn0029992; FBgn0086707; FBgn0033062; FBgn0004907; FBgn0024956; FBgn0034109; FBgn0034734; FBgn0017579; FBgn0038597; FBgn0039120; FBgn0040534
GO Biological Processes	GO:0006753	nucleoside phosphate metabolic process	204	6	2.353	1.6111	0.688	0.170303	0.768778	1	0.330865	1	CG1774; CG6951; Gapdh2; Hex-C; Hmgs; Ppcs	FBgn0039856; FBgn0036959; FBgn0001092; FBgn0001187; FBgn0010611; FBgn0261285
GO Biological Processes	GO:0019693	ribose phosphate metabolic process	162	5	1.961	1.6906	0.758	0.175008	0.756941	1	0.339302	1	CG1774; Gapdh2; Hex-C; Hmgs; Ppcs	FBgn0039856; FBgn0001092; FBgn0001187; FBgn0010611; FBgn0261285
GO Biological Processes	GO:0002168	instar larval development	79	3	1.176	2.0801	1.057	0.175114	0.75668	1	0.339302	1	Ras85D; arm; gammaCOP	FBgn0003205; FBgn0000117; FBgn0028968
GO Biological Processes	GO:0008284	positive regulation of cell population proliferation	79	3	1.176	2.0801	1.057	0.175114	0.75668	1	0.339302	1	Adgf-A; Shc; Ras85D	FBgn0036752; FBgn0015296; FBgn0003205
GO Biological Processes	GO:0001700	embryonic development via the syncytial blastoderm	206	6	2.353	1.5954	0.674	0.175632	0.755396	1	0.340004	1	kay; Ras85D; Rok; scb; arm; cora	FBgn0001297; FBgn0003205; FBgn0026181; FBgn0286785; FBgn0000117; FBgn0010434
REACTOME pathway	R-DME-199992	trans-Golgi Network Vesicle Budding	42	2	0.784	2.6084	1.383	0.178391	0.748626	1	0.344732	1	Hrs; AP-1sigma	FBgn0031450; FBgn0039132
REACTOME pathway	R-DME-6811436	COPI-independent Golgi-to-ER retrograde traffic	42	2	0.784	2.6084	1.383	0.178391	0.748626	1	0.344732	1	Dlic; alphaTub84B	FBgn0030276; FBgn0003884
GO Biological Processes	GO:0001738	morphogenesis of a polarized epithelium	121	4	1.569	1.8108	0.857	0.180265	0.744087	1	0.346921	1	kay; Ras85D; Rok; baz	FBgn0001297; FBgn0003205; FBgn0026181; FBgn0000163
GO Biological Processes	GO:0016567	protein ubiquitination	208	6	2.353	1.5801	0.66	0.181029	0.742252	1	0.346921	1	Atg8a; CG7747; Su(dx); Ubc10; Hrs; pall	FBgn0052672; FBgn0034109; FBgn0003557; FBgn0026316; FBgn0031450; FBgn0036005
KEGG Pathway D.mel	path:map00020	Citrate cycle (TCA cycle)	43	2	0.784	2.5477	1.349	0.184974	0.732889	1	0.347265	1	Pepck1; Idh	FBgn0003067; FBgn0001248
GO Biological Processes	GO:0006637	acyl-CoA metabolic process	43	2	0.784	2.5477	1.349	0.184974	0.732889	1	0.347265	1	CG1774; Hmgs	FBgn0039856; FBgn0010611
GO Biological Processes	GO:0008407	chaeta morphogenesis	43	2	0.784	2.5477	1.349	0.184974	0.732889	1	0.347265	1	sn; WASp	FBgn0003447; FBgn0024273
REACTOME pathway	R-DME-181430	Norepinephrine Neurotransmitter Release Cycle	43	2	0.784	2.5477	1.349	0.184974	0.732889	1	0.347265	1	CG6231; Orct2	FBgn0038720; FBgn0086365
REACTOME pathway	R-DME-1852241	Organelle biogenesis and maintenance	43	2	0.784	2.5477	1.349	0.184974	0.732889	1	0.347265	1	Sec6; Gdh	FBgn0266671; FBgn0001098
REACTOME pathway	R-DME-422356	Regulation of insulin secretion	43	2	0.784	2.5477	1.349	0.184974	0.732889	1	0.347265	1	crq; Pka-C1	FBgn0015924; FBgn0000273
REACTOME pathway	R-DME-442660	Na+/Cl- dependent neurotransmitter transporters	43	2	0.784	2.5477	1.349	0.184974	0.732889	1	0.347265	1	CG6231; Orct2	FBgn0038720; FBgn0086365
REACTOME pathway	R-DME-9749641	Aspirin ADME	43	2	0.784	2.5477	1.349	0.184974	0.732889	1	0.347265	1	CG6231; Orct2	FBgn0038720; FBgn0086365
REACTOME pathway	R-DME-69278	Cell Cycle, Mitotic	256	7	2.745	1.4978	0.583	0.188447	0.724811	1	0.35348	1	Lpin; Mat1; GM130; DNAlig1; Ist1; Rab1; Nup98-96	FBgn0263593; FBgn0024956; FBgn0034697; FBgn0262619; FBgn0035715; FBgn0285937; FBgn0039120
GO Biological Processes	GO:0046488	phosphatidylinositol metabolic process	82	3	1.176	2.004	1.003	0.188834	0.723919	1	0.353596	1	CG7956; Pi4KIIalpha; PIG-O	FBgn0038890; FBgn0037339; FBgn0034346
REACTOME pathway	R-DME-2454202	Fc epsilon receptor (FCERI) signaling	82	3	1.176	2.004	1.003	0.188834	0.723919	1	0.353596	1	Ras85D; Pak3; Shc	FBgn0003205; FBgn0044826; FBgn0015296
GO Biological Processes	GO:0000086	G2/M transition of mitotic cell cycle	44	2	0.784	2.4898	1.316	0.191591	0.717625	1	0.356608	1	kay; p115	FBgn0001297; FBgn0040087
GO Biological Processes	GO:0007455	eye-antennal disc morphogenesis	44	2	0.784	2.4898	1.316	0.191591	0.717625	1	0.356608	1	Ras85D; sn	FBgn0003205; FBgn0003447
GO Biological Processes	GO:0008088	axo-dendritic transport	44	2	0.784	2.4898	1.316	0.191591	0.717625	1	0.356608	1	Dlic; Rab1	FBgn0030276; FBgn0285937
GO Biological Processes	GO:0042749	regulation of circadian sleep/wake cycle	44	2	0.784	2.4898	1.316	0.191591	0.717625	1	0.356608	1	Pka-C1; trsn	FBgn0000273; FBgn0033528
GO Biological Processes	GO:0046847	filopodium assembly	44	2	0.784	2.4898	1.316	0.191591	0.717625	1	0.356608	1	baz; sn	FBgn0000163; FBgn0003447
GO Biological Processes	GO:0055059	asymmetric neuroblast division	44	2	0.784	2.4898	1.316	0.191591	0.717625	1	0.356608	1	pins; baz	FBgn0040080; FBgn0000163
REACTOME pathway	R-DME-112311	Neurotransmitter clearance	44	2	0.784	2.4898	1.316	0.191591	0.717625	1	0.356608	1	CG6231; Orct2	FBgn0038720; FBgn0086365
GO Biological Processes	GO:0007286	spermatid development	125	4	1.569	1.7528	0.81	0.194979	0.710013	1	0.360693	1	WASp; Act5C; Dredd; EndoG	FBgn0024273; FBgn0000042; FBgn0020381; FBgn0033690
GO Biological Processes	GO:0008652	cellular amino acid biosynthetic process	45	2	0.784	2.4345	1.284	0.198238	0.702812	1	0.360693	1	aay; GLS	FBgn0023129; FBgn0261625
GO Biological Processes	GO:0034599	cellular response to oxidative stress	45	2	0.784	2.4345	1.284	0.198238	0.702812	1	0.360693	1	Idh; Sod3	FBgn0001248; FBgn0033631
GO Biological Processes	GO:0048278	vesicle docking	45	2	0.784	2.4345	1.284	0.198238	0.702812	1	0.360693	1	p115; Sec6	FBgn0040087; FBgn0266671
GO Biological Processes	GO:1900426	positive regulation of defense response to bacterium	45	2	0.784	2.4345	1.284	0.198238	0.702812	1	0.360693	1	Dredd; kay	FBgn0020381; FBgn0001297
REACTOME pathway	R-DME-73887	Death Receptor Signaling	45	2	0.784	2.4345	1.284	0.198238	0.702812	1	0.360693	1	Dredd; RhoGDI	FBgn0020381; FBgn0036921
GO Biological Processes	GO:0030001	metal ion transport	215	6	2.353	1.5286	0.612	0.200426	0.698046	1	0.364015	1	Trpm; Nhe3; Psn; ATP7; Fer1HCH; Fer2LCH	FBgn0265194; FBgn0028703; FBgn0284421; FBgn0030343; FBgn0015222; FBgn0015221
GO Biological Processes	GO:0048598	embryonic morphogenesis	262	7	2.745	1.4635	0.549	0.203618	0.691183	1	0.369504	1	arm; baz; cora; Rok; scb; kay; Ras85D	FBgn0000117; FBgn0000163; FBgn0010434; FBgn0026181; FBgn0286785; FBgn0001297; FBgn0003205
KEGG Pathway D.mel	path:map00562	Inositol phosphate metabolism	46	2	0.784	2.3816	1.252	0.204914	0.688429	1	0.370002	1	Pi4KIIalpha; CG7956	FBgn0037339; FBgn0038890
GO Biological Processes	GO:0003015	heart process	46	2	0.784	2.3816	1.252	0.204914	0.688429	1	0.370002	1	cora; Psn	FBgn0010434; FBgn0284421
GO Biological Processes	GO:0010632	regulation of epithelial cell migration	46	2	0.784	2.3816	1.252	0.204914	0.688429	1	0.370002	1	Hrs; kay	FBgn0031450; FBgn0001297
GO Biological Processes	GO:0014016	neuroblast differentiation	46	2	0.784	2.3816	1.252	0.204914	0.688429	1	0.370002	1	arm; pins	FBgn0000117; FBgn0040080
GO Biological Processes	GO:0038202	TORC1 signaling	46	2	0.784	2.3816	1.252	0.204914	0.688429	1	0.370002	1	Ras85D; Shc	FBgn0003205; FBgn0015296
GO Biological Processes	GO:0055057	neuroblast division	46	2	0.784	2.3816	1.252	0.204914	0.688429	1	0.370002	1	baz; pins	FBgn0000163; FBgn0040080
GO Biological Processes	GO:0043297	apical junction assembly	47	2	0.784	2.3309	1.221	0.211613	0.674457	1	0.378765	1	arm; baz	FBgn0000117; FBgn0000163
REACTOME pathway	R-DME-3371497	HSP90 chaperone cycle for steroid hormone receptors (SHR) in the presence of ligand	47	2	0.784	2.3309	1.221	0.211613	0.674457	1	0.378765	1	Dlic; alphaTub84B	FBgn0030276; FBgn0003884
GO Biological Processes	GO:0007219	Notch signaling pathway	87	3	1.176	1.8888	0.917	0.212275	0.673101	1	0.378765	1	CG14174; Su(dx); Psn	FBgn0036036; FBgn0003557; FBgn0284421
GO Biological Processes	GO:0007005	mitochondrion organization	220	6	2.353	1.4939	0.579	0.214731	0.668105	1	0.381393	1	Tim9b; Atg18a; Atg8a; CG17726; EndoG; ref(2)P	FBgn0027358; FBgn0035850; FBgn0052672; FBgn0037880; FBgn0033690; FBgn0003231
GO Biological Processes	GO:0006066	alcohol metabolic process	88	3	1.176	1.8674	0.901	0.217038	0.663464	1	0.385176	1	Idh; Pepck1; Gpdh1	FBgn0001248; FBgn0003067; FBgn0001128
GO Biological Processes	GO:0006464	cellular protein modification process	1312	28	10.98	1.169	0.225	0.217543	0.662455	1	0.385274	1	Atg18a; Atg8a; CaMKI; CG12975; CG1827; CG7747; CG7857; Hrs; SNF4Agamma; Su(dx); sws; Ubc10; Ing5; kay; kud; Madm; Mat1; Mical; Nuak1; Pak3; pall; Pgant3; PIG-O; Pka-C1; Pka-R1; Ras85D; Rep; Rok	FBgn0035850; FBgn0052672; FBgn0016126; FBgn0037061; FBgn0033431; FBgn0034109; FBgn0026738; FBgn0031450; FBgn0264357; FBgn0003557; FBgn0003656; FBgn0026316; FBgn0032516; FBgn0001297; FBgn0036667; FBgn0027497; FBgn0024956; FBgn0053208; FBgn0262617; FBgn0044826; FBgn0036005; FBgn0027558; FBgn0034346; FBgn0000273; FBgn0259243; FBgn0003205; FBgn0026378; FBgn0026181
GO Biological Processes	GO:0007350	blastoderm segmentation	221	6	2.353	1.4871	0.573	0.217634	0.662274	1	0.385274	1	arm; baz; Shc; Tm1; Pka-C1; Ras85D	FBgn0000117; FBgn0000163; FBgn0015296; FBgn0003721; FBgn0000273; FBgn0003205
GO Biological Processes	GO:0010004	gastrulation involving germ band extension	48	2	0.784	2.2824	1.191	0.218334	0.660879	1	0.385274	1	arm; baz	FBgn0000117; FBgn0000163
GO Biological Processes	GO:0030307	positive regulation of cell growth	48	2	0.784	2.2824	1.191	0.218334	0.660879	1	0.385274	1	Abp1; Orct2	FBgn0036372; FBgn0086365
GO Biological Processes	GO:0035172	hemocyte proliferation	48	2	0.784	2.2824	1.191	0.218334	0.660879	1	0.385274	1	mxc; Ras85D	FBgn0260789; FBgn0003205
GO Biological Processes	GO:0048103	somatic stem cell division	48	2	0.784	2.2824	1.191	0.218334	0.660879	1	0.385274	1	baz; pins	FBgn0000163; FBgn0040080
REACTOME pathway	R-DME-6782210	Gap-filling DNA repair synthesis and ligation in TC-NER	48	2	0.784	2.2824	1.191	0.218334	0.660879	1	0.385274	1	Mat1; DNAlig1	FBgn0024956; FBgn0262619
GO Biological Processes	GO:0035282	segmentation	268	7	2.745	1.4307	0.517	0.219243	0.659074	1	0.386565	1	Pka-C1; Ras85D; Shc; Su(dx); Tm1; arm; baz	FBgn0000273; FBgn0003205; FBgn0015296; FBgn0003557; FBgn0003721; FBgn0000117; FBgn0000163
GO Biological Processes	GO:0009792	embryo development ending in birth or egg hatching	222	6	2.353	1.4804	0.566	0.22055	0.656493	1	0.388554	1	kay; Ras85D; Rok; arm; cora; scb	FBgn0001297; FBgn0003205; FBgn0026181; FBgn0000117; FBgn0010434; FBgn0286785
GO Biological Processes	GO:0051726	regulation of cell cycle	316	8	3.137	1.3867	0.472	0.22145	0.654724	1	0.389708	1	Rok; SNF4Agamma; spidey; Hrs; Ing5; kay; Mat1; p115	FBgn0026181; FBgn0264357; FBgn0029975; FBgn0031450; FBgn0032516; FBgn0001297; FBgn0024956; FBgn0040087
GO Biological Processes	GO:0007304	chorion-containing eggshell formation	132	4	1.569	1.6599	0.731	0.221563	0.654502	1	0.389708	1	Ppcs; RanBPM; Ras85D; CG15721	FBgn0261285; FBgn0262114; FBgn0003205; FBgn0030438
GO Biological Processes	GO:0006261	DNA-dependent DNA replication	89	3	1.176	1.8464	0.885	0.221824	0.653992	1	0.38985	1	DNAlig1; EndoG; spidey	FBgn0262619; FBgn0033690; FBgn0029975
GO Biological Processes	GO:0043161	proteasome-mediated ubiquitin-dependent protein catabolic process	223	6	2.353	1.4738	0.56	0.22348	0.650762	1	0.390593	1	Su(dx); CG31357; Der-2; Ltn1; pall; Pka-C1	FBgn0003557; FBgn0051357; FBgn0038438; FBgn0262517; FBgn0036005; FBgn0000273
GO Biological Processes	GO:0008039	synaptic target recognition	49	2	0.784	2.2358	1.161	0.225073	0.647677	1	0.390593	1	Fas3; Npc2a	FBgn0000636; FBgn0031381
GO Biological Processes	GO:0030335	positive regulation of cell migration	49	2	0.784	2.2358	1.161	0.225073	0.647677	1	0.390593	1	Hrs; kay	FBgn0031450; FBgn0001297
GO Biological Processes	GO:0035151	regulation of tube size, open tracheal system	49	2	0.784	2.2358	1.161	0.225073	0.647677	1	0.390593	1	cora; gammaCOP	FBgn0010434; FBgn0028968
GO Biological Processes	GO:0040014	regulation of multicellular organism growth	49	2	0.784	2.2358	1.161	0.225073	0.647677	1	0.390593	1	Orct2; Ras85D	FBgn0086365; FBgn0003205
GO Biological Processes	GO:0042745	circadian sleep/wake cycle	49	2	0.784	2.2358	1.161	0.225073	0.647677	1	0.390593	1	trsn; Pka-C1	FBgn0033528; FBgn0000273
GO Biological Processes	GO:0045860	positive regulation of protein kinase activity	49	2	0.784	2.2358	1.161	0.225073	0.647677	1	0.390593	1	Mat1; Pak3	FBgn0024956; FBgn0044826
GO Biological Processes	GO:0070828	heterochromatin organization	49	2	0.784	2.2358	1.161	0.225073	0.647677	1	0.390593	1	piwi; Hnf4	FBgn0004872; FBgn0004914
GO Biological Processes	GO:0032870	cellular response to hormone stimulus	133	4	1.569	1.6474	0.72	0.225438	0.646972	1	0.390593	1	Lpin; Nup98-96; Chd64; Hnf4	FBgn0263593; FBgn0039120; FBgn0035499; FBgn0004914
GO Biological Processes	GO:0043068	positive regulation of programmed cell death	90	3	1.176	1.8259	0.869	0.22663	0.644682	1	0.390593	1	Ing5; pnut; Dredd	FBgn0032516; FBgn0013726; FBgn0020381
GO Biological Processes	GO:0008610	lipid biosynthetic process	226	6	2.353	1.4542	0.54	0.232345	0.633868	1	0.398672	1	Hmgs; ifc; Lpin; Npc2a; Pepck1; PIG-O	FBgn0010611; FBgn0001941; FBgn0263593; FBgn0031381; FBgn0003067; FBgn0034346
GO Biological Processes	GO:0030703	eggshell formation	135	4	1.569	1.623	0.699	0.23324	0.632197	1	0.399893	1	CG15721; Ppcs; RanBPM; Ras85D	FBgn0030438; FBgn0261285; FBgn0262114; FBgn0003205
GO Biological Processes	GO:0032446	protein modification by small protein conjugation	227	6	2.353	1.4478	0.534	0.235324	0.628334	1	0.403148	1	Hrs; pall; Su(dx); Ubc10; Atg8a; CG7747	FBgn0031450; FBgn0036005; FBgn0003557; FBgn0026316; FBgn0052672; FBgn0034109
REACTOME pathway	R-DME-5696398	Nucleotide Excision Repair	92	3	1.176	1.7862	0.837	0.236303	0.626532	1	0.404505	1	Act5C; Mat1; DNAlig1	FBgn0000042; FBgn0024956; FBgn0262619
GO Biological Processes	GO:0048515	spermatid differentiation	136	4	1.569	1.6111	0.688	0.237166	0.624948	1	0.405546	1	WASp; Act5C; Dredd; EndoG	FBgn0024273; FBgn0000042; FBgn0020381; FBgn0033690
GO Biological Processes	GO:0042493	response to drug	228	6	2.353	1.4415	0.528	0.238316	0.622848	1	0.405546	1	aay; cher; Galphas; Pka-C1; Pka-R1; scb	FBgn0023129; FBgn0014141; FBgn0001123; FBgn0000273; FBgn0259243; FBgn0286785
GO Biological Processes	GO:0019216	regulation of lipid metabolic process	51	2	0.784	2.1481	1.103	0.238594	0.62234	1	0.405546	1	Lpin; Lsd-2	FBgn0263593; FBgn0030608
GO Biological Processes	GO:0033674	positive regulation of kinase activity	51	2	0.784	2.1481	1.103	0.238594	0.62234	1	0.405546	1	Mat1; Pak3	FBgn0024956; FBgn0044826
GO Biological Processes	GO:0030258	lipid modification	93	3	1.176	1.767	0.821	0.241166	0.617684	1	0.405546	1	Pi4KIIalpha; CG7956; Hnf4	FBgn0037339; FBgn0038890; FBgn0004914
GO Biological Processes	GO:0098656	anion transmembrane transport	93	3	1.176	1.767	0.821	0.241166	0.617684	1	0.405546	1	CG13384; CG16700; CG4991	FBgn0032036; FBgn0030816; FBgn0030817
REACTOME pathway	R-DME-196849	Metabolism of water-soluble vitamins and cofactors	93	3	1.176	1.767	0.821	0.241166	0.617684	1	0.405546	1	CG30344; CG6293; Ppcs	FBgn0050344; FBgn0037807; FBgn0261285
REACTOME pathway	R-DME-72163	mRNA Splicing - Major Pathway	138	4	1.569	1.5877	0.667	0.245064	0.610721	1	0.411087	1	ncm; Ars2; CG7747; Sf3b5	FBgn0086707; FBgn0033062; FBgn0034109; FBgn0040534
REACTOME pathway	R-DME-209360	Ubiquitination and proteolysis of phosphorylated CI	52	2	0.784	2.1068	1.075	0.245371	0.610177	1	0.411285	1	arm; Pka-C1	FBgn0000117; FBgn0000273
GO Biological Processes	GO:0040029	regulation of gene expression, epigenetic	231	6	2.353	1.4228	0.509	0.247359	0.606672	1	0.414298	1	piwi; Ars2; CG6701; Hnf4; trsn; Upf2	FBgn0004872; FBgn0033062; FBgn0033889; FBgn0004914; FBgn0033528; FBgn0029992
KEGG Pathway D.mel	path:map01240	Biosynthesis of cofactors	139	4	1.569	1.5763	0.657	0.249035	0.60374	1	0.415656	1	Ugt301D1; Ugt49C1; Ppcs; Ugt37D1	FBgn0032684; FBgn0034605; FBgn0261285; FBgn0040260
REACTOME pathway	R-DME-397014	Muscle contraction	95	3	1.176	1.7298	0.791	0.250941	0.600428	1	0.415656	1	Pka-C1; scb; Tm1	FBgn0000273; FBgn0286785; FBgn0003721
REACTOME pathway	R-DME-983231	Factors involved in megakaryocyte development and platelet production	95	3	1.176	1.7298	0.791	0.250941	0.600428	1	0.415656	1	Pka-C1; Pka-R1; alphaTub84B	FBgn0000273; FBgn0259243; FBgn0003884
KEGG Pathway D.mel	path:map01212	Fatty acid metabolism	53	2	0.784	2.067	1.048	0.252155	0.598332	1	0.415656	1	spidey; CG17597	FBgn0029975; FBgn0032715
GO Biological Processes	GO:0035264	multicellular organism growth	53	2	0.784	2.067	1.048	0.252155	0.598332	1	0.415656	1	Orct2; Ras85D	FBgn0086365; FBgn0003205
GO Biological Processes	GO:0045089	positive regulation of innate immune response	53	2	0.784	2.067	1.048	0.252155	0.598332	1	0.415656	1	Crag; Dredd	FBgn0025864; FBgn0020381
GO Biological Processes	GO:0045732	positive regulation of protein catabolic process	53	2	0.784	2.067	1.048	0.252155	0.598332	1	0.415656	1	Pka-C1; Su(dx)	FBgn0000273; FBgn0003557
GO Biological Processes	GO:2000147	positive regulation of cell motility	53	2	0.784	2.067	1.048	0.252155	0.598332	1	0.415656	1	Hrs; kay	FBgn0031450; FBgn0001297
REACTOME pathway	R-DME-9663891	Selective autophagy	53	2	0.784	2.067	1.048	0.252155	0.598332	1	0.415656	1	Dlic; ref(2)P	FBgn0030276; FBgn0003231
GO Biological Processes	GO:0007266	Rho protein signal transduction	54	2	0.784	2.0288	1.021	0.258944	0.586794	1	0.420735	1	RhoGDI; Rok	FBgn0036921; FBgn0026181
GO Biological Processes	GO:0010038	response to metal ion	54	2	0.784	2.0288	1.021	0.258944	0.586794	1	0.420735	1	Fer1HCH; Fer2LCH	FBgn0015222; FBgn0015221
GO Biological Processes	GO:0015711	organic anion transport	142	4	1.569	1.543	0.626	0.261029	0.583311	1	0.423807	1	CG13384; CG16700; CG4991; scramb2	FBgn0032036; FBgn0030816; FBgn0030817; FBgn0035390
GO Biological Processes	GO:0048675	axon extension	55	2	0.784	1.9919	0.994	0.265735	0.575551	1	0.427941	1	Abp1; bif	FBgn0036372; FBgn0014133
GO Biological Processes	GO:0009880	embryonic pattern specification	238	6	2.353	1.3809	0.466	0.268829	0.570524	1	0.427941	1	Pka-C1; Ras85D; Shc; Tm1; arm; baz	FBgn0000273; FBgn0003205; FBgn0015296; FBgn0003721; FBgn0000117; FBgn0000163
GO Biological Processes	GO:0010498	proteasomal protein catabolic process	238	6	2.353	1.3809	0.466	0.268829	0.570524	1	0.427941	1	Su(dx); Ltn1; pall; Pka-C1; CG31357; Der-2	FBgn0003557; FBgn0262517; FBgn0036005; FBgn0000273; FBgn0051357; FBgn0038438
REACTOME pathway	R-DME-5673001	RAF/MAP kinase cascade	144	4	1.569	1.5216	0.606	0.269087	0.570107	1	0.427941	1	Act5C; 14-3-3zeta; Ras85D; Shc	FBgn0000042; FBgn0004907; FBgn0003205; FBgn0015296
REACTOME pathway	R-DME-72172	mRNA Splicing	144	4	1.569	1.5216	0.606	0.269087	0.570107	1	0.427941	1	ncm; Ars2; CG7747; Sf3b5	FBgn0086707; FBgn0033062; FBgn0034109; FBgn0040534
REACTOME pathway	R-DME-5358351	Signaling by Hedgehog	99	3	1.176	1.6599	0.731	0.270656	0.567582	1	0.429494	1	Pka-C1; Pka-R1; Der-2	FBgn0000273; FBgn0259243; FBgn0038438
REACTOME pathway	R-DME-927802	Nonsense-Mediated Decay (NMD)	99	3	1.176	1.6599	0.731	0.270656	0.567582	1	0.429494	1	sta; Upf2; RpL14	FBgn0003517; FBgn0029992; FBgn0017579
REACTOME pathway	R-DME-975957	Nonsense Mediated Decay (NMD) enhanced by the Exon Junction Complex (EJC)	99	3	1.176	1.6599	0.731	0.270656	0.567582	1	0.429494	1	sta; Upf2; RpL14	FBgn0003517; FBgn0029992; FBgn0017579
GO Biological Processes	GO:0016322	neuron remodeling	56	2	0.784	1.9563	0.968	0.272526	0.564592	1	0.431516	1	Hrs; Mical	FBgn0031450; FBgn0053208
GO Biological Processes	GO:0048568	embryonic organ development	56	2	0.784	1.9563	0.968	0.272526	0.564592	1	0.431516	1	sn; Ras85D	FBgn0003447; FBgn0003205
GO Biological Processes	GO:2000243	positive regulation of reproductive process	56	2	0.784	1.9563	0.968	0.272526	0.564592	1	0.431516	1	Hrs; kay	FBgn0031450; FBgn0001297
REACTOME pathway	R-DME-5684996	MAPK1/MAPK3 signaling	145	4	1.569	1.5111	0.596	0.273133	0.563625	1	0.432163	1	Act5C; 14-3-3zeta; Ras85D; Shc	FBgn0000042; FBgn0004907; FBgn0003205; FBgn0015296
GO Biological Processes	GO:0001751	compound eye photoreceptor cell differentiation	192	5	1.961	1.4265	0.512	0.273976	0.562288	1	0.432599	1	Sec6; Shc; AP-1sigma; kay; Ras85D	FBgn0266671; FBgn0015296; FBgn0039132; FBgn0001297; FBgn0003205
GO Biological Processes	GO:0006520	cellular amino acid metabolic process	192	5	1.961	1.4265	0.512	0.273976	0.562288	1	0.432599	1	aay; amd; CG7860; Gdh; GLS	FBgn0023129; FBgn0000075; FBgn0030653; FBgn0001098; FBgn0261625
GO Biological Processes	GO:0007166	cell surface receptor signaling pathway	687	15	5.882	1.196	0.258	0.274006	0.56224	1	0.432599	1	Shc; Su(dx); 14-3-3zeta; arm; CG14174; crq; Dredd; Hrs; kay; Lpin; Pka-C1; Psn; RanBPM; Ras85D; Rok	FBgn0015296; FBgn0003557; FBgn0004907; FBgn0000117; FBgn0036036; FBgn0015924; FBgn0020381; FBgn0031450; FBgn0001297; FBgn0263593; FBgn0000273; FBgn0284421; FBgn0262114; FBgn0003205; FBgn0026181
GO Biological Processes	GO:0048639	positive regulation of developmental growth	100	3	1.176	1.6433	0.717	0.275613	0.5597	1	0.434821	1	Abp1; Orct2; pnut	FBgn0036372; FBgn0086365; FBgn0013726
GO Biological Processes	GO:0010942	positive regulation of cell death	101	3	1.176	1.627	0.702	0.28058	0.551944	1	0.437908	1	Ing5; pnut; Dredd	FBgn0032516; FBgn0013726; FBgn0020381
GO Biological Processes	GO:0019827	stem cell population maintenance	101	3	1.176	1.627	0.702	0.28058	0.551944	1	0.437908	1	arm; Nup98-96; piwi	FBgn0000117; FBgn0039120; FBgn0004872
GO Biological Processes	GO:0016458	gene silencing	242	6	2.353	1.3581	0.442	0.281303	0.550825	1	0.437908	1	Ars2; CG6701; Hnf4; piwi; trsn; Upf2	FBgn0033062; FBgn0033889; FBgn0004914; FBgn0004872; FBgn0033528; FBgn0029992
GO Biological Processes	GO:0007043	cell-cell junction assembly	58	2	0.784	1.8888	0.917	0.286099	0.543483	1	0.443006	1	arm; baz	FBgn0000117; FBgn0000163
REACTOME pathway	R-DME-209446	N-HH ligand not bound to PTC receptor complex	58	2	0.784	1.8888	0.917	0.286099	0.543483	1	0.443006	1	arm; Pka-C1	FBgn0000117; FBgn0000273
GO Biological Processes	GO:0002225	positive regulation of antimicrobial peptide production	59	2	0.784	1.8568	0.893	0.292877	0.533315	1	0.449594	1	Dredd; kay	FBgn0020381; FBgn0001297
GO Biological Processes	GO:0007269	neurotransmitter secretion	104	3	1.176	1.5801	0.66	0.295524	0.529407	1	0.449594	1	Gdi; Sec6; Rep	FBgn0004868; FBgn0266671; FBgn0026378
GO Biological Processes	GO:0017145	stem cell division	104	3	1.176	1.5801	0.66	0.295524	0.529407	1	0.449594	1	pins; piwi; baz	FBgn0040080; FBgn0004872; FBgn0000163
KEGG Pathway D.mel	path:map01232	Nucleotide metabolism	60	2	0.784	1.8259	0.869	0.299646	0.523391	1	0.45491	1	Adgf-A; CG6951	FBgn0036752; FBgn0036959
GO Biological Processes	GO:0002760	positive regulation of antimicrobial humoral response	60	2	0.784	1.8259	0.869	0.299646	0.523391	1	0.45491	1	kay; Dredd	FBgn0001297; FBgn0020381
GO Biological Processes	GO:0002922	positive regulation of humoral immune response	60	2	0.784	1.8259	0.869	0.299646	0.523391	1	0.45491	1	kay; Dredd	FBgn0001297; FBgn0020381
GO Biological Processes	GO:0007423	sensory organ development	548	12	4.706	1.1995	0.262	0.300297	0.522449	1	0.455279	1	kay; Pka-C1; Ppcs; Ras85D; Rok; Sec6; Shc; sn; WASp; Abp1; AP-1sigma; arm	FBgn0001297; FBgn0000273; FBgn0261285; FBgn0003205; FBgn0026181; FBgn0266671; FBgn0015296; FBgn0003447; FBgn0024273; FBgn0036372; FBgn0039132; FBgn0000117
GO Biological Processes	GO:0006887	exocytosis	105	3	1.176	1.565	0.646	0.300517	0.52213	1	0.455279	1	Hrs; Sec6; Rab7	FBgn0031450; FBgn0266671; FBgn0015795
GO Biological Processes	GO:0007314	oocyte anterior/posterior axis specification	105	3	1.176	1.565	0.646	0.300517	0.52213	1	0.455279	1	Tm1; baz; Pka-C1	FBgn0003721; FBgn0000163; FBgn0000273
GO Biological Processes	GO:0010608	posttranscriptional regulation of gene expression	249	6	2.353	1.3199	0.4	0.303433	0.517937	1	0.458906	1	trsn; Upf2; Ars2; CG6701; Ltn1; piwi	FBgn0033528; FBgn0029992; FBgn0033062; FBgn0033889; FBgn0262517; FBgn0004872
GO Biological Processes	GO:0010506	regulation of autophagy	106	3	1.176	1.5503	0.633	0.305515	0.514967	1	0.458906	1	Atg18a; Atg8a; Ras85D	FBgn0035850; FBgn0052672; FBgn0003205
KEGG Pathway D.mel	path:map04070	Phosphatidylinositol signaling system	61	2	0.784	1.7959	0.845	0.306405	0.513704	1	0.458906	1	Pi4KIIalpha; CG7956	FBgn0037339; FBgn0038890
GO Biological Processes	GO:0042335	cuticle development	250	6	2.353	1.3146	0.395	0.306622	0.513397	1	0.458906	1	amd; arm; ATP7; gammaCOP; sn; WASp	FBgn0000075; FBgn0000117; FBgn0030343; FBgn0028968; FBgn0003447; FBgn0024273
KEGG Pathway D.mel	path:map04120	Ubiquitin mediated proteolysis	107	3	1.176	1.5358	0.619	0.310517	0.507915	1	0.461424	1	Su(dx); CG7747; Ubc10	FBgn0003557; FBgn0034109; FBgn0026316
KEGG Pathway D.mel	path:map04310	Wnt signaling pathway	107	3	1.176	1.5358	0.619	0.310517	0.507915	1	0.461424	1	arm; Pka-C1; Psn	FBgn0000117; FBgn0000273; FBgn0284421
GO Biological Processes	GO:0001754	eye photoreceptor cell differentiation	203	5	1.961	1.3492	0.432	0.312952	0.504523	1	0.463755	1	kay; Ras85D; Sec6; Shc; AP-1sigma	FBgn0001297; FBgn0003205; FBgn0266671; FBgn0015296; FBgn0039132
FlyBase signaling pathway (experimental evidence)	FBgg0000958	Epidermal Growth Factor Receptor Signaling Pathway	62	2	0.784	1.767	0.821	0.313152	0.504245	1	0.463755	1	Ras85D; Shc	FBgn0003205; FBgn0015296
GO Biological Processes	GO:0032006	regulation of TOR signaling	62	2	0.784	1.767	0.821	0.313152	0.504245	1	0.463755	1	Ras85D; Shc	FBgn0003205; FBgn0015296
GO Biological Processes	GO:0060033	anatomical structure regression	62	2	0.784	1.767	0.821	0.313152	0.504245	1	0.463755	1	Atg18a; Atg8a	FBgn0035850; FBgn0052672
GO Biological Processes	GO:1900424	regulation of defense response to bacterium	62	2	0.784	1.767	0.821	0.313152	0.504245	1	0.463755	1	kay; Dredd	FBgn0001297; FBgn0020381
GO Biological Processes	GO:0008358	maternal determination of anterior/posterior axis, embryo	108	3	1.176	1.5216	0.606	0.315521	0.500972	1	0.466627	1	Tm1; Pka-C1; baz	FBgn0003721; FBgn0000273; FBgn0000163
GO Biological Processes	GO:0050778	positive regulation of immune response	108	3	1.176	1.5216	0.606	0.315521	0.500972	1	0.466627	1	kay; Crag; Dredd	FBgn0001297; FBgn0025864; FBgn0020381
GO Biological Processes	GO:0030010	establishment of cell polarity	63	2	0.784	1.7389	0.798	0.319884	0.495008	1	0.469683	1	baz; pins	FBgn0000163; FBgn0040080
GO Biological Processes	GO:0045451	pole plasm oskar mRNA localization	63	2	0.784	1.7389	0.798	0.319884	0.495008	1	0.469683	1	Pka-C1; Tm1	FBgn0000273; FBgn0003721
GO Biological Processes	GO:0007623	circadian rhythm	157	4	1.569	1.3956	0.481	0.322341	0.491685	1	0.471263	1	trsn; Fer2LCH; kay; Pka-C1	FBgn0033528; FBgn0015221; FBgn0001297; FBgn0000273
GO Biological Processes	GO:0008360	regulation of cell shape	64	2	0.784	1.7118	0.776	0.3266	0.485983	1	0.47653	1	Rok; WASp	FBgn0026181; FBgn0024273
GO Biological Processes	GO:0019731	antibacterial humoral response	64	2	0.784	1.7118	0.776	0.3266	0.485983	1	0.47653	1	Dredd; kay	FBgn0020381; FBgn0001297
REACTOME pathway	R-DME-6781827	Transcription-Coupled Nucleotide Excision Repair (TC-NER)	64	2	0.784	1.7118	0.776	0.3266	0.485983	1	0.47653	1	Mat1; DNAlig1	FBgn0024956; FBgn0262619
GO Biological Processes	GO:0006511	ubiquitin-dependent protein catabolic process	307	7	2.745	1.249	0.321	0.329141	0.482619	1	0.47819	1	Ltn1; pall; Pka-C1; CG31357; Der-2; Su(dx); Ubc10	FBgn0262517; FBgn0036005; FBgn0000273; FBgn0051357; FBgn0038438; FBgn0003557; FBgn0026316
GO Biological Processes	GO:0007507	heart development	111	3	1.176	1.4804	0.566	0.33054	0.480776	1	0.47819	1	scb; arm; cora	FBgn0286785; FBgn0000117; FBgn0010434
FlyBase signaling pathway (experimental evidence)	FBgg0000978	Hedgehog Signaling Pathway	65	2	0.784	1.6854	0.753	0.333299	0.477166	1	0.47819	1	Pka-C1; Su(dx)	FBgn0000273; FBgn0003557
GO Biological Processes	GO:0033993	response to lipid	65	2	0.784	1.6854	0.753	0.333299	0.477166	1	0.47819	1	Nup98-96; Pepck1	FBgn0039120; FBgn0003067
GO Biological Processes	GO:0042274	ribosomal small subunit biogenesis	65	2	0.784	1.6854	0.753	0.333299	0.477166	1	0.47819	1	sta; CG11030	FBgn0003517; FBgn0031736
GO Biological Processes	GO:0009952	anterior/posterior pattern specification	210	5	1.961	1.3042	0.383	0.338139	0.470904	1	0.484585	1	Shc; Tm1; baz; Pka-C1; Ras85D	FBgn0015296; FBgn0003721; FBgn0000163; FBgn0000273; FBgn0003205
GO Biological Processes	GO:0001933	negative regulation of protein phosphorylation	66	2	0.784	1.6599	0.731	0.339979	0.468548	1	0.486259	1	sws; Hrs	FBgn0003656; FBgn0031450
GO Biological Processes	GO:0035195	gene silencing by miRNA	66	2	0.784	1.6599	0.731	0.339979	0.468548	1	0.486259	1	Upf2; Ars2	FBgn0029992; FBgn0033062
REACTOME pathway	R-DME-8878159	Transcriptional regulation by RUNX3	66	2	0.784	1.6599	0.731	0.339979	0.468548	1	0.486259	1	arm; Ras85D	FBgn0000117; FBgn0003205
GO Biological Processes	GO:0019941	modification-dependent protein catabolic process	311	7	2.745	1.2329	0.302	0.340963	0.467293	1	0.487346	1	CG31357; Der-2; Ltn1; pall; Pka-C1; Su(dx); Ubc10	FBgn0051357; FBgn0038438; FBgn0262517; FBgn0036005; FBgn0000273; FBgn0003557; FBgn0026316
REACTOME pathway	R-DME-72203	Processing of Capped Intron-Containing Pre-mRNA	212	5	1.961	1.2919	0.369	0.34537	0.461715	1	0.488578	1	ncm; Ars2; CG7747; Nup98-96; Sf3b5	FBgn0086707; FBgn0033062; FBgn0034109; FBgn0039120; FBgn0040534
GO Biological Processes	GO:0001934	positive regulation of protein phosphorylation	114	3	1.176	1.4415	0.528	0.345551	0.461488	1	0.488578	1	Mat1; Pak3; Ras85D	FBgn0024956; FBgn0044826; FBgn0003205
GO Biological Processes	GO:0008589	regulation of smoothened signaling pathway	67	2	0.784	1.6351	0.709	0.346638	0.460124	1	0.489345	1	Su(dx); Pka-C1	FBgn0003557; FBgn0000273
REACTOME pathway	R-DME-8939236	RUNX1 regulates transcription of genes involved in differentiation of HSCs	67	2	0.784	1.6351	0.709	0.346638	0.460124	1	0.489345	1	Su(dx); Mat1	FBgn0003557; FBgn0024956
GO Biological Processes	GO:0007169	transmembrane receptor protein tyrosine kinase signaling pathway	213	5	1.961	1.2858	0.363	0.348989	0.457188	1	0.492345	1	Lpin; Ras85D; Shc; 14-3-3zeta; Hrs	FBgn0263593; FBgn0003205; FBgn0015296; FBgn0004907; FBgn0031450
GO Biological Processes	GO:0007422	peripheral nervous system development	68	2	0.784	1.6111	0.688	0.353275	0.451887	1	0.496778	1	Dredd; Ras85D	FBgn0020381; FBgn0003205
GO Biological Processes	GO:0019094	pole plasm mRNA localization	68	2	0.784	1.6111	0.688	0.353275	0.451887	1	0.496778	1	Pka-C1; Tm1	FBgn0000273; FBgn0003721
GO Biological Processes	GO:0042326	negative regulation of phosphorylation	68	2	0.784	1.6111	0.688	0.353275	0.451887	1	0.496778	1	Hrs; sws	FBgn0031450; FBgn0003656
GO Biological Processes	GO:0072002	Malpighian tubule development	68	2	0.784	1.6111	0.688	0.353275	0.451887	1	0.496778	1	Ras85D; baz	FBgn0003205; FBgn0000163
REACTOME pathway	R-DME-5696399	Global Genome Nucleotide Excision Repair (GG-NER)	68	2	0.784	1.6111	0.688	0.353275	0.451887	1	0.496778	1	Act5C; Mat1	FBgn0000042; FBgn0024956
GO Biological Processes	GO:0007018	microtubule-based movement	165	4	1.569	1.3279	0.409	0.355519	0.449137	1	0.497725	1	Lsd-2; Rab1; Dlic; gammaCOP	FBgn0030608; FBgn0285937; FBgn0030276; FBgn0028968
GO Biological Processes	GO:0009725	response to hormone	165	4	1.569	1.3279	0.409	0.355519	0.449137	1	0.497725	1	Lpin; Nup98-96; Chd64; Hnf4	FBgn0263593; FBgn0039120; FBgn0035499; FBgn0004914
GO Biological Processes	GO:0006310	DNA recombination	116	3	1.176	1.4166	0.502	0.355544	0.449107	1	0.497725	1	CG4078; DNAlig1; piwi	FBgn0029798; FBgn0262619; FBgn0004872
GO Biological Processes	GO:0000956	nuclear-transcribed mRNA catabolic process	69	2	0.784	1.5877	0.667	0.359888	0.443832	1	0.498342	1	Upf2; piwi	FBgn0029992; FBgn0004872
GO Biological Processes	GO:0007316	pole plasm RNA localization	69	2	0.784	1.5877	0.667	0.359888	0.443832	1	0.498342	1	Tm1; Pka-C1	FBgn0003721; FBgn0000273
GO Biological Processes	GO:0031929	TOR signaling	69	2	0.784	1.5877	0.667	0.359888	0.443832	1	0.498342	1	Ras85D; Shc	FBgn0003205; FBgn0015296
GO Biological Processes	GO:0040017	positive regulation of locomotion	69	2	0.784	1.5877	0.667	0.359888	0.443832	1	0.498342	1	Hrs; kay	FBgn0031450; FBgn0001297
GO Biological Processes	GO:0042176	regulation of protein catabolic process	69	2	0.784	1.5877	0.667	0.359888	0.443832	1	0.498342	1	Pka-C1; Su(dx)	FBgn0000273; FBgn0003557
REACTOME pathway	R-DME-209392	Hedgehog pathway	69	2	0.784	1.5877	0.667	0.359888	0.443832	1	0.498342	1	arm; Pka-C1	FBgn0000117; FBgn0000273
REACTOME pathway	R-DME-425366	Transport of bile salts and organic acids, metal ions and amine compounds	69	2	0.784	1.5877	0.667	0.359888	0.443832	1	0.498342	1	CG6231; Orct2	FBgn0038720; FBgn0086365
REACTOME pathway	R-DME-8939211	ESR-mediated signaling	69	2	0.784	1.5877	0.667	0.359888	0.443832	1	0.498342	1	Ras85D; Shc	FBgn0003205; FBgn0015296
GO Biological Processes	GO:0006497	protein lipidation	70	2	0.784	1.565	0.646	0.366477	0.435954	1	0.505977	1	PIG-O; Atg18a	FBgn0034346; FBgn0035850
GO Biological Processes	GO:0045787	positive regulation of cell cycle	70	2	0.784	1.565	0.646	0.366477	0.435954	1	0.505977	1	SNF4Agamma; Mat1	FBgn0264357; FBgn0024956
REACTOME pathway	R-DME-8957322	Metabolism of steroids	119	3	1.176	1.3809	0.466	0.370494	0.431219	1	0.507213	1	spidey; Cyp4e2; Hmgs	FBgn0029975; FBgn0014469; FBgn0010611
GO Biological Processes	GO:0006091	generation of precursor metabolites and energy	219	5	1.961	1.2506	0.323	0.370741	0.43093	1	0.507231	1	Oscillin; Atg18a; CG7766; Gapdh2; Hex-C	FBgn0031717; FBgn0035850; FBgn0030087; FBgn0001092; FBgn0001187
GO Biological Processes	GO:0050877	nervous system process	581	12	4.706	1.1314	0.178	0.37239	0.429002	1	0.509167	1	14-3-3zeta; arm; Bmcp; cer; cher; Galphas; Sap47; scb; sws; Pka-C1; Pka-R1; Psn	FBgn0004907; FBgn0000117; FBgn0036199; FBgn0034443; FBgn0014141; FBgn0001123; FBgn0013334; FBgn0286785; FBgn0003656; FBgn0000273; FBgn0259243; FBgn0284421
FlyBase signaling pathway (experimental evidence)	FBgg0001068	Notch Signaling Pathway	71	2	0.784	1.543	0.626	0.373039	0.428246	1	0.509734	1	Su(dx); Psn	FBgn0003557; FBgn0284421
GO Biological Processes	GO:0032270	positive regulation of cellular protein metabolic process	272	6	2.353	1.2083	0.273	0.377851	0.422679	1	0.514323	1	Dredd; Hrs; Mat1; Pak3; Pka-C1; Ras85D	FBgn0020381; FBgn0031450; FBgn0024956; FBgn0044826; FBgn0000273; FBgn0003205
GO Biological Processes	GO:0002784	regulation of antimicrobial peptide production	72	2	0.784	1.5216	0.606	0.379574	0.420704	1	0.514323	1	Dredd; kay	FBgn0020381; FBgn0001297
GO Biological Processes	GO:0035214	eye-antennal disc development	72	2	0.784	1.5216	0.606	0.379574	0.420704	1	0.514323	1	sn; Ras85D	FBgn0003447; FBgn0003205
GO Biological Processes	GO:0045475	locomotor rhythm	72	2	0.784	1.5216	0.606	0.379574	0.420704	1	0.514323	1	kay; Fer2LCH	FBgn0001297; FBgn0015221
GO Biological Processes	GO:0045862	positive regulation of proteolysis	72	2	0.784	1.5216	0.606	0.379574	0.420704	1	0.514323	1	Dredd; Pka-C1	FBgn0020381; FBgn0000273
REACTOME pathway	R-DME-5633007	Regulation of TP53 Activity	72	2	0.784	1.5216	0.606	0.379574	0.420704	1	0.514323	1	Ing5; SNF4Agamma	FBgn0032516; FBgn0264357
REACTOME pathway	R-DME-8856825	Cargo recognition for clathrin-mediated endocytosis	72	2	0.784	1.5216	0.606	0.379574	0.420704	1	0.514323	1	crq; Hrs	FBgn0015924; FBgn0031450
GO Biological Processes	GO:0072089	stem cell proliferation	121	3	1.176	1.3581	0.442	0.380427	0.419728	1	0.514323	1	baz; pins; Ras85D	FBgn0000163; FBgn0040080; FBgn0003205
GO Biological Processes	GO:0006457	protein folding	122	3	1.176	1.347	0.43	0.385381	0.414109	1	0.519392	1	Qsox1; 14-3-3zeta; CG7747	FBgn0033814; FBgn0004907; FBgn0034109
GO Biological Processes	GO:0001752	compound eye photoreceptor fate commitment	73	2	0.784	1.5007	0.586	0.38608	0.413323	1	0.519392	1	kay; Ras85D	FBgn0001297; FBgn0003205
GO Biological Processes	GO:0007052	mitotic spindle organization	73	2	0.784	1.5007	0.586	0.38608	0.413323	1	0.519392	1	Patronin; Rok	FBgn0263197; FBgn0026181
GO Biological Processes	GO:0007173	epidermal growth factor receptor signaling pathway	73	2	0.784	1.5007	0.586	0.38608	0.413323	1	0.519392	1	Ras85D; Shc	FBgn0003205; FBgn0015296
GO Biological Processes	GO:0008587	imaginal disc-derived wing margin morphogenesis	73	2	0.784	1.5007	0.586	0.38608	0.413323	1	0.519392	1	arm; Su(dx)	FBgn0000117; FBgn0003557
GO Biological Processes	GO:0061844	antimicrobial humoral immune response mediated by antimicrobial peptide	73	2	0.784	1.5007	0.586	0.38608	0.413323	1	0.519392	1	kay; Dredd	FBgn0001297; FBgn0020381
GO Biological Processes	GO:0042327	positive regulation of phosphorylation	123	3	1.176	1.336	0.418	0.390327	0.408572	1	0.521515	1	Mat1; Pak3; Ras85D	FBgn0024956; FBgn0044826; FBgn0003205
GO Biological Processes	GO:0045927	positive regulation of growth	123	3	1.176	1.336	0.418	0.390327	0.408572	1	0.521515	1	Abp1; Orct2; pnut	FBgn0036372; FBgn0086365; FBgn0013726
GO Biological Processes	GO:0009968	negative regulation of signal transduction	328	7	2.745	1.169	0.225	0.391677	0.407072	1	0.521515	1	spidey; Su(dx); Hrs; Lpin; Pka-C1; Ras85D; Atg18a	FBgn0029975; FBgn0003557; FBgn0031450; FBgn0263593; FBgn0000273; FBgn0003205; FBgn0035850
GO Biological Processes	GO:0007224	smoothened signaling pathway	74	2	0.784	1.4804	0.566	0.392557	0.406098	1	0.521649	1	Pka-C1; Su(dx)	FBgn0000273; FBgn0003557
GO Biological Processes	GO:1902531	regulation of intracellular signal transduction	329	7	2.745	1.1655	0.221	0.394672	0.403764	1	0.524139	1	Lpin; Ras85D; 14-3-3zeta; Atg18a; Crag; Shc; spidey	FBgn0263593; FBgn0003205; FBgn0004907; FBgn0035850; FBgn0025864; FBgn0015296; FBgn0029975
GO Biological Processes	GO:0015672	monovalent inorganic cation transport	175	4	1.569	1.252	0.324	0.396967	0.401246	1	0.526866	1	Vha14-1; Vha26; VhaAC39-1; Nhe3	FBgn0262512; FBgn0283535; FBgn0285910; FBgn0028703
GO Biological Processes	GO:0007098	centrosome cycle	75	2	0.784	1.4607	0.547	0.399002	0.399025	1	0.528277	1	hts; Map205	FBgn0263391; FBgn0002645
GO Biological Processes	GO:0008654	phospholipid biosynthetic process	75	2	0.784	1.4607	0.547	0.399002	0.399025	1	0.528277	1	Hmgs; PIG-O	FBgn0010611; FBgn0034346
GO Biological Processes	GO:0042157	lipoprotein metabolic process	75	2	0.784	1.4607	0.547	0.399002	0.399025	1	0.528277	1	Atg18a; PIG-O	FBgn0035850; FBgn0034346
REACTOME pathway	R-DME-196071	Metabolism of steroid hormones	75	2	0.784	1.4607	0.547	0.399002	0.399025	1	0.528277	1	spidey; Cyp4e2	FBgn0029975; FBgn0014469
GO Biological Processes	GO:0042127	regulation of cell population proliferation	228	5	1.961	1.2012	0.264	0.403368	0.394298	1	0.529862	1	Adgf-A; Ing5; Madm; Ras85D; Shc	FBgn0036752; FBgn0032516; FBgn0027497; FBgn0003205; FBgn0015296
GO Biological Processes	GO:0006367	transcription initiation from RNA polymerase II promoter	76	2	0.784	1.4415	0.528	0.405416	0.392099	1	0.532231	1	Mat1; Nup98-96	FBgn0024956; FBgn0039120
GO Biological Processes	GO:0050776	regulation of immune response	178	4	1.569	1.2309	0.3	0.409334	0.387922	1	0.53705	1	Crag; crq; Dredd; kay	FBgn0025864; FBgn0015924; FBgn0020381; FBgn0001297
REACTOME pathway	R-DME-212436	Generic Transcription Pathway	494	10	3.922	1.1088	0.149	0.415031	0.38192	1	0.541258	1	arm; Su(dx); Ing5; 14-3-3zeta; Mat1; GLS; Rep; Ras85D; SNF4Agamma; Hnf4	FBgn0000117; FBgn0003557; FBgn0032516; FBgn0004907; FBgn0024956; FBgn0261625; FBgn0026378; FBgn0003205; FBgn0264357; FBgn0004914
GO Biological Processes	GO:0007274	neuromuscular synaptic transmission	78	2	0.784	1.4045	0.49	0.418144	0.378674	1	0.543687	1	Upf2; Pka-R1	FBgn0029992; FBgn0259243
GO Biological Processes	GO:0030431	sleep	78	2	0.784	1.4045	0.49	0.418144	0.378674	1	0.543687	1	trsn; Pka-C1	FBgn0033528; FBgn0000273
GO Biological Processes	GO:0032869	cellular response to insulin stimulus	78	2	0.784	1.4045	0.49	0.418144	0.378674	1	0.543687	1	Hnf4; Lpin	FBgn0004914; FBgn0263593
REACTOME pathway	R-DME-5610787	Hedgehog 'off' state	78	2	0.784	1.4045	0.49	0.418144	0.378674	1	0.543687	1	Pka-C1; Pka-R1	FBgn0000273; FBgn0259243
REACTOME pathway	R-DME-72706	GTP hydrolysis and joining of the 60S ribosomal subunit	78	2	0.784	1.4045	0.49	0.418144	0.378674	1	0.543687	1	sta; RpL14	FBgn0003517; FBgn0017579
REACTOME pathway	R-DME-74160	Gene expression (Transcription)	660	13	5.098	1.0789	0.11	0.429749	0.366785	1	0.552825	1	arm; Su(dx); Ing5; Ars2; 14-3-3zeta; trsn; Mat1; GLS; Rep; Ras85D; SNF4Agamma; Nup98-96; Hnf4	FBgn0000117; FBgn0003557; FBgn0032516; FBgn0033062; FBgn0004907; FBgn0033528; FBgn0024956; FBgn0261625; FBgn0026378; FBgn0003205; FBgn0264357; FBgn0039120; FBgn0004914
GO Biological Processes	GO:0002759	regulation of antimicrobial humoral response	80	2	0.784	1.3694	0.454	0.430734	0.365791	1	0.55311	1	Dredd; kay	FBgn0020381; FBgn0001297
GO Biological Processes	GO:0030718	germ-line stem cell population maintenance	80	2	0.784	1.3694	0.454	0.430734	0.365791	1	0.55311	1	Nup98-96; piwi	FBgn0039120; FBgn0004872
GO Biological Processes	GO:0060811	intracellular mRNA localization involved in anterior/posterior axis specification	80	2	0.784	1.3694	0.454	0.430734	0.365791	1	0.55311	1	Tm1; Pka-C1	FBgn0003721; FBgn0000273
GO Biological Processes	GO:0010564	regulation of cell cycle process	184	4	1.569	1.1908	0.252	0.433906	0.362604	1	0.553974	1	kay; p115; Rok; spidey	FBgn0001297; FBgn0040087; FBgn0026181; FBgn0029975
KEGG Pathway D.mel	path:map04624	Toll and Imd signaling pathway	81	2	0.784	1.3525	0.436	0.436974	0.359544	1	0.55522	1	Dredd; kay	FBgn0020381; FBgn0001297
GO Biological Processes	GO:0031023	microtubule organizing center organization	81	2	0.784	1.3525	0.436	0.436974	0.359544	1	0.55522	1	hts; Map205	FBgn0263391; FBgn0002645
GO Biological Processes	GO:0007315	pole plasm assembly	82	2	0.784	1.336	0.418	0.443178	0.353422	1	0.562445	1	Pka-C1; Tm1	FBgn0000273; FBgn0003721
GO Biological Processes	GO:0046552	photoreceptor cell fate commitment	82	2	0.784	1.336	0.418	0.443178	0.353422	1	0.562445	1	kay; Ras85D	FBgn0001297; FBgn0003205
REACTOME pathway	R-DME-73894	DNA Repair	134	3	1.176	1.2263	0.294	0.443945	0.352671	1	0.562505	1	Act5C; Mat1; DNAlig1	FBgn0000042; FBgn0024956; FBgn0262619
GO Biological Processes	GO:0006508	proteolysis	938	18	7.059	1.0511	0.072	0.448362	0.348371	1	0.564993	1	Ltn1; pall; Pka-C1; Psn; Su(dx); Ubc10; cathD; cer; CG10098; CG3107; CG31357; CG4572; CG7857; ClpP; Cp1; Der-2; Dip-B; Dredd	FBgn0262517; FBgn0036005; FBgn0000273; FBgn0284421; FBgn0003557; FBgn0026316; FBgn0029093; FBgn0034443; FBgn0037472; FBgn0033005; FBgn0051357; FBgn0038738; FBgn0026738; FBgn0032229; FBgn0013770; FBgn0038438; FBgn0000454; FBgn0020381
GO Biological Processes	GO:0001745	compound eye morphogenesis	347	7	2.745	1.105	0.144	0.448442	0.348293	1	0.564993	1	AP-1sigma; arm; kay; Ras85D; Rok; Sec6; Shc	FBgn0039132; FBgn0000117; FBgn0001297; FBgn0003205; FBgn0026181; FBgn0266671; FBgn0015296
GO Biological Processes	GO:0002920	regulation of humoral immune response	83	2	0.784	1.3199	0.4	0.449343	0.347422	1	0.564993	1	Dredd; kay	FBgn0020381; FBgn0001297
GO Biological Processes	GO:0032868	response to insulin	83	2	0.784	1.3199	0.4	0.449343	0.347422	1	0.564993	1	Lpin; Hnf4	FBgn0263593; FBgn0004914
GO Biological Processes	GO:0060810	intracellular mRNA localization involved in pattern specification process	83	2	0.784	1.3199	0.4	0.449343	0.347422	1	0.564993	1	Pka-C1; Tm1	FBgn0000273; FBgn0003721
REACTOME pathway	R-DME-1799339	SRP-dependent cotranslational protein targeting to membrane	83	2	0.784	1.3199	0.4	0.449343	0.347422	1	0.564993	1	sta; RpL14	FBgn0003517; FBgn0017579
GO Biological Processes	GO:0030031	cell projection assembly	189	4	1.569	1.1593	0.213	0.454169	0.342782	1	0.566748	1	sn; Tm1; pnut; baz	FBgn0003447; FBgn0003721; FBgn0013726; FBgn0000163
REACTOME pathway	R-DME-3858494	Beta-catenin independent WNT signaling	84	2	0.784	1.3042	0.383	0.45547	0.34154	1	0.566748	1	arm; Ras85D	FBgn0000117; FBgn0003205
GO Biological Processes	GO:0046467	membrane lipid biosynthetic process	85	2	0.784	1.2889	0.366	0.461558	0.335773	1	0.571754	1	ifc; PIG-O	FBgn0001941; FBgn0034346
REACTOME pathway	R-DME-1483206	Glycerophospholipid biosynthesis	85	2	0.784	1.2889	0.366	0.461558	0.335773	1	0.571754	1	Gpdh1; Lpin	FBgn0001128; FBgn0263593
REACTOME pathway	R-DME-6791226	Major pathway of rRNA processing in the nucleolus and cytosol	85	2	0.784	1.2889	0.366	0.461558	0.335773	1	0.571754	1	CG4554; CG8064	FBgn0034734; FBgn0038597
REACTOME pathway	R-DME-72312	rRNA processing	85	2	0.784	1.2889	0.366	0.461558	0.335773	1	0.571754	1	CG4554; CG8064	FBgn0034734; FBgn0038597
REACTOME pathway	R-DME-8868773	rRNA processing in the nucleus and cytosol	85	2	0.784	1.2889	0.366	0.461558	0.335773	1	0.571754	1	CG4554; CG8064	FBgn0034734; FBgn0038597
REACTOME pathway	R-DME-975956	Nonsense Mediated Decay (NMD) independent of the Exon Junction Complex (EJC)	85	2	0.784	1.2889	0.366	0.461558	0.335773	1	0.571754	1	sta; RpL14	FBgn0003517; FBgn0017579
GO Biological Processes	GO:0045596	negative regulation of cell differentiation	138	3	1.176	1.1908	0.252	0.462999	0.33442	1	0.572885	1	bif; cher; Ras85D	FBgn0014133; FBgn0014141; FBgn0003205
REACTOME pathway	R-DME-8978868	Fatty acid metabolism	138	3	1.176	1.1908	0.252	0.462999	0.33442	1	0.572885	1	spidey; CG6231; Orct2	FBgn0029975; FBgn0038720; FBgn0086365
GO Biological Processes	GO:0010817	regulation of hormone levels	86	2	0.784	1.2739	0.349	0.467607	0.330119	1	0.576617	1	Npc2a; Rab1	FBgn0031381; FBgn0285937
GO Biological Processes	GO:0046578	regulation of Ras protein signal transduction	87	2	0.784	1.2592	0.333	0.473614	0.324575	1	0.582283	1	14-3-3zeta; Crag	FBgn0004907; FBgn0025864
GO Biological Processes	GO:0006979	response to oxidative stress	141	3	1.176	1.1655	0.221	0.477103	0.321388	1	0.583364	1	GstE1; Sod3; Idh	FBgn0034335; FBgn0033631; FBgn0001248
GO Biological Processes	GO:0030162	regulation of proteolysis	141	3	1.176	1.1655	0.221	0.477103	0.321388	1	0.583364	1	Pka-C1; cer; Dredd	FBgn0000273; FBgn0034443; FBgn0020381
GO Biological Processes	GO:0044237	cellular metabolic process	5541	102	40	1.0083	0.012	0.480603	0.318213	1	0.587314	1	Hrs; Idh; ifc; Ing5; kay; kud; Lip4; Lpin; Ltn1; Madm; Mat1; MESR3; Mical; mRpL9; ncm; Npc2a; Nuak1; Nup98-96; Oscillin; Pak3; pall; Pepck1; Pgant3; Pi4KIIalpha; PIG-O; piwi; Pka-C1; Pka-R1; Ppcs; Psn; Rab1; Ras85D; ref(2)P; Rep; Rnp4F; Rok; RpL14; Sap-r; Sf3b5; Shc; SNF4Agamma; Sod3; spidey; sta; Su(dx); sws; trsn; Ubc10; Ude; Upf2; Vps16A; 14-3-3zeta; aay; Adgf-A; amd; arm; Ars2; Atg18a; Atg8a;…	FBgn0031450; FBgn0001248; FBgn0001941; FBgn0032516; FBgn0001297; FBgn0036667; FBgn0032264; FBgn0263593; FBgn0262517; FBgn0027497; FBgn0024956; FBgn0032694; FBgn0053208; FBgn0038319; FBgn0086707; FBgn0031381; FBgn0262617; FBgn0039120; FBgn0031717; FBgn0044826; FBgn0036005; FBgn0003067; FBgn0027558; FBgn0037339; FBgn0034346; FBgn0004872; FBgn0000273; FBgn0259243; FBgn0261285; FBgn0284421; FBgn02859…
GO Biological Processes	GO:0009408	response to heat	89	2	0.784	1.2309	0.3	0.485507	0.313805	1	0.59065	1	GstE1; Nup98-96	FBgn0034335; FBgn0039120
GO Biological Processes	GO:0045995	regulation of embryonic development	89	2	0.784	1.2309	0.3	0.485507	0.313805	1	0.59065	1	WASp; Pka-C1	FBgn0024273; FBgn0000273
GO Biological Processes	GO:0006836	neurotransmitter transport	143	3	1.176	1.1492	0.201	0.48641	0.312998	1	0.591418	1	Gdi; Rep; Sec6	FBgn0004868; FBgn0026378; FBgn0266671
GO Biological Processes	GO:0006402	mRNA catabolic process	90	2	0.784	1.2173	0.284	0.49139	0.308573	1	0.596473	1	piwi; Upf2	FBgn0004872; FBgn0029992
GO Biological Processes	GO:0042752	regulation of circadian rhythm	90	2	0.784	1.2173	0.284	0.49139	0.308573	1	0.596473	1	trsn; Pka-C1	FBgn0033528; FBgn0000273
GO Biological Processes	GO:0070838	divalent metal ion transport	90	2	0.784	1.2173	0.284	0.49139	0.308573	1	0.596473	1	Psn; Trpm	FBgn0284421; FBgn0265194
GO Biological Processes	GO:0009966	regulation of signal transduction	745	14	5.49	1.0294	0.042	0.495048	0.305353	1	0.59824	1	Hrs; kay; Lpin; Pka-C1; Psn; Ras85D; Rok; 14-3-3zeta; Atg18a; CG14174; Crag; Shc; spidey; Su(dx)	FBgn0031450; FBgn0001297; FBgn0263593; FBgn0000273; FBgn0284421; FBgn0003205; FBgn0026181; FBgn0004907; FBgn0035850; FBgn0036036; FBgn0025864; FBgn0015296; FBgn0029975; FBgn0003557
REACTOME pathway	R-DME-72689	Formation of a pool of free 40S subunits	91	2	0.784	1.2039	0.268	0.497231	0.303441	1	0.600545	1	sta; RpL14	FBgn0003517; FBgn0017579
KEGG Pathway D.mel	path:map00190	Oxidative phosphorylation	146	3	1.176	1.1255	0.171	0.50022	0.300839	1	0.603819	1	VhaAC39-1; Vha14-1; Vha26	FBgn0285910; FBgn0262512; FBgn0283535
GO Biological Processes	GO:0043086	negative regulation of catalytic activity	92	2	0.784	1.1908	0.252	0.50303	0.298406	1	0.604961	1	cer; sws	FBgn0034443; FBgn0003656
GO Biological Processes	GO:0048749	compound eye development	421	8	3.137	1.0409	0.058	0.50479	0.296889	1	0.605637	1	AP-1sigma; arm; Rok; Sec6; Shc; kay; Pka-C1; Ras85D	FBgn0039132; FBgn0000117; FBgn0026181; FBgn0266671; FBgn0015296; FBgn0001297; FBgn0000273; FBgn0003205
GO Biological Processes	GO:0042051	compound eye photoreceptor development	93	2	0.784	1.178	0.236	0.508785	0.293466	1	0.609757	1	AP-1sigma; Sec6	FBgn0039132; FBgn0266671
GO Biological Processes	GO:0045088	regulation of innate immune response	93	2	0.784	1.178	0.236	0.508785	0.293466	1	0.609757	1	Crag; Dredd	FBgn0025864; FBgn0020381
GO Biological Processes	GO:0048592	eye morphogenesis	369	7	2.745	1.0391	0.055	0.512873	0.28999	1	0.611808	1	Rok; Sec6; Shc; kay; Ras85D; AP-1sigma; arm	FBgn0026181; FBgn0266671; FBgn0015296; FBgn0001297; FBgn0003205; FBgn0039132; FBgn0000117
GO Biological Processes	GO:0048663	neuron fate commitment	94	2	0.784	1.1655	0.221	0.514497	0.288617	1	0.613222	1	kay; Ras85D	FBgn0001297; FBgn0003205
REACTOME pathway	R-DME-73857	RNA Polymerase II Transcription	590	11	4.314	1.0213	0.03	0.515375	0.287877	1	0.613931	1	arm; Su(dx); Ing5; Ars2; 14-3-3zeta; Mat1; GLS; Rep; Ras85D; SNF4Agamma; Hnf4	FBgn0000117; FBgn0003557; FBgn0032516; FBgn0033062; FBgn0004907; FBgn0024956; FBgn0261625; FBgn0026378; FBgn0003205; FBgn0264357; FBgn0004914
REACTOME pathway	R-DME-195721	Signaling by WNT	150	3	1.176	1.0955	0.132	0.518337	0.285387	1	0.617122	1	arm; 14-3-3zeta; Ras85D	FBgn0000117; FBgn0004907; FBgn0003205
GO Biological Processes	GO:0051056	regulation of small GTPase mediated signal transduction	95	2	0.784	1.1532	0.206	0.520165	0.283859	1	0.618369	1	14-3-3zeta; Crag	FBgn0004907; FBgn0025864
GO Biological Processes	GO:0007306	eggshell chorion assembly	96	2	0.784	1.1412	0.191	0.525788	0.279189	1	0.622584	1	Ppcs; RanBPM	FBgn0261285; FBgn0262114
GO Biological Processes	GO:0006259	DNA metabolic process	319	6	2.353	1.0303	0.043	0.528403	0.277035	1	0.624654	1	CG4078; DNAlig1; EndoG; Mat1; piwi; Ude	FBgn0029798; FBgn0262619; FBgn0033690; FBgn0024956; FBgn0004872; FBgn0039226
GO Biological Processes	GO:0051046	regulation of secretion	97	2	0.784	1.1294	0.176	0.531368	0.274605	1	0.624767	1	Hrs; Rab1	FBgn0031450; FBgn0285937
REACTOME pathway	R-DME-68882	Mitotic Anaphase	97	2	0.784	1.1294	0.176	0.531368	0.274605	1	0.624767	1	Ist1; Nup98-96	FBgn0035715; FBgn0039120
GO Biological Processes	GO:0042462	eye photoreceptor cell development	98	2	0.784	1.1179	0.161	0.536902	0.270105	1	0.630933	1	Sec6; AP-1sigma	FBgn0266671; FBgn0039132
KEGG Pathway D.mel	path:map03013	Nucleocytoplasmic transport	99	2	0.784	1.1066	0.146	0.542392	0.265687	1	0.633957	1	Upf2; Nup98-96	FBgn0029992; FBgn0039120
REACTOME pathway	R-DME-2555396	Mitotic Metaphase and Anaphase	99	2	0.784	1.1066	0.146	0.542392	0.265687	1	0.633957	1	Ist1; Nup98-96	FBgn0035715; FBgn0039120
GO Biological Processes	GO:0006486	protein glycosylation	100	2	0.784	1.0955	0.132	0.547836	0.261349	1	0.637237	1	kud; Pgant3	FBgn0036667; FBgn0027558
REACTOME pathway	R-DME-201681	TCF dependent signaling in response to WNT	100	2	0.784	1.0955	0.132	0.547836	0.261349	1	0.637237	1	arm; 14-3-3zeta	FBgn0000117; FBgn0004907
GO Biological Processes	GO:0042254	ribosome biogenesis	214	4	1.569	1.0239	0.034	0.551165	0.258718	1	0.640766	1	CG11030; CG12975; RpL14; sta	FBgn0031736; FBgn0037061; FBgn0017579; FBgn0003517
GO Biological Processes	GO:0070085	glycosylation	101	2	0.784	1.0847	0.117	0.553235	0.25709	1	0.642829	1	kud; Pgant3	FBgn0036667; FBgn0027558
REACTOME pathway	R-DME-72766	Translation	216	4	1.569	1.0144	0.021	0.55854	0.252946	1	0.645886	1	sta; RpL14; CG12975; mRpL9	FBgn0003517; FBgn0017579; FBgn0037061; FBgn0038319
GO Biological Processes	GO:0007405	neuroblast proliferation	103	2	0.784	1.0636	0.089	0.563897	0.2488	1	0.649253	1	baz; pins	FBgn0000163; FBgn0040080
GO Biological Processes	GO:0008298	intracellular mRNA localization	103	2	0.784	1.0636	0.089	0.563897	0.2488	1	0.649253	1	Tm1; Pka-C1	FBgn0003721; FBgn0000273
REACTOME pathway	R-DME-1280215	Cytokine Signaling in Immune system	161	3	1.176	1.0207	0.03	0.566266	0.24698	1	0.651011	1	Dredd; Ubc10; Ras85D	FBgn0020381; FBgn0026316; FBgn0003205
REACTOME pathway	R-DME-9006925	Intracellular signaling by second messengers	161	3	1.176	1.0207	0.03	0.566266	0.24698	1	0.651011	1	Su(dx); Pka-C1; Pka-R1	FBgn0003557; FBgn0000273; FBgn0259243
GO Biological Processes	GO:0006401	RNA catabolic process	104	2	0.784	1.0534	0.075	0.569159	0.244766	1	0.653992	1	Upf2; piwi	FBgn0029992; FBgn0004872
GO Biological Processes	GO:0035218	leg disc development	105	2	0.784	1.0434	0.061	0.574376	0.240804	1	0.657899	1	Ras85D; Su(dx)	FBgn0003205; FBgn0003557
GO Biological Processes	GO:1901987	regulation of cell cycle phase transition	105	2	0.784	1.0434	0.061	0.574376	0.240804	1	0.657899	1	kay; p115	FBgn0001297; FBgn0040087
REACTOME pathway	R-DME-156827	L13a-mediated translational silencing of Ceruloplasmin expression	105	2	0.784	1.0434	0.061	0.574376	0.240804	1	0.657899	1	sta; RpL14	FBgn0003517; FBgn0017579
GO Biological Processes	GO:0001654	eye development	455	8	3.137	0.9631	-0.054	0.593437	0.226625	1	0.674303	1	Sec6; Shc; AP-1sigma; arm; kay; Pka-C1; Ras85D; Rok	FBgn0266671; FBgn0015296; FBgn0039132; FBgn0000117; FBgn0001297; FBgn0000273; FBgn0003205; FBgn0026181
REACTOME pathway	R-DME-983169	Class I MHC mediated antigen processing & presentation	226	4	1.569	0.9695	-0.045	0.594411	0.225913	1	0.674303	1	crq; Su(dx); Ubc10; Ltn1	FBgn0015924; FBgn0003557; FBgn0026316; FBgn0262517
GO Biological Processes	GO:0007517	muscle organ development	109	2	0.784	1.0051	0.007	0.594781	0.225643	1	0.674303	1	Mhc; WASp	FBgn0264695; FBgn0024273
REACTOME pathway	R-DME-211859	Biological oxidations	109	2	0.784	1.0051	0.007	0.594781	0.225643	1	0.674303	1	Cyp4e2; CG12975	FBgn0014469; FBgn0037061
GO Biological Processes	GO:0008340	determination of adult lifespan	168	3	1.176	0.9782	-0.032	0.59521	0.22533	1	0.674303	1	Atg8a; cher; Ras85D	FBgn0052672; FBgn0014141; FBgn0003205
GO Biological Processes	GO:0001708	cell fate specification	110	2	0.784	0.9959	-0.006	0.599767	0.222018	1	0.678404	1	Ras85D; arm	FBgn0003205; FBgn0000117
REACTOME pathway	R-DME-163200	Respiratory electron transport, ATP synthesis by chemiosmotic coupling, and heat production by uncoupling proteins.	110	2	0.784	0.9959	-0.006	0.599767	0.222018	1	0.678404	1	Bmcp; CG17726	FBgn0036199; FBgn0037880
REACTOME pathway	R-DME-9006931	Signaling by Nuclear Receptors	110	2	0.784	0.9959	-0.006	0.599767	0.222018	1	0.678404	1	Ras85D; Shc	FBgn0003205; FBgn0015296
GO Biological Processes	GO:0010259	multicellular organism aging	171	3	1.176	0.961	-0.057	0.607227	0.216649	1	0.683995	1	Atg8a; cher; Ras85D	FBgn0052672; FBgn0014141; FBgn0003205
GO Biological Processes	GO:0000375	RNA splicing, via transesterification reactions	289	5	1.961	0.9477	-0.077	0.610664	0.214198	1	0.685735	1	Sf3b5; Ars2; CG7747; ncm; Rnp4F	FBgn0040534; FBgn0033062; FBgn0034109; FBgn0086707; FBgn0014024
GO Biological Processes	GO:0000398	mRNA splicing, via spliceosome	289	5	1.961	0.9477	-0.077	0.610664	0.214198	1	0.685735	1	ncm; Rnp4F; Sf3b5; Ars2; CG7747	FBgn0086707; FBgn0014024; FBgn0040534; FBgn0033062; FBgn0034109
REACTOME pathway	R-DME-72613	Eukaryotic Translation Initiation	113	2	0.784	0.9695	-0.045	0.614448	0.211515	1	0.689273	1	sta; RpL14	FBgn0003517; FBgn0017579
REACTOME pathway	R-DME-72737	Cap-dependent Translation Initiation	113	2	0.784	0.9695	-0.045	0.614448	0.211515	1	0.689273	1	sta; RpL14	FBgn0003517; FBgn0017579
GO Biological Processes	GO:0006352	DNA-templated transcription, initiation	114	2	0.784	0.961	-0.057	0.61925	0.208134	1	0.693229	1	Mat1; Nup98-96	FBgn0024956; FBgn0039120
GO Biological Processes	GO:0019730	antimicrobial humoral response	115	2	0.784	0.9526	-0.07	0.624006	0.204811	1	0.697187	1	kay; Dredd	FBgn0001297; FBgn0020381
GO Biological Processes	GO:0007568	aging	177	3	1.176	0.9284	-0.107	0.630543	0.200286	1	0.704057	1	Atg8a; cher; Ras85D	FBgn0052672; FBgn0014141; FBgn0003205
GO Biological Processes	GO:0051321	meiotic cell cycle	297	5	1.961	0.9222	-0.117	0.634714	0.197422	1	0.707988	1	hts; ifc; Rab1; brun; gammaCOP	FBgn0263391; FBgn0001941; FBgn0285937; FBgn0261787; FBgn0028968
GO Biological Processes	GO:0006342	chromatin silencing	118	2	0.784	0.9284	-0.107	0.637998	0.195181	1	0.709104	1	Hnf4; piwi	FBgn0004914; FBgn0004872
GO Biological Processes	GO:0009165	nucleotide biosynthetic process	119	2	0.784	0.9206	-0.119	0.642571	0.192079	1	0.713623	1	Ppcs; CG6951	FBgn0261285; FBgn0036959
GO Biological Processes	GO:0006913	nucleocytoplasmic transport	120	2	0.784	0.9129	-0.131	0.647098	0.18903	1	0.716289	1	Nup98-96; Pka-C1	FBgn0039120; FBgn0000273
GO Biological Processes	GO:0006631	fatty acid metabolic process	123	2	0.784	0.8907	-0.167	0.660408	0.180188	1	0.726951	1	Lpin; Pepck1	FBgn0263593; FBgn0003067
GO Biological Processes	GO:0044772	mitotic cell cycle phase transition	123	2	0.784	0.8907	-0.167	0.660408	0.180188	1	0.726951	1	kay; p115	FBgn0001297; FBgn0040087
GO Biological Processes	GO:0016055	Wnt signaling pathway	124	2	0.784	0.8835	-0.179	0.664755	0.177338	1	0.729519	1	arm; Rok	FBgn0000117; FBgn0026181
GO Biological Processes	GO:0008380	RNA splicing	308	5	1.961	0.8892	-0.169	0.666269	0.17635	1	0.730812	1	Ars2; CG7747; Sf3b5; ncm; Rnp4F	FBgn0033062; FBgn0034109; FBgn0040534; FBgn0086707; FBgn0014024
GO Biological Processes	GO:0033365	protein localization to organelle	248	4	1.569	0.8835	-0.179	0.666952	0.175905	1	0.730921	1	Nup98-96; Pi4KIIalpha; Rab1; Tim9b	FBgn0039120; FBgn0037339; FBgn0285937; FBgn0027358
GO Biological Processes	GO:0006955	immune response	309	5	1.961	0.8864	-0.174	0.669048	0.174542	1	0.730921	1	Shc; Crag; crq; Dredd; kay	FBgn0015296; FBgn0025864; FBgn0015924; FBgn0020381; FBgn0001297
REACTOME pathway	R-DME-9711123	Cellular response to chemical stress	125	2	0.784	0.8764	-0.19	0.669057	0.174537	1	0.730921	1	ref(2)P; Sod3	FBgn0003231; FBgn0033631
GO Biological Processes	GO:0045087	innate immune response	189	3	1.176	0.8695	-0.202	0.674259	0.171173	1	0.735494	1	Crag; Dredd; Shc	FBgn0025864; FBgn0020381; FBgn0015296
GO Biological Processes	GO:0007431	salivary gland development	127	2	0.784	0.8626	-0.213	0.677527	0.169073	1	0.737056	1	scb; gammaCOP	FBgn0286785; FBgn0028968
GO Biological Processes	GO:0006281	DNA repair	190	3	1.176	0.8649	-0.209	0.677725	0.168946	1	0.737056	1	CG4078; DNAlig1; Mat1	FBgn0029798; FBgn0262619; FBgn0024956
GO Biological Processes	GO:0034622	cellular protein-containing complex assembly	552	9	3.529	0.8931	-0.163	0.682589	0.165841	1	0.741233	1	Abp1; CG17726; Cip4; hts; Mhc; Nup98-96; sta; Vps16A; WASp	FBgn0036372; FBgn0037880; FBgn0035533; FBgn0263391; FBgn0264695; FBgn0039120; FBgn0003517; FBgn0285911; FBgn0024273
GO Biological Processes	GO:0002181	cytoplasmic translation	129	2	0.784	0.8492	-0.236	0.685821	0.163789	1	0.743999	1	RpL14; sta	FBgn0017579; FBgn0003517
REACTOME pathway	R-DME-69242	S Phase	129	2	0.784	0.8492	-0.236	0.685821	0.163789	1	0.743999	1	Mat1; DNAlig1	FBgn0024956; FBgn0262619
GO Biological Processes	GO:0044770	cell cycle phase transition	131	2	0.784	0.8363	-0.258	0.693939	0.158679	1	0.749441	1	kay; p115	FBgn0001297; FBgn0040087
GO Biological Processes	GO:0019222	regulation of metabolic process	2171	37	14.51	0.9335	-0.099	0.702938	0.153083	1	0.75665	1	Hrs; kay; Lpin; Lsd-2; Ltn1; Mat1; MESR3; Nup98-96; Pak3; piwi; Pka-C1; Pka-R1; Ras85D; Rnp4F; 14-3-3zeta; Adgf-A; arm; Ars2; Atg18a; Atg8a; Bmcp; cer; CG31357; CG3662; CG4078; CG6701; CREG; Dredd; Hnf4; Rok; Sf3b5; SNF4Agamma; spidey; Su(dx); sws; trsn; Upf2	FBgn0031450; FBgn0001297; FBgn0263593; FBgn0030608; FBgn0262517; FBgn0024956; FBgn0032694; FBgn0039120; FBgn0044826; FBgn0004872; FBgn0000273; FBgn0259243; FBgn0003205; FBgn0014024; FBgn0004907; FBgn0036752; FBgn0000117; FBgn0033062; FBgn0035850; FBgn0052672; FBgn0036199; FBgn0034443; FBgn0051357; FBgn0031285; FBgn0029798; FBgn0033889; FBgn0025456; FBgn0020381; FBgn0004914; FBgn0026181; FBgn00405…
GO Biological Processes	GO:0006959	humoral immune response	134	2	0.784	0.8176	-0.291	0.705793	0.151323	1	0.757725	1	kay; Dredd	FBgn0001297; FBgn0020381
REACTOME pathway	R-DME-983168	Antigen processing: Ubiquitination & Proteasome degradation	199	3	1.176	0.8258	-0.276	0.707701	0.15015	1	0.759399	1	Su(dx); Ubc10; Ltn1	FBgn0003557; FBgn0026316; FBgn0262517
KEGG Pathway D.mel	path:map04141	Protein processing in endoplasmic reticulum	135	2	0.784	0.8115	-0.301	0.709658	0.148951	1	0.760595	1	Der-2; ergic53	FBgn0038438; FBgn0035909
GO Biological Processes	GO:0006605	protein targeting	137	2	0.784	0.7997	-0.322	0.717262	0.144322	1	0.767764	1	cora; Tim9b	FBgn0010434; FBgn0027358
GO Biological Processes	GO:0006364	rRNA processing	139	2	0.784	0.7882	-0.343	0.724699	0.139842	1	0.773959	1	CG11030; CG12975	FBgn0031736; FBgn0037061
GO Biological Processes	GO:0050804	modulation of chemical synaptic transmission	139	2	0.784	0.7882	-0.343	0.724699	0.139842	1	0.773959	1	Sap47; Pka-C1	FBgn0013334; FBgn0000273
GO Biological Processes	GO:0007626	locomotory behavior	205	3	1.176	0.8016	-0.319	0.726474	0.13878	1	0.774574	1	kay; Fer2LCH; Gpdh1	FBgn0001297; FBgn0015221; FBgn0001128
GO Biological Processes	GO:0040003	chitin-based cuticle development	208	3	1.176	0.79	-0.34	0.735503	0.133415	1	0.783451	1	amd; arm; gammaCOP	FBgn0000075; FBgn0000117; FBgn0028968
GO Biological Processes	GO:0023014	signal transduction by protein phosphorylation	145	2	0.784	0.7555	-0.404	0.746026	0.127246	1	0.793086	1	Pak3; Ras85D	FBgn0044826; FBgn0003205
GO Biological Processes	GO:0006397	mRNA processing	348	5	1.961	0.787	-0.346	0.765487	0.116062	1	0.809815	1	Ars2; CG7747; ncm; Rnp4F; Sf3b5	FBgn0033062; FBgn0034109; FBgn0086707; FBgn0014024; FBgn0040534
GO Biological Processes	GO:0046034	ATP metabolic process	153	2	0.784	0.716	-0.482	0.772252	0.112241	1	0.814988	1	Gapdh2; Hex-C	FBgn0001092; FBgn0001187
REACTOME pathway	R-DME-1428517	The citric acid (TCA) cycle and respiratory electron transport	155	2	0.784	0.7068	-0.501	0.778429	0.108781	1	0.819518	1	Bmcp; CG17726	FBgn0036199; FBgn0037880
REACTOME pathway	R-DME-8878171	Transcriptional regulation by RUNX1	155	2	0.784	0.7068	-0.501	0.778429	0.108781	1	0.819518	1	Su(dx); Mat1	FBgn0003557; FBgn0024956
GO Biological Processes	GO:0009416	response to light stimulus	157	2	0.784	0.6978	-0.519	0.78446	0.105429	1	0.823873	1	Sod3; Galphas	FBgn0033631; FBgn0001123
GO Biological Processes	GO:0010629	negative regulation of gene expression	674	10	3.922	0.8127	-0.299	0.792231	0.101148	1	0.82923	1	piwi; Ras85D; trsn; Upf2; arm; Ars2; cer; CG6701; CREG; Hnf4	FBgn0004872; FBgn0003205; FBgn0033528; FBgn0029992; FBgn0000117; FBgn0033062; FBgn0034443; FBgn0033889; FBgn0025456; FBgn0004914
GO Biological Processes	GO:0000280	nuclear division	365	5	1.961	0.7504	-0.414	0.80028	0.0967582	1	0.835242	1	ifc; Rab1; Rok; brun; gammaCOP	FBgn0001941; FBgn0285937; FBgn0026181; FBgn0261787; FBgn0028968
GO Biological Processes	GO:0033044	regulation of chromosome organization	167	2	0.784	0.656	-0.608	0.812502	0.0901755	1	0.845562	1	piwi; CG4078	FBgn0004872; FBgn0029798
KEGG Pathway D.mel	path:map03010	ribosome	238	3	1.176	0.6905	-0.534	0.8133	0.0897491	1	0.845988	1	sta; RpL14; mRpL9	FBgn0003517; FBgn0017579; FBgn0038319
GO Biological Processes	GO:0019538	protein metabolic process	2919	48	18.824	0.9007	-0.151	0.815217	0.0887268	1	0.847576	1	Hrs; Ing5; kay; kud; Ltn1; Madm; Mat1; Mical; mRpL9; Nuak1; Pak3; pall; Pgant3; PIG-O; Pka-C1; Pka-R1; Psn; Ras85D; Rep; Rok; RpL14; SNF4Agamma; sta; Su(dx); sws; Ubc10; Atg18a; Atg8a; beta-Man; CaMKI; cathD; cer; CG10098; CG12975; CG1827; CG3107; CG31357; CG3662; CG4572; CG7747; CG7857; ClpP; Cp1; Der-2; Dip-B; Dredd; galla-2; GlcAT-I	FBgn0031450; FBgn0032516; FBgn0001297; FBgn0036667; FBgn0262517; FBgn0027497; FBgn0024956; FBgn0053208; FBgn0038319; FBgn0262617; FBgn0044826; FBgn0036005; FBgn0027558; FBgn0034346; FBgn0000273; FBgn0259243; FBgn0284421; FBgn0003205; FBgn0026378; FBgn0026181; FBgn0017579; FBgn0264357; FBgn0003517; FBgn0003557; FBgn0003656; FBgn0026316; FBgn0035850; FBgn0052672; FBgn0037215; FBgn0016126; FBgn00290…
GO Biological Processes	GO:0006974	cellular response to DNA damage stimulus	240	3	1.176	0.6847	-0.546	0.817725	0.0873927	1	0.849371	1	Mat1; CG4078; DNAlig1	FBgn0024956; FBgn0029798; FBgn0262619
GO Biological Processes	GO:0072594	establishment of protein localization to organelle	178	2	0.784	0.6155	-0.7	0.839558	0.0759494	1	0.86749	1	Tim9b; Nup98-96	FBgn0027358; FBgn0039120
REACTOME pathway	R-DME-5688426	Deubiquitination	186	2	0.784	0.589	-0.764	0.856968	0.0670356	1	0.88338	1	Act5C; Hrs	FBgn0000042; FBgn0031450
GO Biological Processes	GO:0007346	regulation of mitotic cell cycle	190	2	0.784	0.5766	-0.794	0.865012	0.0629778	1	0.890405	1	kay; p115	FBgn0001297; FBgn0040087
GO Biological Processes	GO:0016311	dephosphorylation	196	2	0.784	0.5589	-0.839	0.876305	0.0573445	1	0.897423	1	aay; CG7956	FBgn0023129; FBgn0038890
GO Biological Processes	GO:0009314	response to radiation	199	2	0.784	0.5505	-0.861	0.881621	0.0547182	1	0.901579	1	Galphas; Sod3	FBgn0001123; FBgn0033631
GO Biological Processes	GO:0045944	positive regulation of transcription by RNA polymerase II	347	4	1.569	0.6314	-0.663	0.881673	0.0546925	1	0.901579	1	kay; Lpin; Nup98-96; arm	FBgn0001297; FBgn0263593; FBgn0039120; FBgn0000117
GO Biological Processes	GO:0006396	RNA processing	621	8	3.137	0.7057	-0.503	0.885054	0.0530303	1	0.903935	1	ncm; Rnp4F; Sf3b5; Ars2; CG11030; CG12975; CG14100; CG7747	FBgn0086707; FBgn0014024; FBgn0040534; FBgn0033062; FBgn0031736; FBgn0037061; FBgn0036889; FBgn0034109
GO Biological Processes	GO:0006807	nitrogen compound metabolic process	5312	88	34.51	0.9074	-0.14	0.891879	0.0496942	1	0.909449	1	RpL14; Sap-r; Sf3b5; SNF4Agamma; sta; Su(dx); sws; trsn; Ubc10; Ude; Upf2; 14-3-3zeta; aay; Adgf-A; amd; arm; Ars2; Atg18a; Atg8a; beta-Man; CaMKI; cathD; cer; CG10098; CG11030; CG12975; CG14100; CG1774; CG1827; CG3107; CG31357; CG3662; CG4078; CG4572; CG6951; CG7747; CG7857; CG7860; CG7997; ClpP; Cp1; CREG; Der-2; Dip-B; DNAlig1; Dredd; EndoG; galla-2; Gapdh2; Gdh; GlcAT-I; GLS; GstD2; GstD5; Gs…	FBgn0017579; FBgn0000416; FBgn0040534; FBgn0264357; FBgn0003517; FBgn0003557; FBgn0003656; FBgn0033528; FBgn0026316; FBgn0039226; FBgn0029992; FBgn0004907; FBgn0023129; FBgn0036752; FBgn0000075; FBgn0000117; FBgn0033062; FBgn0035850; FBgn0052672; FBgn0037215; FBgn0016126; FBgn0029093; FBgn0034443; FBgn0037472; FBgn0031736; FBgn0037061; FBgn0036889; FBgn0039856; FBgn0033431; FBgn0033005; FBgn00513…
GO Biological Processes	GO:0007417	central nervous system development	295	3	1.176	0.557	-0.844	0.908703	0.0415782	1	0.924869	1	Pka-R1; Rnp4F; cib	FBgn0259243; FBgn0014024; FBgn0026084
GO Biological Processes	GO:0000122	negative regulation of transcription by RNA polymerase II	222	2	0.784	0.4935	-1.019	0.915874	0.0381642	1	0.93086	1	arm; CREG	FBgn0000117; FBgn0025456
GO Biological Processes	GO:0007186	G protein-coupled receptor signaling pathway	226	2	0.784	0.4847	-1.045	0.920791	0.0358389	1	0.934192	1	Galphas; Pka-C1	FBgn0001123; FBgn0000273
GO Biological Processes	GO:0007059	chromosome segregation	232	2	0.784	0.4722	-1.083	0.927663	0.0326097	1	0.939571	1	Rok; 14-3-3zeta	FBgn0026181; FBgn0004907
GO Biological Processes	GO:0031323	regulation of cellular metabolic process	1953	28	10.98	0.7853	-0.349	0.935183	0.0291033	1	0.945622	1	Hrs; kay; Lpin; Ltn1; Mat1; MESR3; Nup98-96; Pak3; piwi; Pka-C1; Pka-R1; Ras85D; Rnp4F; 14-3-3zeta; arm; Atg18a; Atg8a; cer; CG31357; CG3662; CG4078; CREG; Dredd; Hnf4; Rok; SNF4Agamma; spidey; sws	FBgn0031450; FBgn0001297; FBgn0263593; FBgn0262517; FBgn0024956; FBgn0032694; FBgn0039120; FBgn0044826; FBgn0004872; FBgn0000273; FBgn0259243; FBgn0003205; FBgn0014024; FBgn0004907; FBgn0000117; FBgn0035850; FBgn0052672; FBgn0034443; FBgn0051357; FBgn0031285; FBgn0029798; FBgn0025456; FBgn0020381; FBgn0004914; FBgn0026181; FBgn0264357; FBgn0029975; FBgn0003656
GO Biological Processes	GO:0045892	negative regulation of transcription, DNA-templated	408	4	1.569	0.537	-0.897	0.943018	0.0254799	1	0.952659	1	piwi; arm; CREG; Hnf4	FBgn0004872; FBgn0000117; FBgn0025456; FBgn0004914
GO Biological Processes	GO:0006357	regulation of transcription by RNA polymerase II	721	8	3.137	0.6078	-0.718	0.95592	0.0195783	1	0.964348	1	arm; CREG; Hnf4; kay; Lpin; Mat1; MESR3; Nup98-96	FBgn0000117; FBgn0025456; FBgn0004914; FBgn0001297; FBgn0263593; FBgn0024956; FBgn0032694; FBgn0039120
GO Biological Processes	GO:0006325	chromatin organization	512	5	1.961	0.5349	-0.903	0.959691	0.0178684	1	0.967704	1	Ing5; Nup98-96; piwi; Act5C; Hnf4	FBgn0032516; FBgn0039120; FBgn0004872; FBgn0000042; FBgn0004914
GO Biological Processes	GO:0007606	sensory perception of chemical stimulus	273	2	0.784	0.4013	-1.317	0.961567	0.0170206	1	0.969145	1	Galphas; sws	FBgn0001123; FBgn0003656
GO Biological Processes	GO:0006518	peptide metabolic process	955	11	4.314	0.6309	-0.665	0.966059	0.0149964	1	0.973221	1	Dredd; GstD2; GstD5; GstD9; GstE1; kay; Ltn1; mRpL9; Psn; RpL14; sta	FBgn0020381; FBgn0010038; FBgn0010041; FBgn0038020; FBgn0034335; FBgn0001297; FBgn0262517; FBgn0038319; FBgn0284421; FBgn0017579; FBgn0003517
GO Biological Processes	GO:0045893	positive regulation of transcription, DNA-templated	461	4	1.569	0.4753	-1.073	0.971089	0.0127409	1	0.977836	1	arm; kay; Lpin; Nup98-96	FBgn0000117; FBgn0001297; FBgn0263593; FBgn0039120
GO Biological Processes	GO:0006366	transcription by RNA polymerase II	765	8	3.137	0.5728	-0.804	0.972171	0.0122571	1	0.97802	1	arm; CREG; Hnf4; kay; Lpin; Mat1; MESR3; Nup98-96	FBgn0000117; FBgn0025456; FBgn0004914; FBgn0001297; FBgn0263593; FBgn0024956; FBgn0032694; FBgn0039120
GO Biological Processes	GO:0010468	regulation of gene expression	1586	20	7.843	0.6907	-0.534	0.974972	0.011008	1	0.980383	1	kay; Lpin; Ltn1; Mat1; MESR3; Nup98-96; piwi; Pka-C1; Ras85D; Rnp4F; 14-3-3zeta; arm; Ars2; cer; CG6701; CREG; Hnf4; Sf3b5; trsn; Upf2	FBgn0001297; FBgn0263593; FBgn0262517; FBgn0024956; FBgn0032694; FBgn0039120; FBgn0004872; FBgn0000273; FBgn0003205; FBgn0014024; FBgn0004907; FBgn0000117; FBgn0033062; FBgn0034443; FBgn0033889; FBgn0025456; FBgn0004914; FBgn0040534; FBgn0033528; FBgn0029992
GO Biological Processes	GO:0010628	positive regulation of gene expression	563	5	1.961	0.4865	-1.039	0.978454	0.00945942	1	0.982976	1	arm; kay; Lpin; Nup98-96; Pka-C1	FBgn0000117; FBgn0001297; FBgn0263593; FBgn0039120; FBgn0000273
GO Biological Processes	GO:0006139	nucleobase-containing compound metabolic process	2420	32	12.549	0.7243	-0.465	0.985713	0.00624957	1	0.989354	1	14-3-3zeta; Adgf-A; arm; Ars2; CG11030; CG12975; CG14100; CG1774; CG4078; CG6951; CG7747; CREG; DNAlig1; EndoG; Gapdh2; Hex-C; Hmgs; Hnf4; Sf3b5; trsn; Ude; Upf2; kay; Lpin; Mat1; MESR3; ncm; Nup98-96; Oscillin; piwi; Ppcs; Rnp4F	FBgn0004907; FBgn0036752; FBgn0000117; FBgn0033062; FBgn0031736; FBgn0037061; FBgn0036889; FBgn0039856; FBgn0029798; FBgn0036959; FBgn0034109; FBgn0025456; FBgn0262619; FBgn0033690; FBgn0001092; FBgn0001187; FBgn0010611; FBgn0004914; FBgn0040534; FBgn0033528; FBgn0039226; FBgn0029992; FBgn0001297; FBgn0263593; FBgn0024956; FBgn0032694; FBgn0086707; FBgn0039120; FBgn0031717; FBgn0004872; FBgn02612…
GO Biological Processes	GO:0051276	chromosome organization	758	7	2.745	0.5059	-0.983	0.986896	0.00572858	1	0.990084	1	Rok; Ing5; Nup98-96; piwi; Act5C; CG4078; Hnf4	FBgn0026181; FBgn0032516; FBgn0039120; FBgn0004872; FBgn0000042; FBgn0029798; FBgn0004914
GO Biological Processes	GO:0009058	biosynthetic process	2914	39	15.294	0.7331	-0.448	0.990823	0.00400381	1	0.993565	1	14-3-3zeta; aay; Adgf-A; arm; Atg18a; CG1640; CG31357; CG3662; CG4078; CG5177; CG6951; CREG; DNAlig1; Dredd; EndoG; galla-2; GlcAT-I; GLS; Hmgs; Hnf4; ifc; kay; kud; Lpin; Ltn1; Mat1; MESR3; mRpL9; Npc2a; Nup98-96; Oscillin; Pepck1; Pgant3; PIG-O; piwi; Ppcs; RpL14; spidey; sta	FBgn0004907; FBgn0023129; FBgn0036752; FBgn0000117; FBgn0035850; FBgn0030478; FBgn0051357; FBgn0031285; FBgn0029798; FBgn0031908; FBgn0036959; FBgn0025456; FBgn0262619; FBgn0020381; FBgn0033690; FBgn0036107; FBgn0066114; FBgn0261625; FBgn0010611; FBgn0004914; FBgn0001941; FBgn0001297; FBgn0036667; FBgn0263593; FBgn0262517; FBgn0024956; FBgn0032694; FBgn0038319; FBgn0031381; FBgn0039120; FBgn00317…
GO Biological Processes	GO:0006355	regulation of transcription, DNA-templated	1137	10	3.922	0.4818	-1.053	0.997801	0.00095603	1	0.999837	1	kay; Lpin; Mat1; MESR3; Nup98-96; piwi; 14-3-3zeta; arm; CREG; Hnf4	FBgn0001297; FBgn0263593; FBgn0024956; FBgn0032694; FBgn0039120; FBgn0004872; FBgn0004907; FBgn0000117; FBgn0025456; FBgn0004914
GO Biological Processes	GO:0051252	regulation of RNA metabolic process	1266	11	4.314	0.4759	-1.071	0.998831	0.000508183	1	0.999837	1	14-3-3zeta; arm; CREG; Hnf4; kay; Lpin; Mat1; MESR3; Nup98-96; piwi; Rnp4F	FBgn0004907; FBgn0000117; FBgn0025456; FBgn0004914; FBgn0001297; FBgn0263593; FBgn0024956; FBgn0032694; FBgn0039120; FBgn0004872; FBgn0014024
GO Biological Processes	GO:0016070	RNA metabolic process	1920	20	7.843	0.5706	-0.809	0.998859	0.000496024	1	0.999837	1	Sf3b5; trsn; Upf2; 14-3-3zeta; arm; Ars2; CG11030; CG12975; CG14100; CG7747; CREG; Hnf4; kay; Lpin; Mat1; MESR3; ncm; Nup98-96; piwi; Rnp4F	FBgn0040534; FBgn0033528; FBgn0029992; FBgn0004907; FBgn0000117; FBgn0033062; FBgn0031736; FBgn0037061; FBgn0036889; FBgn0034109; FBgn0025456; FBgn0004914; FBgn0001297; FBgn0263593; FBgn0024956; FBgn0032694; FBgn0086707; FBgn0039120; FBgn0004872; FBgn0014024
GO Biological Processes	GO:0006351	transcription, DNA-templated	1236	10	3.922	0.4432	-1.174	0.99935	0.000282499	1	0.999837	1	kay; Lpin; Mat1; MESR3; Nup98-96; piwi; 14-3-3zeta; arm; CREG; Hnf4	FBgn0001297; FBgn0263593; FBgn0024956; FBgn0032694; FBgn0039120; FBgn0004872; FBgn0004907; FBgn0000117; FBgn0025456; FBgn0004914
GO Biological Processes	GO:0010467	gene expression	2792	31	12.157	0.6082	-0.717	0.999683	0.000137516	1	0.999837	1	14-3-3zeta; arm; Ars2; cer; CG11030; CG12975; CG14100; CG6701; CG7747; CREG; Dredd; galla-2; Hnf4; RpL14; Sf3b5; sta; trsn; Upf2; kay; Lpin; Ltn1; Mat1; MESR3; mRpL9; ncm; Nup98-96; piwi; Pka-C1; Psn; Ras85D; Rnp4F	FBgn0004907; FBgn0000117; FBgn0033062; FBgn0034443; FBgn0031736; FBgn0037061; FBgn0036889; FBgn0033889; FBgn0034109; FBgn0025456; FBgn0020381; FBgn0036107; FBgn0004914; FBgn0017579; FBgn0040534; FBgn0003517; FBgn0033528; FBgn0029992; FBgn0001297; FBgn0263593; FBgn0262517; FBgn0024956; FBgn0032694; FBgn0038319; FBgn0086707; FBgn0039120; FBgn0004872; FBgn0000273; FBgn0284421; FBgn0003205; FBgn00140…
GO Biological Processes	GO:0006412	translation	813	4	1.569	0.2695	-1.892	0.999837	7.09416e-05	1	0.999837	1	Ltn1; mRpL9; RpL14; sta	FBgn0262517; FBgn0038319; FBgn0017579; FBgn0003517
