# Supplementary material for: Deciphering the Impact of AKT1 Pathogenic Variants in Juvenile Granulosa Cell Tumors Using a Drosophila Model
Source: Mol Cell Proteomics. 2025 Nov 13;24(12):101466. doi: 10.1016/j.mcpro.2025.101466 (PMC12757477; doi:10.1016/j.mcpro.2025.101466)
Supplement: Table S3 [file mmc4.xlsx]

## Sheet: Feuil1
Table S4: DE genes in AKT1-WT vs Landing Pad (RNAseq analysis)
gene name	baseMean	log2FoldChange	lfcSE	stat	pvalue	padj	deregulation
FBgn0267497	8837.23	-28.5245	3.06984	-9.29185	1.5163e-20	3.79796e-17	up in WT vs LP
FBgn0085802	854.24	-22.7867	5.1345	-4.43797	9.08122e-06	0.000784351	up in WT vs LP
FBgn0267501	271.284	-11.9921	2.51075	-4.77629	1.78561e-06	0.000220584	up in WT vs LP
FBgn0028400	78.8357	-9.1573	1.27314	-7.19272	6.35139e-13	5.8546e-10	up in WT vs LP
FBgn0267798	20.333	-7.31592	1.63584	-4.47226	7.73984e-06	0.00069237	up in WT vs LP
FBgn0035931	14.2243	-7.27553	1.25581	-5.79351	6.89295e-09	1.81738e-06	up in WT vs LP
FBgn0052823	4.79433	-7.20014	2.06146	-3.49273	0.000478107	0.0142141	up in WT vs LP
FBgn0035932	20.5724	-6.7949	1.25879	-5.39795	6.74073e-08	1.32422e-05	up in WT vs LP
FBgn0052318	22.3931	-6.7388	1.35095	-4.98818	6.09508e-07	8.85023e-05	up in WT vs LP
FBgn0035934	62.8823	-6.36455	1.07506	-5.92017	3.21614e-09	9.47719e-07	up in WT vs LP
FBgn0263741	55.768	-5.36783	1.28379	-4.18125	2.89911e-05	0.00178197	up in WT vs LP
FBgn0013685	129.505	-5.32349	0.783966	-6.79045	1.11781e-11	8.6149e-09	up in WT vs LP
FBgn0052203	7.06655	-5.28561	1.47577	-3.5816	0.000341493	0.0111811	up in WT vs LP
FBgn0013683	56.376	-5.1405	1.40568	-3.65694	0.000255243	0.00936731	up in WT vs LP
FBgn0263742	10.3536	-4.98204	1.3681	-3.64157	0.000270982	0.00962756	up in WT vs LP
FBgn0267473	4.73154	-4.77372	1.3445	-3.55055	0.000384429	0.0120362	up in WT vs LP
FBgn0051414	4.51003	-4.75483	1.43314	-3.31777	0.000907389	0.0216481	up in WT vs LP
FBgn0259192	8.46872	-4.4286	1.25476	-3.52944	0.00041644	0.0126434	up in WT vs LP
FBgn0051361	7.90615	-4.42623	1.05241	-4.20581	2.60148e-05	0.00166014	up in WT vs LP
FBgn0013277	3999.35	-4.38911	0.34218	-12.8269	1.15877e-37	1.16098e-33	up in WT vs LP
FBgn0266350	412.595	-4.29974	1.20306	-3.57401	0.000351553	0.0113987	up in WT vs LP
FBgn0264869	39.4649	-4.22402	1.08882	-3.87945	0.000104694	0.00485617	up in WT vs LP
FBgn0083974	15.3191	-4.03491	0.945247	-4.26863	1.96677e-05	0.0014075	up in WT vs LP
FBgn0266757	34.1412	-3.94151	0.714331	-5.51777	3.43329e-08	7.47785e-06	up in WT vs LP
FBgn0261842	159.556	-3.9258	0.963192	-4.07582	4.58523e-05	0.00255219	up in WT vs LP
FBgn0037409	190.96	-3.49405	0.524528	-6.66133	2.71353e-11	1.59923e-08	up in WT vs LP
FBgn0013680	420.795	-3.41581	0.55256	-6.1818	6.33743e-10	2.11649e-07	up in WT vs LP
FBgn0031116	73.6612	-3.26081	0.686985	-4.74655	2.06919e-06	0.0002468	up in WT vs LP
FBgn0267715	63.3832	-2.99514	0.55972	-5.35115	8.73984e-08	1.56365e-05	up in WT vs LP
FBgn0037408	11.6607	-2.88327	0.945521	-3.0494	0.00229301	0.0405179	up in WT vs LP
FBgn0035669	17.9995	-2.80535	0.932738	-3.00765	0.00263274	0.0440251	up in WT vs LP
FBgn0030186	15.1013	-2.78424	0.867458	-3.20965	0.00132896	0.0283295	up in WT vs LP
FBgn0051343	81.9171	-2.761	0.934582	-2.95427	0.00313414	0.0484582	up in WT vs LP
FBgn0039916	18.3189	-2.67482	0.682647	-3.9183	8.91744e-05	0.00440117	up in WT vs LP
FBgn0038654	11.0359	-2.60658	0.767797	-3.39488	0.000686593	0.0179608	up in WT vs LP
FBgn0267495	42.2441	-2.57808	0.384043	-6.713	1.90657e-11	1.27346e-08	up in WT vs LP
FBgn0267601	90.6464	-2.36257	0.704431	-3.35388	0.000796883	0.0199309	up in WT vs LP
FBgn0267084	115.198	-2.3286	0.546629	-4.25993	2.04495e-05	0.00141792	up in WT vs LP
FBgn0032013	6.03474	-2.31572	0.78058	-2.96667	0.00301044	0.0473495	up in WT vs LP
FBgn0263132	309.101	-2.31368	0.218766	-10.5761	3.8479e-26	1.28507e-22	up in WT vs LP
FBgn0267910	1821.66	-2.29241	0.344801	-6.6485	2.96086e-11	1.64805e-08	up in WT vs LP
FBgn0041721	12.3532	-2.28106	0.63334	-3.60164	0.000316212	0.0105604	up in WT vs LP
FBgn0054046	35.5783	-2.18872	0.468619	-4.67058	3.00351e-06	0.000334424	up in WT vs LP
FBgn0035260	24.997	-2.17488	0.430929	-5.04697	4.48875e-07	6.61365e-05	up in WT vs LP
FBgn0036757	17.7377	-2.17041	0.545763	-3.97683	6.98402e-05	0.00357004	up in WT vs LP
FBgn0085382	53.3919	-2.10623	0.311679	-6.7577	1.40199e-11	1.00332e-08	up in WT vs LP
FBgn0051146	15.0723	-2.08864	0.609862	-3.42478	0.000615299	0.0168434	up in WT vs LP
FBgn0270926	4852.55	-2.05423	0.375455	-5.47129	4.46761e-08	9.3252e-06	up in WT vs LP
FBgn0011829	17.0595	-1.99928	0.447029	-4.47237	7.73582e-06	0.00069237	up in WT vs LP
FBgn0259994	30.8342	-1.96496	0.434866	-4.51855	6.22642e-06	0.000592134	up in WT vs LP
FBgn0085438	18.9398	-1.93293	0.491197	-3.93515	8.31455e-05	0.0041861	up in WT vs LP
FBgn0029723	74.9283	-1.83224	0.284585	-6.43829	1.20829e-10	4.97247e-08	up in WT vs LP
FBgn0027074	14.2344	-1.81731	0.501558	-3.62334	0.000290825	0.0100764	up in WT vs LP
FBgn0024997	23.8887	-1.81104	0.394828	-4.58691	4.49846e-06	0.000474765	up in WT vs LP
FBgn0037410	42.944	-1.78462	0.332227	-5.37168	7.80068e-08	1.47462e-05	up in WT vs LP
FBgn0037265	822.464	-1.77005	0.283381	-6.24619	4.2058e-10	1.56066e-07	up in WT vs LP
FBgn0029799	103.652	-1.76751	0.452776	-3.90371	9.47285e-05	0.00462968	up in WT vs LP
FBgn0083951	12.1627	-1.75464	0.549858	-3.19108	0.00141743	0.0297096	up in WT vs LP
FBgn0052026	20.0943	-1.70641	0.405247	-4.21078	2.5449e-05	0.00163444	up in WT vs LP
FBgn0266907	44.6993	-1.70498	0.466545	-3.65449	0.000257695	0.00942279	up in WT vs LP
FBgn0037616	28.5984	-1.62356	0.547246	-2.96679	0.00300928	0.0473495	up in WT vs LP
FBgn0002772	107.515	-1.60023	0.470742	-3.39938	0.000675384	0.0177603	up in WT vs LP
FBgn0266372	27.2238	-1.58082	0.501016	-3.15523	0.00160369	0.0315665	up in WT vs LP
FBgn0000044	1360.55	-1.52876	0.466051	-3.28024	0.00103718	0.0235635	up in WT vs LP
FBgn0284222	156.024	-1.52857	0.230768	-6.62381	3.5006e-11	1.84592e-08	up in WT vs LP
FBgn0047000	95.1289	-1.51022	0.423525	-3.56584	0.000362695	0.0116844	up in WT vs LP
FBgn0020269	53.9168	-1.50396	0.40073	-3.75306	0.000174687	0.00708578	up in WT vs LP
FBgn0260653	59.7379	-1.49951	0.393979	-3.80606	0.000141199	0.00599438	up in WT vs LP
FBgn0262689	124.311	-1.49286	0.329249	-4.53414	5.78394e-06	0.00056813	up in WT vs LP
FBgn0053143	19.7079	-1.47604	0.489129	-3.01769	0.00254709	0.0431799	up in WT vs LP
FBgn0013684	8760.15	-1.46659	0.43065	-3.40552	0.000660384	0.0175576	up in WT vs LP
FBgn0266446	114.522	-1.44809	0.453185	-3.19536	0.00139656	0.0293953	up in WT vs LP
FBgn0000644	3383.95	-1.44533	0.397799	-3.63332	0.000279793	0.00980157	up in WT vs LP
FBgn0010401	67.9276	-1.42782	0.460052	-3.1036	0.00191183	0.0357457	up in WT vs LP
FBgn0036481	93.2193	-1.42433	0.33771	-4.21762	2.46897e-05	0.00159591	up in WT vs LP
FBgn0038294	243.598	-1.42354	0.468848	-3.03624	0.00239547	0.0416671	up in WT vs LP
FBgn0041160	293.889	-1.40597	0.468582	-3.00047	0.00269559	0.0445662	up in WT vs LP
FBgn0014076	61971.9	-1.40382	0.463318	-3.02993	0.00244611	0.0421093	up in WT vs LP
FBgn0031461	1367.68	-1.37838	0.30616	-4.50216	6.72657e-06	0.000624014	up in WT vs LP
FBgn0264489	47.6695	-1.37355	0.408284	-3.3642	0.00076766	0.0196702	up in WT vs LP
FBgn0036876	23.5497	-1.37291	0.441934	-3.10659	0.00189256	0.035642	up in WT vs LP
FBgn0267585	340.734	-1.37104	0.15402	-8.90166	5.50188e-19	1.10247e-15	up in WT vs LP
FBgn0020372	122.128	-1.33972	0.261639	-5.12048	3.04752e-07	4.6974e-05	up in WT vs LP
FBgn0038290	289.243	-1.33943	0.242555	-5.52219	3.34802e-08	7.45419e-06	up in WT vs LP
FBgn0038011	447.918	-1.33244	0.413044	-3.22589	0.00125582	0.0272929	up in WT vs LP
FBgn0034647	129.556	-1.32358	0.422315	-3.1341	0.00172379	0.0333411	up in WT vs LP
FBgn0040514	514.304	-1.31576	0.386373	-3.4054	0.000660667	0.0175576	up in WT vs LP
FBgn0262483	44.0644	-1.3044	0.434664	-3.00094	0.00269148	0.0445662	up in WT vs LP
FBgn0260753	26.6923	-1.30193	0.402389	-3.23549	0.00121435	0.0266727	up in WT vs LP
FBgn0030027	514.544	-1.30087	0.334167	-3.89287	9.90669e-05	0.00465493	up in WT vs LP
FBgn0036938	1640.4	-1.30075	0.377148	-3.4489	0.000562877	0.0155786	up in WT vs LP
FBgn0086266	10150.3	-1.29996	0.429883	-3.02398	0.00249474	0.0427993	up in WT vs LP
FBgn0034199	75.7074	-1.27229	0.424263	-2.99884	0.00271012	0.0445857	up in WT vs LP
FBgn0266376	832.269	-1.27143	0.207735	-6.12046	9.33035e-10	2.92127e-07	up in WT vs LP
FBgn0262987	97.3895	-1.26692	0.278576	-4.54783	5.42024e-06	0.000537677	up in WT vs LP
FBgn0003149	511.926	-1.20673	0.309795	-3.89525	9.80964e-05	0.00465493	up in WT vs LP
FBgn0038315	78.2764	-1.20589	0.348551	-3.45973	0.000540717	0.0152132	up in WT vs LP
FBgn0000046	84.5406	-1.19623	0.378863	-3.15742	0.00159169	0.031454	up in WT vs LP
FBgn0085409	97.0366	-1.18086	0.401409	-2.9418	0.00326311	0.0497612	up in WT vs LP
FBgn0262508	113.65	-1.18015	0.384521	-3.06914	0.00214676	0.0385767	up in WT vs LP
FBgn0259730	953.159	-1.1735	0.350068	-3.35221	0.000801693	0.0199309	up in WT vs LP
FBgn0259731	953.159	-1.1735	0.350068	-3.35221	0.000801693	0.0199309	up in WT vs LP
FBgn0259732	953.159	-1.1735	0.350068	-3.35221	0.000801693	0.0199309	up in WT vs LP
FBgn0259733	953.159	-1.1735	0.350068	-3.35221	0.000801693	0.0199309	up in WT vs LP
FBgn0260722	1702.61	-1.15043	0.148602	-7.74169	9.81053e-15	1.40417e-11	up in WT vs LP
FBgn0259822	401.651	-1.14871	0.33288	-3.45082	0.000558881	0.015554	up in WT vs LP
FBgn0266768	30.0138	-1.13173	0.358211	-3.1594	0.00158094	0.0313653	up in WT vs LP
FBgn0040949	687.842	-1.12998	0.322838	-3.50015	0.000464991	0.0139067	up in WT vs LP
FBgn0037057	663.358	-1.12493	0.245554	-4.5812	4.62319e-06	0.000482497	up in WT vs LP
FBgn0003916	20.6603	-1.11916	0.375923	-2.9771	0.00290991	0.046453	up in WT vs LP
FBgn0004185	20.6603	-1.11916	0.375923	-2.9771	0.00290991	0.046453	up in WT vs LP
FBgn0004186	20.6603	-1.11916	0.375923	-2.9771	0.00290991	0.046453	up in WT vs LP
FBgn0266636	118.641	-1.11539	0.300526	-3.71147	0.000206061	0.00806453	up in WT vs LP
FBgn0262112	1167.15	-1.1051	0.169792	-6.50854	7.58851e-11	3.41998e-08	up in WT vs LP
FBgn0053126	740.358	-1.08739	0.20258	-5.36772	7.97371e-08	1.47942e-05	up in WT vs LP
FBgn0027570	2005.25	-1.07409	0.259635	-4.13692	3.52e-05	0.00203855	up in WT vs LP
FBgn0052069	514.298	-1.04832	0.276487	-3.79159	0.000149688	0.00624885	up in WT vs LP
FBgn0052506	29.7519	-1.03819	0.326114	-3.18351	0.00145502	0.0301195	up in WT vs LP
FBgn0085732	1087.51	-1.03785	0.157965	-6.57012	5.02731e-11	2.51843e-08	up in WT vs LP
FBgn0264273	397.122	-1.02462	0.253004	-4.04981	5.12586e-05	0.00276107	up in WT vs LP
FBgn0266598	240.425	-1.02299	0.184757	-5.53698	3.07733e-08	7.00722e-06	up in WT vs LP
FBgn0038395	6135.62	-1.0126	0.317488	-3.18941	0.00142563	0.0298065	up in WT vs LP
FBgn0033340	893.547	-1.0068	0.18106	-5.56059	2.68865e-08	6.41372e-06	up in WT vs LP
FBgn0043783	139.074	-1.00414	0.318388	-3.15383	0.00161144	0.031657	up in WT vs LP
FBgn0033980	45.6255	-0.990865	0.321769	-3.07943	0.00207399	0.0379185	up in WT vs LP
FBgn0267160	310.676	-0.983632	0.216196	-4.54972	5.37166e-06	0.000537677	up in WT vs LP
FBgn0038070	63.1556	-0.974851	0.318437	-3.06137	0.00220329	0.0394192	up in WT vs LP
FBgn0266657	60.2316	-0.970802	0.28139	-3.45003	0.000560533	0.0155567	up in WT vs LP
FBgn0030309	1406.3	-0.96878	0.272589	-3.55399	0.000379427	0.0119169	up in WT vs LP
FBgn0040153	402.986	-0.96743	0.219075	-4.41598	1.00551e-05	0.000832583	up in WT vs LP
FBgn0266623	68.6261	-0.963334	0.222779	-4.32417	1.53108e-05	0.00119625	up in WT vs LP
FBgn0038071	113.85	-0.960755	0.273133	-3.51753	0.000435577	0.0131844	up in WT vs LP
FBgn0011227	2449.92	-0.960542	0.266684	-3.6018	0.000316023	0.0105604	up in WT vs LP
FBgn0261843	280.326	-0.958136	0.224662	-4.26479	2.00093e-05	0.00141569	up in WT vs LP
FBgn0264907	281.956	-0.953375	0.219008	-4.35315	1.34195e-05	0.00106706	up in WT vs LP
FBgn0029524	83.839	-0.950436	0.229167	-4.14735	3.3634e-05	0.00199396	up in WT vs LP
FBgn0031992	1719.97	-0.948072	0.235651	-4.02321	5.74111e-05	0.00301153	up in WT vs LP
FBgn0035020	1289.03	-0.941985	0.222379	-4.23594	2.276e-05	0.0015219	up in WT vs LP
FBgn0061198	394.038	-0.936681	0.230415	-4.0652	4.7991e-05	0.00264188	up in WT vs LP
FBgn0030976	140.958	-0.924575	0.305078	-3.03062	0.00244054	0.0420856	up in WT vs LP
FBgn0031772	434.545	-0.918307	0.217187	-4.22818	2.35588e-05	0.00153831	up in WT vs LP
FBgn0034408	291.108	-0.914232	0.208833	-4.37781	1.19879e-05	0.000976481	up in WT vs LP
FBgn0033961	1718.7	-0.909597	0.259202	-3.50922	0.00044942	0.0135625	up in WT vs LP
FBgn0037151	224.102	-0.908783	0.292733	-3.10448	0.00190614	0.0357457	up in WT vs LP
FBgn0031270	124.766	-0.908005	0.30465	-2.98049	0.00287791	0.046453	up in WT vs LP
FBgn0267567	41.5224	-0.898993	0.276397	-3.25254	0.00114378	0.0253843	up in WT vs LP
FBgn0058002	3152.55	-0.893391	0.253082	-3.53004	0.000415497	0.0126434	up in WT vs LP
FBgn0032025	259.766	-0.887964	0.220028	-4.03568	5.4444e-05	0.00290146	up in WT vs LP
FBgn0040931	834.826	-0.878984	0.226458	-3.88144	0.000103842	0.00483901	up in WT vs LP
FBgn0020300	139.794	-0.874429	0.273042	-3.20254	0.00136222	0.0287934	up in WT vs LP
FBgn0051121	779.308	-0.872628	0.206275	-4.23041	2.33265e-05	0.00153756	up in WT vs LP
FBgn0033467	223.658	-0.868974	0.232823	-3.73234	0.000189708	0.00762522	up in WT vs LP
FBgn0002579	51834.7	-0.868571	0.225411	-3.85327	0.000116551	0.00517464	up in WT vs LP
FBgn0051715	1509.98	-0.867182	0.261904	-3.31107	0.00092939	0.0218581	up in WT vs LP
FBgn0037705	1555.36	-0.854173	0.197666	-4.3213	1.55113e-05	0.00119625	up in WT vs LP
FBgn0262886	422.088	-0.849566	0.235211	-3.61194	0.000303916	0.0103569	up in WT vs LP
FBgn0266707	387.256	-0.843781	0.265171	-3.18203	0.00146248	0.0302096	up in WT vs LP
FBgn0052230	5012.61	-0.842432	0.2524	-3.33769	0.000844788	0.0207449	up in WT vs LP
FBgn0034061	2251.94	-0.833108	0.249767	-3.33554	0.000851352	0.020855	up in WT vs LP
FBgn0010435	2348.02	-0.83246	0.225157	-3.69725	0.000217949	0.00836641	up in WT vs LP
FBgn0053970	1084.61	-0.831335	0.268435	-3.09697	0.00195507	0.0363702	up in WT vs LP
FBgn0032402	58.0769	-0.830807	0.271797	-3.05672	0.00223771	0.0398216	up in WT vs LP
FBgn0032420	502.095	-0.827976	0.192737	-4.2959	1.73989e-05	0.00126319	up in WT vs LP
FBgn0029709	5236.03	-0.82637	0.258705	-3.19425	0.00140194	0.0294467	up in WT vs LP
FBgn0038545	495.533	-0.813747	0.191164	-4.25679	2.07379e-05	0.0014231	up in WT vs LP
FBgn0261599	54665.4	-0.810996	0.20684	-3.92089	8.82213e-05	0.00437569	up in WT vs LP
FBgn0030645	227.623	-0.808516	0.199609	-4.05049	5.11102e-05	0.00276107	up in WT vs LP
FBgn0031601	535.864	-0.800659	0.208475	-3.84055	0.000122757	0.00532424	up in WT vs LP
FBgn0039776	8143.31	-0.789808	0.237989	-3.31867	0.000904464	0.0216481	up in WT vs LP
FBgn0037217	44.1011	-0.788658	0.248095	-3.17886	0.00147856	0.030356	up in WT vs LP
FBgn0036198	876.106	-0.78769	0.109537	-7.19108	6.42785e-13	5.8546e-10	up in WT vs LP
FBgn0051713	348.658	-0.783467	0.227886	-3.43798	0.000586077	0.0161761	up in WT vs LP
FBgn0028468	567.019	-0.782034	0.127458	-6.1356	8.48397e-10	2.74196e-07	up in WT vs LP
FBgn0260857	980.248	-0.772972	0.216833	-3.56483	0.000364093	0.0116904	up in WT vs LP
FBgn0010078	79350.4	-0.771544	0.233523	-3.30393	0.00095339	0.0222658	up in WT vs LP
FBgn0034335	2249.13	-0.763157	0.219004	-3.48467	0.000492736	0.0144771	up in WT vs LP
FBgn0019624	10611.2	-0.761739	0.245838	-3.09854	0.00194476	0.0362842	up in WT vs LP
FBgn0004132	2405.43	-0.755502	0.228273	-3.30964	0.000934171	0.0219191	up in WT vs LP
FBgn0085400	223.114	-0.752179	0.248893	-3.0221	0.00251024	0.0428839	up in WT vs LP
FBgn0031646	103.804	-0.750889	0.180054	-4.17035	3.04133e-05	0.00184649	up in WT vs LP
FBgn0003514	6173.4	-0.748597	0.146178	-5.12113	3.03718e-07	4.6974e-05	up in WT vs LP
FBgn0034724	6984.61	-0.746719	0.22037	-3.38847	0.000702825	0.0182559	up in WT vs LP
FBgn0001078	3089.2	-0.746704	0.226578	-3.29557	0.00098221	0.0227269	up in WT vs LP
FBgn0052640	428.697	-0.744069	0.203857	-3.64995	0.000262287	0.00948684	up in WT vs LP
FBgn0028683	706.439	-0.738207	0.242771	-3.04076	0.00235984	0.0413344	up in WT vs LP
FBgn0261284	1587.19	-0.735581	0.124589	-5.90407	3.54651e-09	1.01521e-06	up in WT vs LP
FBgn0022224	548.564	-0.716802	0.238271	-3.00835	0.00262669	0.0440251	up in WT vs LP
FBgn0265177	867.355	-0.707882	0.238553	-2.9674	0.00300331	0.0473495	up in WT vs LP
FBgn0024432	2808.53	-0.697971	0.184386	-3.78538	0.000153474	0.00638031	up in WT vs LP
FBgn0023214	405.915	-0.695897	0.224907	-3.09415	0.00197375	0.0365526	up in WT vs LP
FBgn0005672	890.981	-0.695846	0.172769	-4.02762	5.6345e-05	0.00298688	up in WT vs LP
FBgn0033691	3969.76	-0.693849	0.222668	-3.11606	0.00183284	0.0348448	up in WT vs LP
FBgn0085188	1421.82	-0.693401	0.155505	-4.45901	8.23372e-06	0.000724152	up in WT vs LP
FBgn0030703	5060.2	-0.688409	0.147394	-4.67054	3.00411e-06	0.000334424	up in WT vs LP
FBgn0000116	8229.14	-0.681409	0.230885	-2.95129	0.00316455	0.0487559	up in WT vs LP
FBgn0085212	162.168	-0.681062	0.188004	-3.62259	0.000291663	0.0100764	up in WT vs LP
FBgn0028894	1481.18	-0.676474	0.220329	-3.0703	0.00213846	0.0385346	up in WT vs LP
FBgn0260005	298.964	-0.671853	0.208028	-3.22963	0.0012395	0.0269968	up in WT vs LP
FBgn0036819	362.253	-0.670827	0.173337	-3.87008	0.000108799	0.00495479	up in WT vs LP
FBgn0033032	1083.86	-0.67038	0.0922833	-7.26436	3.74801e-13	4.17236e-10	up in WT vs LP
FBgn0052641	905.863	-0.669531	0.188939	-3.54363	0.000394665	0.01228	up in WT vs LP
FBgn0053094	3193.9	-0.669156	0.211475	-3.16423	0.00155493	0.0310336	up in WT vs LP
FBgn0001257	18058.9	-0.662263	0.194986	-3.39646	0.000682633	0.0179039	up in WT vs LP
FBgn0284248	11609.5	-0.661976	0.219346	-3.01795	0.00254488	0.0431799	up in WT vs LP
FBgn0037753	244.206	-0.660458	0.223157	-2.95961	0.00308031	0.0478475	up in WT vs LP
FBgn0035827	2745.38	-0.656427	0.211361	-3.10572	0.00189819	0.0356809	up in WT vs LP
FBgn0035770	2480.81	-0.656196	0.199642	-3.28686	0.00101313	0.0233345	up in WT vs LP
FBgn0036062	227.514	-0.654944	0.199451	-3.28373	0.00102442	0.0234007	up in WT vs LP
FBgn0030360	216.277	-0.654232	0.189305	-3.45596	0.000548329	0.0153455	up in WT vs LP
FBgn0037312	1514.52	-0.653034	0.219719	-2.97213	0.00295737	0.0469571	up in WT vs LP
FBgn0031603	500.841	-0.650458	0.136248	-4.77407	1.80536e-06	0.000220584	up in WT vs LP
FBgn0031228	2348.36	-0.648983	0.220108	-2.94848	0.00319339	0.0488466	up in WT vs LP
FBgn0037613	373.366	-0.643967	0.205878	-3.1279	0.00176058	0.0338565	up in WT vs LP
FBgn0024811	2744.85	-0.643869	0.143706	-4.48045	7.44846e-06	0.000678419	up in WT vs LP
FBgn0052163	343.546	-0.642449	0.173365	-3.70577	0.000210753	0.00815266	up in WT vs LP
FBgn0260960	2855.34	-0.636386	0.16287	-3.90733	9.33228e-05	0.00458334	up in WT vs LP
FBgn0039869	1574.47	-0.63585	0.143525	-4.43023	9.4132e-06	0.000788357	up in WT vs LP
FBgn0039732	311.193	-0.634927	0.20512	-3.09539	0.00196557	0.0364687	up in WT vs LP
FBgn0033683	609.117	-0.634594	0.187291	-3.38827	0.000703342	0.0182559	up in WT vs LP
FBgn0004687	12603.3	-0.634395	0.175701	-3.61066	0.000305423	0.010373	up in WT vs LP
FBgn0039269	500.081	-0.628154	0.163792	-3.83506	0.000125532	0.00539789	up in WT vs LP
FBgn0011217	25955.1	-0.623529	0.160208	-3.89199	9.94265e-05	0.00465493	up in WT vs LP
FBgn0032886	1324.97	-0.61883	0.200237	-3.09049	0.00199828	0.0367917	up in WT vs LP
FBgn0030467	240	-0.610084	0.188424	-3.23783	0.00120441	0.0265793	up in WT vs LP
FBgn0263911	2746.13	-0.609236	0.201222	-3.02768	0.00246438	0.042351	up in WT vs LP
FBgn0002626	42183.2	-0.599909	0.178782	-3.35553	0.000792136	0.0199309	up in WT vs LP
FBgn0031403	372.294	-0.59088	0.146844	-4.02388	5.72483e-05	0.00301153	up in WT vs LP
FBgn0263510	2545.99	-0.590498	0.0864837	-6.82785	8.6198e-12	7.19682e-09	up in WT vs LP
FBgn0039159	708.443	-0.589295	0.189099	-3.11633	0.00183115	0.0348448	up in WT vs LP
FBgn0085257	333.825	-0.588256	0.191221	-3.07632	0.00209575	0.038177	up in WT vs LP
FBgn0036121	1084.13	-0.586827	0.158933	-3.6923	0.000222237	0.00849845	up in WT vs LP
FBgn0267733	171.704	0.589724	0.156365	3.77147	0.000162292	0.00669136	down in WT vs LP
FBgn0039417	531.599	0.59068	0.112042	5.27196	1.34976e-07	2.3316e-05	down in WT vs LP
FBgn0032021	429.927	0.62011	0.149319	4.15291	3.2827e-05	0.0019577	down in WT vs LP
FBgn0035173	6465.22	0.622264	0.210351	2.95822	0.00309423	0.0479893	down in WT vs LP
FBgn0001233	70550.1	0.628338	0.147353	4.26417	2.00646e-05	0.00141569	down in WT vs LP
FBgn0035515	533.5	0.629379	0.129235	4.87004	1.11578e-06	0.000143321	down in WT vs LP
FBgn0040366	196.19	0.632468	0.212335	2.97864	0.00289535	0.046453	down in WT vs LP
FBgn0035211	328.162	0.63409	0.138966	4.56292	5.04469e-06	0.000515742	down in WT vs LP
FBgn0026616	605.542	0.636386	0.114347	5.56541	2.61533e-08	6.39097e-06	down in WT vs LP
FBgn0037834	3456.16	0.63981	0.109925	5.82041	5.87025e-09	1.58957e-06	down in WT vs LP
FBgn0052581	657.261	0.640453	0.117793	5.4371	5.41546e-08	1.08515e-05	down in WT vs LP
FBgn0267727	4655.69	0.642642	0.200378	3.20714	0.00134061	0.0284566	down in WT vs LP
FBgn0053116	559.666	0.663219	0.205028	3.23478	0.00121738	0.0266727	down in WT vs LP
FBgn0038720	2712.71	0.665636	0.207044	3.21494	0.0013047	0.0281114	down in WT vs LP
FBgn0031895	489.421	0.670089	0.148635	4.50829	6.53536e-06	0.000611942	down in WT vs LP
FBgn0029676	3178.14	0.675282	0.109158	6.18627	6.16062e-10	2.11649e-07	down in WT vs LP
FBgn0036629	149.597	0.686389	0.150816	4.55116	5.33518e-06	0.000537677	down in WT vs LP
FBgn0035880	210.198	0.709655	0.232932	3.04662	0.00231428	0.0406786	down in WT vs LP
FBgn0051320	162.476	0.736429	0.171017	4.30618	1.66101e-05	0.0012488	down in WT vs LP
FBgn0034439	317.322	0.736722	0.168528	4.37151	1.23393e-05	0.000996994	down in WT vs LP
FBgn0051216	129.986	0.743666	0.195673	3.80055	0.000144375	0.00610333	down in WT vs LP
FBgn0264556	185.608	0.743983	0.229068	3.24788	0.0011627	0.0257153	down in WT vs LP
FBgn0052037	88.278	0.751132	0.243799	3.08095	0.00206341	0.0377939	down in WT vs LP
FBgn0035844	301.983	0.798067	0.163159	4.89134	1.00149e-06	0.000132026	down in WT vs LP
FBgn0030554	606.469	0.809828	0.0958398	8.44981	2.91772e-17	4.87211e-14	down in WT vs LP
FBgn0043854	260.352	0.826542	0.174713	4.73085	2.23578e-06	0.000257474	down in WT vs LP
FBgn0038653	173.96	0.851452	0.288592	2.95036	0.00317403	0.0487739	down in WT vs LP
FBgn0263047	62.9549	0.856614	0.265603	3.22517	0.00125899	0.0273026	down in WT vs LP
FBgn0039932	61.6386	0.892895	0.29994	2.97691	0.00291172	0.046453	down in WT vs LP
FBgn0046776	325.18	0.898109	0.293728	3.05762	0.00223103	0.0397734	down in WT vs LP
FBgn0004360	173.062	0.913567	0.25119	3.63695	0.000275887	0.00976718	down in WT vs LP
FBgn0001248	7607.84	0.916036	0.142369	6.43426	1.24076e-10	4.97247e-08	down in WT vs LP
FBgn0261261	1187.9	0.941563	0.172457	5.45971	4.76907e-08	9.75129e-06	down in WT vs LP
FBgn0038260	102.029	0.971833	0.237689	4.08868	4.3384e-05	0.00245573	down in WT vs LP
FBgn0039527	286.529	0.994923	0.173786	5.72499	1.03442e-08	2.65739e-06	down in WT vs LP
FBgn0283427	7448.96	1.01977	0.32573	3.13072	0.00174377	0.0335978	down in WT vs LP
FBgn0263619	58.2213	1.03013	0.306268	3.3635	0.000769609	0.0196702	down in WT vs LP
FBgn0039565	370.429	1.03498	0.25231	4.10201	4.09573e-05	0.00234486	down in WT vs LP
FBgn0000615	1143.9	1.16363	0.378949	3.07068	0.00213571	0.0385346	down in WT vs LP
FBgn0063499	42.1421	1.26693	0.400949	3.15983	0.00157864	0.0313653	down in WT vs LP
FBgn0051115	27.7291	1.27576	0.327118	3.9	9.61918e-05	0.00465493	down in WT vs LP
FBgn0039073	111.571	1.28061	0.353755	3.62005	0.000294544	0.010141	down in WT vs LP
FBgn0033137	24.2296	1.29777	0.391475	3.31507	0.000916196	0.0216495	down in WT vs LP
FBgn0036836	42.6859	1.36872	0.426247	3.21109	0.00132234	0.0282581	down in WT vs LP
FBgn0031275	102.882	1.46151	0.360468	4.05448	5.0247e-05	0.00274681	down in WT vs LP
FBgn0037375	33.0337	1.48561	0.399028	3.72306	0.000196823	0.00779435	down in WT vs LP
FBgn0262593	25.0843	1.63893	0.425383	3.85283	0.000116761	0.00517464	down in WT vs LP
FBgn0051469	13.6157	1.79255	0.601582	2.97973	0.00288504	0.046453	down in WT vs LP
FBgn0035379	38.4201	1.79885	0.57002	3.15577	0.00160076	0.0315665	down in WT vs LP
FBgn0050334	12.5392	1.88073	0.590698	3.18392	0.00145297	0.0301195	down in WT vs LP
FBgn0039200	48.8522	1.99817	0.504098	3.96386	7.37468e-05	0.00373166	down in WT vs LP
FBgn0000274	13.496	2.05238	0.593335	3.45905	0.000542082	0.0152132	down in WT vs LP
FBgn0028993	7.89916	2.29205	0.624282	3.6715	0.000241129	0.00903038	down in WT vs LP
FBgn0039827	197.555	2.38282	0.482079	4.94281	7.70058e-07	0.000107156	down in WT vs LP
FBgn0020399	13.7128	2.66171	0.589232	4.51725	6.26471e-06	0.000592134	down in WT vs LP
FBgn0011695	315.556	2.71313	0.779936	3.47866	0.000503934	0.0146771	down in WT vs LP
FBgn0037326	6.03406	2.77881	0.764512	3.63475	0.000278254	0.00978274	down in WT vs LP
FBgn0259714	38.5222	2.7932	0.444182	6.28841	3.20738e-10	1.23595e-07	down in WT vs LP
FBgn0036391	10.148	3.01331	0.782307	3.85182	0.000117242	0.00517464	down in WT vs LP
FBgn0052082	121.525	3.03645	0.257159	11.8077	3.56209e-32	1.78443e-28	down in WT vs LP
FBgn0037229	5.06397	3.49287	0.958888	3.64263	0.000269872	0.00962222	down in WT vs LP
FBgn0036110	8.83677	3.89065	0.820148	4.74384	2.09701e-06	0.000247176	down in WT vs LP
FBgn0035154	204.545	4.73208	0.904774	5.23012	1.69402e-07	2.78236e-05	down in WT vs LP
FBgn0000594	7.14533	6.13655	1.91001	3.21284	0.00131429	0.0282571	down in WT vs LP
FBgn0035434	14.958	6.16781	1.19441	5.16388	2.41878e-07	3.90867e-05	down in WT vs LP
