# Supplementary material for: Deciphering the Impact of AKT1 Pathogenic Variants in Juvenile Granulosa Cell Tumors Using a Drosophila Model
Source: Mol Cell Proteomics. 2025 Nov 13;24(12):101466. doi: 10.1016/j.mcpro.2025.101466 (PMC12757477; doi:10.1016/j.mcpro.2025.101466)
Supplement: Table S4 [file mmc5.xlsx]

## Sheet: Feuil1
Table S5: DE genes in mutants vs WT (RNAseq analysis)
Gene name	baseMean	log2FoldChange	lfcSE	stat	pvalue	padj	deregulation
FBgn0054040	3.0887000025623	-6.33417013347261	1.64812893311332	-3.84324915739895	0.000121416091665162	0.00352272989242209	Down in mutants
FBgn0035886	5.69151510637653	-6.07931635415263	1.85937620608375	-3.26954617051758	0.00107720156124013	0.017128475275575	Down in mutants
FBgn0010358	17.1608918342528	-4.52223001821558	1.34538931687159	-3.36127986264306	0.000775821724496733	0.0135016268354299	Down in mutants
FBgn0031514	9.12973369216971	-4.48144260707469	1.49342034718768	-3.00079118080444	0.0026927915931998	0.0323685164267717	Down in mutants
FBgn0035934	62.8822905511944	-4.43459423528709	0.914729850492803	-4.84798242114652	1.24723449782487E-06	0.000121176269100599	Down in mutants
FBgn0052655	2.70160823273128	-4.24322503026727	0.79113363784364	-5.36347442112669	8.16362167961674E-08	0.0000154374330398748	Down in mutants
FBgn0033774	181.577733362453	-4.18789549458304	1.39507234722464	-3.00191993835621	0.00268282723775095	0.0322853868724802	Down in mutants
FBgn0013683	56.3759906813161	-3.60463489117493	1.23043184109616	-2.92956892920103	0.00339432521156945	0.0379576599688706	Down in mutants
FBgn0051361	7.90614977800615	-3.46814121469861	0.662175800383106	-5.23749314410478	1.62772344966887E-07	0.0000265193712799897	Down in mutants
FBgn0261611	3.81269784370076	-3.09422779858348	0.938796984536772	-3.29594986940681	0.000980895167023828	0.0159320242619361	Down in mutants
FBgn0031940	3.49903537379179	-3.06052572549163	0.857355181198886	-3.56972908382256	0.000357350600820609	0.00785133374002126	Down in mutants
FBgn0264598	3.47654146151089	-2.89276106246282	0.805630075299968	-3.59068156856698	0.000329814380575544	0.00749513796200647	Down in mutants
FBgn0030777	30.9617479275751	-2.79350815027609	0.988364207102874	-2.8263955029943	0.0047075100707214	0.0473883380693342	Down in mutants
FBgn0035260	24.9969946059582	-2.62581262872594	0.306558766691642	-8.56544621790954	1.07658107242763E-17	5.7004967785043E-14	Down in mutants
FBgn0030437	19.2293858898828	-2.42459263726027	0.434446400660494	-5.58087863905452	2.39306583653887E-08	5.84562795359493E-06	Down in mutants
FBgn0013685	129.504610271562	-2.41045695667163	0.76195888723416	-3.16350002218803	0.00155884339906946	0.0223039594237908	Down in mutants
FBgn0259192	8.46872310084512	-2.40788746023416	0.846578404023998	-2.84425807319071	0.00445149764521365	0.0456935861989943	Down in mutants
FBgn0035626	8.32798682293305	-2.24988074836057	0.440340451073839	-5.10941191724241	3.23163105914351E-07	0.0000446151286135956	Down in mutants
FBgn0051675	9.09741854648296	-2.24617448711949	0.592264348175755	-3.79252017116677	0.000149126133020197	0.004091310229751	Down in mutants
FBgn0035427	15.0566310473176	-2.22064034256362	0.599141298805251	-3.70637168058987	0.00021024968388582	0.00539979135787624	Down in mutants
FBgn0263980	20.9361491004055	-2.18604790604533	0.499143295234474	-4.37959986023339	0.0000118897427594891	0.000711369354932143	Down in mutants
FBgn0013680	420.795384538525	-2.12984137233359	0.519530927567336	-4.0995468398896	0.0000413959886677364	0.00171018937844466	Down in mutants
FBgn0052644	1535.43199233847	-2.12077227761539	0.418120425821681	-5.07215660045235	3.93332491127159E-07	0.0000514245812473656	Down in mutants
FBgn0015774	42.3936185799238	-2.10120361753249	0.415402676879789	-5.05823321437224	4.23158730135663E-07	0.0000539909753269478	Down in mutants
FBgn0267486	16.0151296060295	-2.07578457376657	0.483618349994918	-4.29219564102227	0.0000176914960896782	0.000936764717948463	Down in mutants
FBgn0262352	30.0467708892768	-2.0543672462924	0.510718575637441	-4.02250347704369	0.0000575828038746592	0.0021701134983368	Down in mutants
FBgn0010389	71.9889738386268	-2.03839338469973	0.457526938102254	-4.45524233645051	8.37984843558793E-06	0.000534593945378772	Down in mutants
FBgn0029723	74.9283307242977	-2.02878844051667	0.282139474989887	-7.19072877196426	6.44463938873606E-13	2.27495770422383E-09	Down in mutants
FBgn0039200	48.8522293199331	-2.0239545332756	0.47286879962678	-4.28016087099222	0.0000186758268475789	0.000983965205551545	Down in mutants
FBgn0039529	200.238228075828	-2.00927088362132	0.411495104893928	-4.88285488630358	1.04560821483517E-06	0.000107109110610725	Down in mutants
FBgn0039008	9.74521457973439	-2.00603365895458	0.57131972764267	-3.51122770997547	0.000446042147783763	0.00920777065308002	Down in mutants
FBgn0266492	101.879796577387	-2.00130279220903	0.455937524100764	-4.38942330126514	0.0000113651653259487	0.00068384716364657	Down in mutants
FBgn0259216	11.4450721021223	-1.99483646620016	0.502330621140632	-3.97116238239773	0.0000715228063861617	0.00248748841267226	Down in mutants
FBgn0265087	19.9993935888602	-1.99107834509565	0.521296673454114	-3.81947257001038	0.000133737329855449	0.0037768277356243	Down in mutants
FBgn0029807	20.5044665965315	-1.96690522155801	0.501302385138029	-3.92359039148884	0.0000872390118785041	0.00281664980424804	Down in mutants
FBgn0261636	4.15170579920855	-1.96167701521157	0.686332375109442	-2.85820265275809	0.00426048201289797	0.0441803081632189	Down in mutants
FBgn0001991	11.4400313876638	-1.95163388423082	0.494537786811793	-3.94637970298022	0.000079341756325315	0.00265895316292749	Down in mutants
FBgn0015400	9.90596740786249	-1.94507181484361	0.543050717075894	-3.58174983234904	0.000341300538225848	0.00762525886036231	Down in mutants
FBgn0259994	30.834234343621	-1.93334018217286	0.416429449874516	-4.64265959757514	3.43952766595307E-06	0.000256511253397486	Down in mutants
FBgn0003429	7.97432769012341	-1.90898320134485	0.525495464909142	-3.63273011628161	0.000280438290402775	0.00667380111318065	Down in mutants
FBgn0013688	167.90343759172	-1.90857667038411	0.490922813788511	-3.8877326878647	0.000101184971173038	0.00309696197896668	Down in mutants
FBgn0042696	14.5158629272577	-1.88841761057658	0.394434841332957	-4.7876541641069	1.68742105288749E-06	0.00015273323888956	Down in mutants
FBgn0039257	95.3472458369164	-1.8700805508947	0.447473931702465	-4.179194403079	0.0000292543536959408	0.00134114114995677	Down in mutants
FBgn0039916	18.318942583939	-1.86378668685692	0.520667040266422	-3.57961334733851	0.000344102970784278	0.00767168518022211	Down in mutants
FBgn0038654	11.0358913113714	-1.82192027977612	0.537449344754541	-3.38993860083356	0.000699082792751832	0.0126120728709402	Down in mutants
FBgn0035914	30.1287557682146	-1.81835841889148	0.63477805727486	-2.8645577742523	0.00417591970106501	0.0436986063579826	Down in mutants
FBgn0032856	31.9396212503387	-1.81738141806599	0.369142894909793	-4.92324637186936	8.51201765875196E-07	0.0000910527949557406	Down in mutants
FBgn0013679	14840.5378985855	-1.7985771313133	0.438187864274757	-4.10457997117313	0.0000405050138792389	0.0017021749880204	Down in mutants
FBgn0051146	15.0722798584954	-1.79483868897206	0.477148944728294	-3.76158997898257	0.000168836661492158	0.00456117409490294	Down in mutants
FBgn0052642	4481.55714049834	-1.78260584737297	0.45741406752221	-3.89713822539229	0.0000973360695729545	0.00303173228463997	Down in mutants
FBgn0013684	8760.15271782625	-1.77892483238454	0.421683304453291	-4.21862761365643	0.0000245793840272042	0.00116879061176483	Down in mutants
FBgn0005614	7.79021213090727	-1.7601885188408	0.481814493081831	-3.65324942299286	0.000258942476863911	0.00630390995399727	Down in mutants
FBgn0033367	17.483988820665	-1.75940551770687	0.523467430630975	-3.36106014386822	0.000776439163623873	0.0135016268354299	Down in mutants
FBgn0261089	12.7635311388401	-1.7425989826845	0.51574234614689	-3.37881695327804	0.000727984618668579	0.0128967259291869	Down in mutants
FBgn0026439	48.2000655640369	-1.72981929417983	0.511020377894507	-3.38502996946421	0.000711704835513711	0.01273717012949	Down in mutants
FBgn0038294	243.597821874095	-1.72897198597426	0.393361312727627	-4.39537882865323	0.0000110579734845326	0.000676901382665895	Down in mutants
FBgn0033365	4.01587386024956	-1.70847096600937	0.545578723758254	-3.13148385670257	0.00173925347737812	0.0240147757183058	Down in mutants
FBgn0266448	51.4885024297065	-1.69857640109283	0.504128230682935	-3.36933402597152	0.000753500554374104	0.0132331191887591	Down in mutants
FBgn0050076	9.12326945638615	-1.69577854891179	0.527524613112228	-3.21459607146524	0.00130628194618026	0.019594229192704	Down in mutants
FBgn0262952	8531.06271126749	-1.68694548950782	0.478617416486255	-3.52462202878541	0.000424087432929411	0.00882335150240169	Down in mutants
FBgn0083951	12.1627423202338	-1.67278984230461	0.407540981574773	-4.10459295612631	0.000040502738970022	0.0017021749880204	Down in mutants
FBgn0014466	7545.07720240695	-1.67248373868414	0.488589311773365	-3.42308703523162	0.000619142496508782	0.0116687876993513	Down in mutants
FBgn0265316	330.881835124525	-1.65605916671506	0.38047657334184	-4.35259167777242	0.0000134537582985947	0.000759605279029529	Down in mutants
FBgn0050296	15.3387866516392	-1.64726039465605	0.472677449815929	-3.48495659206405	0.000492216885080814	0.00995203770867333	Down in mutants
FBgn0262483	44.0644160778384	-1.6425882268008	0.429668234033778	-3.82292219133813	0.000131879404575497	0.00374424368486465	Down in mutants
FBgn0038774	90.073206026955	-1.63601749323761	0.437993660278443	-3.73525382124837	0.000187525948791827	0.00494004924802349	Down in mutants
FBgn0038011	447.91792733457	-1.61810181693913	0.357141828328276	-4.53069813892481	5.87890884006813E-06	0.00039908746548924	Down in mutants
FBgn0039911	41.462320715092	-1.61450672269495	0.302765116774832	-5.33253876765357	9.68490841969785E-08	0.0000173835898584068	Down in mutants
FBgn0085409	97.0366084224387	-1.61323640288631	0.377596426533005	-4.27238260091241	0.0000193395378126179	0.000995226242758695	Down in mutants
FBgn0032593	30.835372317413	-1.60202122890827	0.429033358382749	-3.73402486684747	0.000188443876127405	0.00495191227838516	Down in mutants
FBgn0002789	365.913868447208	-1.58705968159822	0.381014092142676	-4.16535691022137	0.000031086585027439	0.00138322241781756	Down in mutants
FBgn0035917	139.493390741392	-1.57891159783202	0.401070922592326	-3.93673913737429	0.0000825963084311441	0.00271812682687758	Down in mutants
FBgn0053519	71.7999119387284	-1.57713857387068	0.470206947898025	-3.35413711116136	0.000796129029813989	0.013721094596795	Down in mutants
FBgn0266451	214.242726875743	-1.56322964325222	0.43819184755253	-3.56745487617686	0.000360465428401537	0.00788704315448818	Down in mutants
FBgn0037565	261.00452779304	-1.55515474616162	0.302275056704691	-5.14483319634586	2.67758616427422E-07	0.0000388433390132383	Down in mutants
FBgn0035948	251.265030880878	-1.54923456674935	0.51119060657648	-3.03063973949914	0.00244036232895433	0.0302616359058856	Down in mutants
FBgn0034920	39.2718693713865	-1.54560472052521	0.454970756449387	-3.39715179188038	0.000680911851853592	0.0124111127558168	Down in mutants
FBgn0031908	54.6697277966953	-1.54164832158232	0.485390045471501	-3.17610205640866	0.00149268428054639	0.0216838498367439	Down in mutants
FBgn0259680	25.9238470124168	-1.53672933351958	0.488912501046592	-3.14315819339857	0.00167135487014941	0.0233813052508352	Down in mutants
FBgn0028400	78.8356919278732	-1.53111332803006	0.491027718276992	-3.11818105381649	0.00181970979270141	0.0247673471682388	Down in mutants
FBgn0058298	5.82270005003304	-1.52414450739338	0.488710169998597	-3.11870838987811	0.00181645640104025	0.0247673471682388	Down in mutants
FBgn0004169	293.711457064712	-1.51626032455556	0.381826625974234	-3.97107017009831	0.0000715504992626276	0.00248748841267226	Down in mutants
FBgn0000044	1360.55408406615	-1.51267094742092	0.428735561659944	-3.52821431831845	0.000418373273185962	0.00873880268844052	Down in mutants
FBgn0264489	47.6694968247946	-1.511969772703	0.388456709229454	-3.89224780208368	0.00009931972253602	0.00305754610946643	Down in mutants
FBgn0052085	9.32242727605148	-1.51016530305183	0.452379085456037	-3.33827392026635	0.000843006001691679	0.0143067845479405	Down in mutants
FBgn0033443	428.478212442088	-1.496462809283	0.430563306522282	-3.47559298856684	0.000509725243989469	0.0101848874223556	Down in mutants
FBgn0033936	9.95638955659344	-1.48847814459218	0.471798629055917	-3.15490137724789	0.0016055236735576	0.0227002612856809	Down in mutants
FBgn0283471	197.619096976051	-1.48484570447883	0.440624037488679	-3.36986995294596	0.000752036663464205	0.0132293492792125	Down in mutants
FBgn0266446	114.52236281408	-1.4809930735547	0.426971195212309	-3.46860184050188	0.000523174193495513	0.0103947743135413	Down in mutants
FBgn0266354	20.2732292675982	-1.46959280877523	0.519158278553317	-2.83072209282761	0.00464430550035506	0.0470202631441301	Down in mutants
FBgn0054046	35.5783492713513	-1.46676333440999	0.496803443103008	-2.9524017089106	0.00315312436723443	0.0360932632150867	Down in mutants
FBgn0085352	20.6163266062551	-1.45383448540306	0.3590548764239	-4.04905929668162	0.0000514239155565241	0.0019802882390676	Down in mutants
FBgn0040514	514.303665767139	-1.45374436706545	0.401330851416798	-3.6223090299023	0.000291985006862035	0.00682587466372837	Down in mutants
FBgn0000644	3383.94619705433	-1.45022870330677	0.354525031503484	-4.09062428443086	0.0000430213590992271	0.00175229304946467	Down in mutants
FBgn0030439	593.240776174104	-1.44821058819806	0.332762565266456	-4.35208385606241	0.0000134849662377291	0.000759605279029529	Down in mutants
FBgn0264695	509.105472094123	-1.44648174498815	0.449587933901304	-3.21735001301367	0.00129380654561868	0.0194622319859401	Down in mutants
FBgn0259233	4.59619408210708	-1.43913164585871	0.499221146897844	-2.8827537751585	0.00394215451495192	0.0421265553111411	Down in mutants
FBgn0262509	53.9958460647519	-1.43659326013121	0.432240078661137	-3.32360031161629	0.000888634569476753	0.0148902533081627	Down in mutants
FBgn0031939	120.313341256545	-1.43164853097352	0.302612697708131	-4.73095987648984	2.23460689892838E-06	0.000186412781107104	Down in mutants
FBgn0259678	39.6920267368646	-1.42885513613607	0.34670452174405	-4.12124747882838	0.0000376826362255784	0.00162219153507673	Down in mutants
FBgn0020299	61.6442166579571	-1.4130672966025	0.29773288495849	-4.74609076790262	2.07385676823959E-06	0.000177114057868203	Down in mutants
FBgn0263131	16.5161464120493	-1.40786777169462	0.433371668331939	-3.24863823496711	0.00115958850321041	0.0181121567094369	Down in mutants
FBgn0037410	42.944030682503	-1.4053310441572	0.233340256633256	-6.02266863178255	1.71564466741765E-09	7.5702820949804E-07	Down in mutants
FBgn0002772	107.515093511858	-1.39494284660563	0.415112918256124	-3.36039372724353	0.000778314674534013	0.013501763634216	Down in mutants
FBgn0002773	324.047906617356	-1.39177863728119	0.404591833763956	-3.43995731286355	0.000581805942773235	0.0111820779200881	Down in mutants
FBgn0041160	293.888963630968	-1.38597749109984	0.454344988987052	-3.05049582298647	0.00228463858212841	0.0289060006986139	Down in mutants
FBgn0052719	40.7522869058108	-1.38445248282997	0.400854520689473	-3.45375294869745	0.00055284357395005	0.0107708133560043	Down in mutants
FBgn0004865	188.104375344373	-1.375860506306	0.469837490620325	-2.92837530800162	0.00340738473002789	0.0379996457555185	Down in mutants
FBgn0267586	29.1390992139973	-1.36683011555872	0.464509744052972	-2.94252194503556	0.00325550711229916	0.0369120131897731	Down in mutants
FBgn0031869	40.3592526164583	-1.35976267816196	0.445485502850216	-3.05231633681051	0.00227082649173616	0.0288000629311208	Down in mutants
FBgn0262562	331.015224341383	-1.35899569825649	0.355191397533329	-3.82609406560577	0.000130192557600452	0.00372496665338192	Down in mutants
FBgn0038986	76.2186127509964	-1.35789252471969	0.457818308069498	-2.96600747673368	0.00301693155047871	0.0348791540606654	Down in mutants
FBgn0264711	9.55612343247767	-1.35618846652367	0.446836478310422	-3.03508896957492	0.00240464740439089	0.0300537484592242	Down in mutants
FBgn0038076	35.4877118345102	-1.34054506368821	0.449129988359369	-2.98475964293788	0.00283801229926794	0.0333568815196976	Down in mutants
FBgn0004117	210.52193262869	-1.34015902240502	0.422507264110246	-3.17191948220641	0.00151434986981096	0.0218159319473013	Down in mutants
FBgn0010424	75.6793940209783	-1.3394759059675	0.368219735817246	-3.63770807394286	0.000275074948328348	0.00658211804738665	Down in mutants
FBgn0036264	21.3784005836688	-1.33493132302039	0.377099771271482	-3.53999504831136	0.000400134539505837	0.00850419551879784	Down in mutants
FBgn0025878	14.259178215216	-1.32935280285478	0.338425355616962	-3.92805320520775	0.0000856362682381171	0.0027818652780419	Down in mutants
FBgn0000075	677.502321707947	-1.31111927534812	0.399417616388986	-3.28257748669564	0.00102862711311416	0.0165549561213965	Down in mutants
FBgn0263256	385.930370785453	-1.31094048042736	0.31235657703294	-4.19693573569001	0.0000270550662693657	0.00125663663066922	Down in mutants
FBgn0013672	35044.007109124	-1.30466825415187	0.412770860854579	-3.16075667611506	0.00157359891936181	0.0224587770297057	Down in mutants
FBgn0036938	1640.40107395293	-1.28887850070616	0.359334340524164	-3.58685033783875	0.000334696291610511	0.00754431002493828	Down in mutants
FBgn0033872	20.085393081389	-1.28569537431974	0.431894675665703	-2.97687248016666	0.0029120510518955	0.033814277017076	Down in mutants
FBgn0053474	13.2809302898892	-1.2762370875508	0.397639894440072	-3.20952979164202	0.00132952268072387	0.0198304861815011	Down in mutants
FBgn0264001	30.6646091518735	-1.27032079186108	0.386186600503103	-3.28939634416671	0.00100402530759396	0.0162330198586565	Down in mutants
FBgn0053143	19.7079122809996	-1.2523150063105	0.3548843049845	-3.52879794547464	0.000417451730889911	0.00873678622554182	Down in mutants
FBgn0262593	25.0843438718006	-1.24766275256969	0.407555247333644	-3.0613340417828	0.00220353108769809	0.0282558989235719	Down in mutants
FBgn0051374	41.4310203898085	-1.24609524191256	0.366659313219972	-3.39850972547091	0.000677540540043441	0.0123709557225173	Down in mutants
FBgn0004569	189.697662089417	-1.23840062977486	0.314915541562666	-3.93248495653692	0.0000840722425527983	0.00274791681677202	Down in mutants
FBgn0040153	402.986252578934	-1.23267904521427	0.179764488145349	-6.85718885822205	7.02287626049134E-12	1.48744519197207E-08	Down in mutants
FBgn0264386	44.6095298876952	-1.22735209893405	0.241168308090094	-5.08919313923926	3.59590230609319E-07	0.0000476007567769086	Down in mutants
FBgn0265356	45.48755576403	-1.22721153925586	0.421161144374327	-2.91387644764569	0.00356971155799971	0.039052939462001	Down in mutants
FBgn0033447	6.93093615720154	-1.22122472381411	0.418507383263367	-2.91804821767169	0.0035222987872883	0.0386941329433435	Down in mutants
FBgn0027074	14.2344280335743	-1.21864407470528	0.318556546057515	-3.82551885932758	0.000130496943192133	0.00372496665338192	Down in mutants
FBgn0260499	24.9537009815451	-1.21745820926038	0.32093789779643	-3.79343859861827	0.000148575383009335	0.004091310229751	Down in mutants
FBgn0032614	37.771087825585	-1.20713445903383	0.287373511130153	-4.20057664426526	0.0000266236019237608	0.00124204380780893	Down in mutants
FBgn0036939	67.6349392461257	-1.20428092241494	0.393407867315476	-3.06115109144278	0.00220487800753483	0.0282558989235719	Down in mutants
FBgn0000557	65.1356480379746	-1.19965343138645	0.265574884836845	-4.51719458383067	6.26643166450244E-06	0.000417367995767804	Down in mutants
FBgn0032612	37.4194439468648	-1.19589431351346	0.331503287075585	-3.60748855332102	0.000309175173343386	0.00713325726733434	Down in mutants
FBgn0265315	80.6837090981846	-1.17500254704344	0.366417514793898	-3.20673139138657	0.00134252287015198	0.0199681421276819	Down in mutants
FBgn0259730	953.159103204969	-1.16815751211416	0.373128752693453	-3.13070891396534	0.00174384915272684	0.0240147757183058	Down in mutants
FBgn0259731	953.159103204969	-1.16815751211416	0.373128752693453	-3.13070891396534	0.00174384915272684	0.0240147757183058	Down in mutants
FBgn0259732	953.159103204969	-1.16815751211416	0.373128752693453	-3.13070891396534	0.00174384915272684	0.0240147757183058	Down in mutants
FBgn0259733	953.159103204969	-1.16815751211416	0.373128752693453	-3.13070891396534	0.00174384915272684	0.0240147757183058	Down in mutants
FBgn0000014	45.4998844048691	-1.1607681649136	0.306489764837446	-3.78729829862097	0.000152294223923475	0.0041566902869835	Down in mutants
FBgn0010482	89.883546700565	-1.15930056478265	0.303524174962492	-3.81946698290479	0.000133740358910209	0.0037768277356243	Down in mutants
FBgn0037447	79.0129046293825	-1.15511815507476	0.34169412858545	-3.38056190738989	0.000723377773929813	0.0128533064193234	Down in mutants
FBgn0003129	9.65790259289956	-1.15465377690042	0.406984762741851	-2.8370933818788	0.00455262945667003	0.0464473467689168	Down in mutants
FBgn0259171	219.283290767778	-1.14677911199802	0.203115146894956	-5.64595565386903	1.64266187345833E-08	4.46045877946762E-06	Down in mutants
FBgn0086758	53.5035161466328	-1.14498899295315	0.366792573609024	-3.12162534177595	0.00179855667176527	0.024639993730911	Down in mutants
FBgn0033633	21.3658500933007	-1.14203845092285	0.389266449348955	-2.93382194338325	0.00334816221506695	0.0376002522349512	Down in mutants
FBgn0035768	5389.69348867528	-1.14199478474531	0.385173359522226	-2.96488517835671	0.00302795921508156	0.0349684711970705	Down in mutants
FBgn0261015	137.475406677977	-1.14037543043017	0.295375486945082	-3.86076529987134	0.00011303243765102	0.00335362359583713	Down in mutants
FBgn0051324	1391.88062928803	-1.13425589986243	0.29373762255538	-3.86145938676474	0.000112711750159919	0.00335362359583713	Down in mutants
FBgn0039945	334.260490154019	-1.13033357267914	0.278079856335199	-4.06478048275684	0.0000480776905300011	0.00189272395060488	Down in mutants
FBgn0260479	12.7194670313877	-1.12339065693473	0.398579915259879	-2.81848285356343	0.00482511880624423	0.0481373250962068	Down in mutants
FBgn0035968	107.094608195111	-1.12307552427938	0.279495868438451	-4.01821869694898	0.0000586397599201747	0.00220211013317252	Down in mutants
FBgn0051781	16.0081526640956	-1.12058023552555	0.366814683549264	-3.05489470782064	0.00225139547291736	0.028622182542851	Down in mutants
FBgn0264273	397.122376239181	-1.11611066780957	0.231722036339949	-4.81659269631213	1.46030341880672E-06	0.000136854984116489	Down in mutants
FBgn0040551	121.964023984753	-1.11350690424344	0.269503217229082	-4.13170171284796	0.0000360087505380162	0.00155645987019425	Down in mutants
FBgn0011286	47.2433226073955	-1.11256881839991	0.385315768528824	-2.8874209395785	0.0038841420592942	0.0416748372927311	Down in mutants
FBgn0031734	1485.70902368212	-1.10812399939829	0.379543371302593	-2.91962416731246	0.00350453751483233	0.0386192011259879	Down in mutants
FBgn0262508	113.649904500696	-1.10382883668647	0.343214275647705	-3.2161507111071	0.00129922582409217	0.0195160304640228	Down in mutants
FBgn0046258	205.849815240369	-1.0897284420387	0.272437902434465	-3.99991496154189	0.0000633652489699411	0.00231652304224902	Down in mutants
FBgn0038431	8.7817422697217	-1.08519599129215	0.379087039104654	-2.86265653886563	0.0042010568280406	0.0437890963986179	Down in mutants
FBgn0037448	24.2402068486438	-1.08045236618812	0.255910332966526	-4.22199585950071	0.0000242148559189671	0.00116561510991755	Down in mutants
FBgn0259150	10.8242009448459	-1.0740592749737	0.359642784543097	-2.98646134757915	0.0028222651343268	0.0332268060562747	Down in mutants
FBgn0260964	90.2491895396953	-1.06452031774245	0.297462632808642	-3.57866905060058	0.000345348454128473	0.00768327758239607	Down in mutants
FBgn0087012	43.2791722019471	-1.05589692187088	0.285259447596833	-3.70153181872251	0.000214301775675484	0.00540346620096041	Down in mutants
FBgn0250819	73.2050299668073	-1.05090212147855	0.307148786939535	-3.42147573477292	0.000622822823988793	0.0117071234067993	Down in mutants
FBgn0016013	40.3029976581395	-1.04417899598847	0.299113981231078	-3.49090668276651	0.000481384358730108	0.00978476076574251	Down in mutants
FBgn0264815	46.2841230396753	-1.04131764706167	0.302095751576737	-3.44697878611893	0.00056689309381919	0.0109751332057499	Down in mutants
FBgn0046874	138.434932812948	-1.03979882018766	0.286897042485513	-3.62429257262268	0.000289753457634811	0.00680374526907461	Down in mutants
FBgn0001078	3089.2000750819	-1.03498233090837	0.183791634667532	-5.63128094910628	1.7887606220729E-08	4.73574374693801E-06	Down in mutants
FBgn0038071	113.849599124349	-1.03074109800076	0.284807356213337	-3.6190817249421	0.000295650266168087	0.00688504603452581	Down in mutants
FBgn0039754	7123.81168973399	-1.02933179335112	0.325412113002366	-3.16316373061269	0.00156064531945505	0.0223039594237908	Down in mutants
FBgn0034797	903.287016622875	-1.02847429856353	0.201601229898279	-5.1015278978331	3.36922344356186E-07	0.0000457436875222053	Down in mutants
FBgn0039045	829.638049085203	-1.02745555785965	0.245076399429611	-4.19238882344827	0.0000276032365969991	0.00127094902418357	Down in mutants
FBgn0047334	25.9350104110654	-1.02047259490388	0.358834631229904	-2.84385203124407	0.00445717417786224	0.0456935861989943	Down in mutants
FBgn0085438	18.9398038360502	-1.01582663875977	0.31724780494364	-3.20199737533326	0.00136478241574645	0.020214050045811	Down in mutants
FBgn0019985	13.8852713772777	-1.00786957873247	0.343109975726215	-2.93745344069129	0.00330919857802454	0.0373209935476889	Down in mutants
FBgn0259736	96.6862628019807	-1.00670018427237	0.313787541246564	-3.20822229038513	0.00133558225619602	0.0198928496387003	Down in mutants
FBgn0260753	26.6923465214029	-1.00398551269599	0.293719390664284	-3.41817920303236	0.000630415846528028	0.0117330471260665	Down in mutants
FBgn0036715	2328.05313779934	-1.00345923196221	0.304196649159202	-3.29871888706126	0.000971271237080041	0.0158253052267932	Down in mutants
FBgn0085474	22.504836630862	-1.0033625919543	0.324512023106849	-3.09191191854219	0.00198871849603654	0.0264912312868263	Down in mutants
FBgn0023023	396.234599684868	-0.999857881758839	0.15768713515417	-6.34077016353478	2.28619386976596E-10	1.43268316792986E-07	Down in mutants
FBgn0035557	425.948799046389	-0.986254314854667	0.207191111898114	-4.76011883820412	1.93479002999363E-06	0.000169334102625062	Down in mutants
FBgn0019643	199.082823990821	-0.979467023368194	0.244888226741964	-3.9996492946974	0.00006343641947613	0.00231652304224902	Down in mutants
FBgn0266088	23.6712071365632	-0.968769296622489	0.295324515020953	-3.28035515965804	0.00103676483426047	0.0166353630224521	Down in mutants
FBgn0267137	36.4214663463424	-0.965525985973235	0.330832993288045	-2.91846945607564	0.0035175433420045	0.0386820186831024	Down in mutants
FBgn0267967	83.5660766918595	-0.961751149225551	0.253346297043354	-3.79619185458618	0.00014693580145981	0.00408412109569393	Down in mutants
FBgn0030562	20.6180790164725	-0.961613078869503	0.339283720994067	-2.83424467301901	0.00459341479860192	0.0466835534713957	Down in mutants
FBgn0010263	163.647509877374	-0.959115010567746	0.26024954673256	-3.68536668981545	0.000228373596159845	0.00567717460876235	Down in mutants
FBgn0029835	1897.56042015772	-0.958695766053598	0.337352126234389	-2.84182517761132	0.00448560813569368	0.0459406094361664	Down in mutants
FBgn0039594	885.972647755218	-0.956361685157748	0.307035011196524	-3.11482941776177	0.00184051314544213	0.0248293429429709	Down in mutants
FBgn0265180	294.752972708103	-0.934100676580851	0.1814043239627	-5.14927459376835	2.61495816736742E-07	0.0000388433390132383	Down in mutants
FBgn0033668	72.5497231056525	-0.927068938731464	0.280161581911245	-3.30905091414411	0.000936128119125917	0.0155142359648567	Down in mutants
FBgn0038916	17.2036704148205	-0.922125167750665	0.279952968092543	-3.29385744338971	0.000988226041710442	0.0160265142139565	Down in mutants
FBgn0267758	191.701770756791	-0.910783343610064	0.266045806390912	-3.42340800618301	0.00061841179663705	0.0116687876993513	Down in mutants
FBgn0030360	216.277071431561	-0.907223085656912	0.226030147455241	-4.0137260266866	0.0000597677156230308	0.00223204985097076	Down in mutants
FBgn0033252	442.970475489072	-0.901674293309437	0.314070190853078	-2.87093242074426	0.00409263009012068	0.0431324577571466	Down in mutants
FBgn0051121	779.307617654348	-0.899022883948601	0.226479793538766	-3.96955008613039	0.0000720084698422314	0.00248748841267226	Down in mutants
FBgn0003149	511.925886957238	-0.886798957804144	0.2337288621754	-3.79413543346928	0.000148158792946368	0.004091310229751	Down in mutants
FBgn0034145	2033.29558236873	-0.884886584019166	0.281156390264231	-3.14731094387558	0.00164779626976793	0.0232050033202692	Down in mutants
FBgn0015558	103.513328919071	-0.876347673067086	0.195126276084115	-4.49118227772311	7.08289004676488E-06	0.000460312436869462	Down in mutants
FBgn0000567	1836.74899105058	-0.867400037659612	0.262830880908077	-3.30022117135839	0.000966086596948049	0.0158127620736937	Down in mutants
FBgn0000489	1800.4547659076	-0.862071605364841	0.220809104938489	-3.9041488149005	0.0000945575871336671	0.00298025252305218	Down in mutants
FBgn0000490	404.524519593495	-0.848146094219472	0.287440277896646	-2.9506863144783	0.00317068749847917	0.0362217698046326	Down in mutants
FBgn0267041	91.7273046008872	-0.843064186761496	0.300815660093079	-2.80259407539034	0.00506934293155642	0.0496465899814925	Down in mutants
FBgn0011206	365.973992094069	-0.835731702843216	0.252323833928083	-3.31213936405791	0.000925854112095465	0.015392142931069	Down in mutants
FBgn0029896	1075.08747766495	-0.834934258176201	0.20383038824804	-4.09622071248855	0.0000419949574307443	0.00172374650849451	Down in mutants
FBgn0039178	138.902330296715	-0.834566892577873	0.286631075604193	-2.91164135228073	0.00359535190525762	0.0392119224270631	Down in mutants
FBgn0264442	208.472925944255	-0.832534403936012	0.253997535274287	-3.27772630957609	0.00104646806779675	0.0167403275498	Down in mutants
FBgn0027570	2005.25343032777	-0.824310841405728	0.211266223189401	-3.90176351411712	0.0000954944289039141	0.00300084867089748	Down in mutants
FBgn0034275	203.768623802822	-0.819214746850246	0.133117130055383	-6.15408960897379	7.55099833073669E-10	3.95974701296751E-07	Down in mutants
FBgn0038290	289.242951506749	-0.816670277907212	0.237100908622486	-3.4443996130252	0.000572329122384938	0.0110199371019209	Down in mutants
FBgn0027528	581.276098752985	-0.815623769596872	0.173587284837454	-4.69863775080426	0.0000026190251566165	0.00020853741660578	Down in mutants
FBgn0063649	135.6571200888	-0.813405863308074	0.172593456880783	-4.71284298958056	2.44284420841176E-06	0.000197478779901378	Down in mutants
FBgn0264272	88.4638798190002	-0.808071462035735	0.206337284248005	-3.91626489115017	0.0000899314338482134	0.00287726249079329	Down in mutants
FBgn0037963	2465.17229126781	-0.804887120944728	0.163127278018743	-4.93410501738554	8.05191103235996E-07	0.0000870099365639715	Down in mutants
FBgn0015777	1156.51613775569	-0.800739439674145	0.199566801267419	-4.01238800536345	0.0000601075977673932	0.00223204985097076	Down in mutants
FBgn0040600	65.8797427559853	-0.800305605497668	0.272746186147319	-2.93425039888696	0.0033435435234303	0.0376002522349512	Down in mutants
FBgn0036240	572.882733106928	-0.797182121497989	0.143315213402494	-5.56243892446465	2.66030151000633E-08	6.12447673716674E-06	Down in mutants
FBgn0038395	6135.61508866565	-0.79525488054748	0.270881436184976	-2.93580428303852	0.00332684150381903	0.0374800548143017	Down in mutants
FBgn0267160	310.676265773066	-0.792054633840363	0.249077183610635	-3.1799565996319	0.00147297111202284	0.0214859009315729	Down in mutants
FBgn0037217	44.1010752814235	-0.78936375727718	0.244689113955751	-3.2259864140091	0.00125539316009286	0.0191014562721026	Down in mutants
FBgn0040357	112.32507761305	-0.788485382617667	0.264731984370438	-2.9784288607694	0.00289730277932931	0.0337169631132939	Down in mutants
FBgn0035936	1568.11377727993	-0.786481839036754	0.260484002020679	-3.01930956579176	0.00253351512409161	0.0311613532684438	Down in mutants
FBgn0029761	73.3563999401544	-0.786440476330939	0.271907209120776	-2.89231197243328	0.00382418007981789	0.0410730903096059	Down in mutants
FBgn0004047	153458.953880052	-0.781072181639872	0.271286631704853	-2.87913995883749	0.00398761324306699	0.0424412530479864	Down in mutants
FBgn0003870	10072.519171485	-0.775210906587612	0.236250279078876	-3.28131213055115	0.00103325332022794	0.0166041770276386	Down in mutants
FBgn0283499	1285.08033301245	-0.768103723938867	0.152788125033703	-5.0272475283628	4.97569923592213E-07	0.0000605845486627055	Down in mutants
FBgn0020386	2931.53135368974	-0.765834782213537	0.214967918721111	-3.56255383021638	0.000367264569328522	0.0079536437406729	Down in mutants
FBgn0030997	29.2935638511402	-0.765044010241181	0.230263285251398	-3.32247500684236	0.000892226639782146	0.0149268248266871	Down in mutants
FBgn0051999	138.397343598378	-0.764737304642211	0.271982847899124	-2.81171151250628	0.00492786792084578	0.0489092045752173	Down in mutants
FBgn0284222	156.024339888393	-0.76325261708071	0.181453779322732	-4.20631975773398	0.0000259562915913852	0.00122167612423453	Down in mutants
FBgn0259822	401.65106502564	-0.762105268015265	0.271931855094735	-2.80255973596681	0.00506988264553979	0.0496465899814925	Down in mutants
FBgn0015766	1181.87852475201	-0.747916868776137	0.18384775486345	-4.06813164148586	0.000047391606441799	0.00188013347290298	Down in mutants
FBgn0263457	88.6481302023033	-0.743986709443514	0.169438727772098	-4.39088937473733	0.000011288796679476	0.00068384716364657	Down in mutants
FBgn0016122	642.784172131041	-0.743107866257942	0.246888094826418	-3.00989752778645	0.00261335842823501	0.0316652926258682	Down in mutants
FBgn0053970	1084.6136966798	-0.735547700796307	0.224057922826686	-3.28284620118196	0.00102764715007351	0.0165549561213965	Down in mutants
FBgn0261862	1691.28610188275	-0.734856534337055	0.107102911952583	-6.86121899899785	6.82753990613972E-12	1.48744519197207E-08	Down in mutants
FBgn0050101	54.6636813078474	-0.732612111137601	0.250863911919	-2.92035672063565	0.00349630926896112	0.0386088792057333	Down in mutants
FBgn0031117	969.788009352359	-0.729166505255646	0.252894905129249	-2.88327874728431	0.00393559010571084	0.0420988881004826	Down in mutants
FBgn0260812	53.1221816093103	-0.727191557132116	0.253286029455985	-2.87102908397277	0.00409137879829705	0.0431324577571466	Down in mutants
FBgn0040079	819.051157649733	-0.722105727298627	0.112752969370497	-6.40431672292234	1.5104427192843E-10	0.0000001107802098295	Down in mutants
FBgn0283440	89.123015048531	-0.721040614949098	0.202601846214199	-3.55890446421097	0.00037240495357332	0.00804850705783971	Down in mutants
FBgn0000246	540.216519681189	-0.713079520913037	0.107301403907164	-6.64557494075273	3.02035735664035E-11	4.56936920097447E-08	Down in mutants
FBgn0031681	4145.03185925707	-0.708317546130391	0.212777815518103	-3.32890693705861	0.000871875320704488	0.0146791091355493	Down in mutants
FBgn0002945	216.979277187602	-0.704580807983171	0.149427345085973	-4.71520662819641	2.41465578393548E-06	0.000196701575014437	Down in mutants
FBgn0014388	2419.07057902574	-0.701286643598172	0.182002917444303	-3.85316155062615	0.000116602401144458	0.00341110339259615	Down in mutants
FBgn0024944	576.010032180733	-0.698392574802544	0.21332050611841	-3.27391204676254	0.00106069620637032	0.01691682654437	Down in mutants
FBgn0262656	11104.7143404067	-0.696950537399315	0.15113776692719	-4.61135923580946	4.00044511280086E-06	0.000290169272223022	Down in mutants
FBgn0041087	987.676526856495	-0.693632834126394	0.204717084802003	-3.38825083796625	0.000703399045330843	0.0126468521053542	Down in mutants
FBgn0032886	1324.96898702556	-0.67363827311446	0.173689527731083	-3.87840465636724	0.000105143719183715	0.00317546829671938	Down in mutants
FBgn0260486	2246.70870746638	-0.665769300849184	0.216839178295106	-3.07033676332747	0.0021381753092856	0.0275877889481409	Down in mutants
FBgn0010768	789.62787737148	-0.662110119347697	0.193829862441387	-3.41593452633191	0.000635635279978435	0.0118094344122309	Down in mutants
FBgn0023214	405.914762127787	-0.652030169586744	0.223116223222771	-2.92237901918823	0.00347368541450872	0.0384794231586269	Down in mutants
FBgn0266369	721.728662481324	-0.648983141722561	0.206178575594629	-3.1476749698695	0.00164574578135145	0.0232050033202692	Down in mutants
FBgn0035020	1289.03135786226	-0.646059359945874	0.200575165044831	-3.22103366985375	0.00127729141233092	0.0193235943665493	Down in mutants
FBgn0033635	1548.39712931562	-0.621882142132316	0.184856872384539	-3.3641277930889	0.000767859794248314	0.0134185399687948	Down in mutants
FBgn0050460	1111.28094680818	-0.615369212450679	0.149799058745655	-4.10796447990718	0.0000399161472357813	0.00169763855111214	Down in mutants
FBgn0037753	244.206240084942	-0.612593948458482	0.163144440435401	-3.75491770864878	0.000173398439567054	0.00466817014656482	Down in mutants
FBgn0266000	894.802426317527	-0.611493943004197	0.153665362801801	-3.97938697345159	0.0000690931985973555	0.00243898991048665	Down in mutants
FBgn0034903	2421.71521491998	-0.610917123805045	0.180070710095091	-3.3926512728385	0.000692196997706568	0.0125670295967032	Down in mutants
FBgn0030510	595.149228647625	-0.60283671349477	0.1554682952019	-3.87755402290796	0.000105511903542765	0.00317546829671938	Down in mutants
FBgn0030941	780.390170091748	-0.600786272861528	0.164323369735489	-3.65612191271768	0.000256059614540733	0.00626252036486459	Down in mutants
FBgn0026059	1342.64142331223	-0.598050304179201	0.0926765241972911	-6.45309380513736	1.09589475851324E-10	1.10109762569554E-07	Down in mutants
FBgn0263995	2526.00326943523	-0.595526502575369	0.127850953547069	-4.65797466544606	3.19335498941913E-06	0.000243292297395314	Down in mutants
FBgn0034997	748.409882116672	-0.58581569451527	0.17434203924012	-3.36015167121242	0.00077899693866912	0.013501763634216	Down in mutants
FBgn0035266	684.748331467988	-0.585158605076701	0.142300317078918	-4.11213844837871	0.0000392011086709436	0.00167408292436479	Down in mutants
FBgn0027579	1747.97588092854	0.588858213839777	0.20202692389914	2.91475117511446	0.00355972231549696	0.0389839289773658	Up in mutants
FBgn0024238	5855.90321030574	0.595145946978626	0.160737219050613	3.70260198909641	0.000213399528967497	0.00540346620096041	Up in mutants
FBgn0030799	128.812075952578	0.596068271582879	0.199743765512238	2.98416458733657	0.00284353770430415	0.033380608152888	Up in mutants
FBgn0086408	5633.63047865949	0.597757093055774	0.109848827806247	5.44163378884756	5.27941207001451E-08	0.0000107337475825347	Up in mutants
FBgn0011768	2433.56674033094	0.605149624206487	0.136724541981388	4.42604974525249	9.59744005846349E-06	0.000601401717272949	Up in mutants
FBgn0034583	3863.97541994149	0.605193090707056	0.197113093232534	3.07028356555244	0.00213855622504512	0.0275877889481409	Up in mutants
FBgn0086365	1886.71769209664	0.6088258323239	0.176195203357242	3.45540525918565	0.000549466257711806	0.0107708133560043	Up in mutants
FBgn0040212	524.437136018907	0.614196029198424	0.142951515181545	4.29653388716035	0.0000173489457343018	0.000923242891086715	Up in mutants
FBgn0001233	70550.1104959069	0.624721633092823	0.113748209266168	5.49214477417388	3.97081668903716E-08	8.76061432018824E-06	Up in mutants
FBgn0264834	186.221135719774	0.625517572042708	0.173278583259468	3.60989546588141	0.000306320427980459	0.00708282386967917	Up in mutants
FBgn0000568	7409.37085290987	0.640589526097887	0.220232164740304	2.90870103762212	0.00362933744142645	0.0393797986728546	Up in mutants
FBgn0033451	389.542702493328	0.64076934940709	0.187779574006304	3.41234850913858	0.000644057139539273	0.0119449476492485	Up in mutants
FBgn0031069	2839.35394115426	0.640780299388934	0.129794970552485	4.93686540134329	7.93882211667479E-07	0.0000866722950676145	Up in mutants
FBgn0038981	1462.72960931271	0.648679476527563	0.177490860545463	3.6547204432614	0.000257462364044056	0.00628231897517639	Up in mutants
FBgn0034058	585.83233344817	0.653547735104004	0.231378659731383	2.82458086611244	0.00473425001603555	0.0474320791578207	Up in mutants
FBgn0050493	416.322684849069	0.669951881621673	0.174150635010003	3.846967779263	0.000119588689392653	0.00348882705418236	Up in mutants
FBgn0259173	326.62803236344	0.670936211131554	0.233874201472864	2.86879102913539	0.00412043932209493	0.0432802356910955	Up in mutants
FBgn0266486	1612.03255116476	0.674639371075963	0.15902631656508	4.24231275456774	0.0000221228099328199	0.00108967701017936	Up in mutants
FBgn0026570	232.879760948354	0.675660811819056	0.189572553648591	3.56412781710756	0.000365068041085296	0.00792227572765017	Up in mutants
FBgn0000416	50903.1176309104	0.680921543647338	0.194086520545135	3.50834020690782	0.000450912022831473	0.00925418279415756	Up in mutants
FBgn0034439	317.322375324997	0.685794553550128	0.187276079739251	3.66194419759841	0.000250308390257085	0.00616457175075007	Up in mutants
FBgn0028978	2617.11018009192	0.687012893254119	0.19223231693801	3.57386782928732	0.000351746531910598	0.00779287818605279	Up in mutants
FBgn0033226	1410.9178575666	0.687793001389704	0.24326596965882	2.82732929046481	0.00469380340503404	0.0473653166909944	Up in mutants
FBgn0011674	1511.44191331507	0.692039910877269	0.187397028593025	3.69290759876555	0.000221704595024498	0.00556591046252602	Up in mutants
FBgn0027106	2128.77769639244	0.69769105145267	0.173913559131401	4.01171165110552	0.0000602800998468025	0.00223204985097076	Up in mutants
FBgn0044826	3080.11958083484	0.703069912099034	0.247590613116512	2.83964688018355	0.00451634978242626	0.0462107673390281	Up in mutants
FBgn0034602	1486.0340999061	0.704552273692132	0.224680468113651	3.13579671436213	0.00171387958574881	0.0238188777074539	Up in mutants
FBgn0040658	370.238335752895	0.707514477055628	0.132886780821444	5.32419005624264	1.01403841764552E-07	0.0000178977780714435	Up in mutants
FBgn0004381	322.88292636132	0.715785971445889	0.232919228941151	3.07310811005105	0.00211841726635117	0.0274254753675536	Up in mutants
FBgn0036910	579.975519868477	0.719262651851845	0.238558035864708	3.01504264672835	0.00256943124630805	0.0312914440455621	Up in mutants
FBgn0040475	2777.73351812467	0.719369203418842	0.181812350840186	3.95665751030948	0.0000760057794841523	0.00258810676764364	Up in mutants
FBgn0031836	4440.96852520498	0.724895030182291	0.147716629501082	4.90733529888037	9.23221255798201E-07	0.0000977691309890295	Up in mutants
FBgn0000043	25870.0916113583	0.72559893732582	0.200101489488837	3.62615460374322	0.000287673160908283	0.00678498613367198	Up in mutants
FBgn0038740	597.377834837756	0.737715714745132	0.193872616557546	3.80515684909096	0.000141714359086405	0.00397025148869055	Up in mutants
FBgn0261393	822.786548250793	0.737984162837417	0.182903006881564	4.03483887673475	0.0000546397790300081	0.00206655449974209	Up in mutants
FBgn0032230	91.7047131684487	0.741918578816699	0.186361486662858	3.98107244206999	0.0000686050351241535	0.00242985726409627	Up in mutants
FBgn0003499	67.6751145902117	0.742587892044075	0.262387694204815	2.83011706892178	0.00465309747403465	0.0470642810410954	Up in mutants
FBgn0053523	2255.86553111778	0.746254515570753	0.231232338589251	3.22729303402653	0.00124967408951929	0.0190417965582867	Up in mutants
FBgn0265140	2899.04794237574	0.754920641235335	0.236256640206362	3.19534147516844	0.00139665485377027	0.020571036024238	Up in mutants
FBgn0032805	392.714696309421	0.760124471229358	0.179828532484862	4.2269403009967	0.0000236890484587665	0.00115076616136852	Up in mutants
FBgn0019952	327.459389524986	0.764637504491311	0.196077148611828	3.89967678490193	0.0000963211858995686	0.00301787384223796	Up in mutants
FBgn0033101	713.121304469799	0.783251995176394	0.119837485013932	6.5359515437539	6.3206378724906E-11	8.36694438370943E-08	Up in mutants
FBgn0267468	95.1992453828029	0.792041635372974	0.270177189610857	2.93156367683656	0.00337260217479247	0.0377945577048172	Up in mutants
FBgn0001125	6147.23924788767	0.794897893895928	0.129451611195229	6.14050212706214	8.22610333194384E-10	3.95974701296751E-07	Up in mutants
FBgn0039056	2762.47060599062	0.795869617395546	0.283751904137749	2.80480802345272	0.00503465565619082	0.049459186826587	Up in mutants
FBgn0004397	2668.98274049775	0.803765548775488	0.283415184124445	2.83600030555371	0.00456824023066217	0.0465417242836435	Up in mutants
FBgn0004057	830.703267815862	0.817525858173002	0.144516978683511	5.65695370620339	1.54083301860655E-08	4.29405833343247E-06	Up in mutants
FBgn0015351	185.335041748154	0.820824176735916	0.231236090406031	3.54972346788349	0.000385636007399969	0.00821707307518243	Up in mutants
FBgn0033304	189.996303460873	0.822520822885815	0.284989569714364	2.8861436006595	0.00389994170366655	0.0417597397794022	Up in mutants
FBgn0260748	3519.39947729685	0.836434232558552	0.279298954177803	2.9947632099835	0.00274657970119736	0.032754818733874	Up in mutants
FBgn0036332	203.846319500031	0.842984890063922	0.260952967892195	3.23040928360767	0.00123613124864865	0.0188897978689599	Up in mutants
FBgn0020622	2596.38720533028	0.854737228375753	0.297903195129436	2.86917778107206	0.00411540410606415	0.0432802356910955	Up in mutants
FBgn0033476	3288.08080182743	0.855603634825746	0.285909131048163	2.99257191153372	0.00276637485310849	0.0328706436835295	Up in mutants
FBgn0031897	3964.44009246741	0.855750703166762	0.301763700742497	2.83583048942324	0.00457066980689228	0.0465417242836435	Up in mutants
FBgn0029771	185.720969089188	0.856756690932208	0.256136293161861	3.34492500206051	0.000823048228470615	0.0140129915426106	Up in mutants
FBgn0010611	3796.76592341319	0.8623392751091	0.261121550343066	3.3024439153955	0.000958462528315708	0.0157366173253695	Up in mutants
FBgn0024150	44.2057331095779	0.862644060611478	0.282328955533458	3.05545727317101	0.00224717618701374	0.0286028795919177	Up in mutants
FBgn0037315	1702.13571751962	0.863662297824008	0.301802276644036	2.86168251421994	0.00421398796782435	0.0438370654020235	Up in mutants
FBgn0010246	5619.97102779088	0.868340996627433	0.180438879778601	4.81238299468989	1.49141190801389E-06	0.000137339583529279	Up in mutants
FBgn0040491	388.188910596754	0.869414251427171	0.238754719478029	3.64145367818447	0.000271102909352852	0.00653981733495832	Up in mutants
FBgn0052037	88.2780235410124	0.878189864397968	0.203142763969977	4.32301819289886	0.0000153909036500947	0.000840152936363415	Up in mutants
FBgn0031757	44.4298612144154	0.879003883193575	0.271624269661153	3.23610215055569	0.00121174012197931	0.0186245687833976	Up in mutants
FBgn0004360	173.061670014582	0.880353218036623	0.235003903566019	3.74612168001418	0.000179589506203972	0.0047621856456104	Up in mutants
FBgn0033391	2185.86340214795	0.880997917659633	0.199990183235129	4.40520581264652	0.0000105683489178875	0.000650690785118772	Up in mutants
FBgn0085397	196.433200325255	0.881090968645638	0.277744700495682	3.17230523957139	0.00151233960015116	0.0218159319473013	Up in mutants
FBgn0039328	146.584416087046	0.883710525085905	0.230287740241601	3.83741889237691	0.000124334280449546	0.00358773850125528	Up in mutants
FBgn0030048	579.889369800117	0.884223168528814	0.258212617975211	3.42439953346394	0.000616159620239497	0.0116687876993513	Up in mutants
FBgn0037856	950.790270903483	0.887140986496266	0.288021505165811	3.08012065274622	0.00206916755013846	0.0270259877497918	Up in mutants
FBgn0031837	263.118906826156	0.899735422681238	0.283535867572861	3.17326844883224	0.00150733082448281	0.0218159319473013	Up in mutants
FBgn0032774	81.793412477471	0.902372405845715	0.299069847293164	3.01726307086104	0.00255068347682724	0.0312635856708338	Up in mutants
FBgn0037468	8338.6416205928	0.904516966916239	0.259757619982685	3.48215758589309	0.000497390889719937	0.0100140104983539	Up in mutants
FBgn0031813	836.146811742105	0.91028985196098	0.2662079917006	3.41946853716086	0.000627435879473424	0.0117330471260665	Up in mutants
FBgn0037151	224.102082682603	0.922087085325741	0.256596373872958	3.59353123899666	0.000326226516376827	0.00744555777679009	Up in mutants
FBgn0027572	790.553561990542	0.937022473213595	0.308324331891162	3.03908052752827	0.00237301414371612	0.0298458667244106	Up in mutants
FBgn0025628	679.784268502946	0.938151914696904	0.334179522498032	2.8073291495664	0.00499541705592542	0.0492564866128959	Up in mutants
FBgn0265915	81.0272301281507	0.939056450321409	0.326440743844375	2.87665209698545	0.00401918448618292	0.0425631637086771	Up in mutants
FBgn0036770	2126.41815105916	0.94034581031715	0.240561256695731	3.90896615370832	0.0000926919480099749	0.00293017232664369	Up in mutants
FBgn0029932	302.045301133112	0.948000763534844	0.308361608767189	3.07431514359032	0.00210986429639643	0.0273816947289683	Up in mutants
FBgn0022160	1677.2906591157	0.958167675614963	0.14970072579234	6.40055464356332	1.54813531395133E-10	0.0000001107802098295	Up in mutants
FBgn0034387	62.914678500398	0.959363826034451	0.325645713675281	2.94603547888576	0.00321875478211542	0.0365736192517192	Up in mutants
FBgn0038260	102.029340180762	0.959777522793287	0.239647787872806	4.00495047883644	0.00006203047466791	0.00228091224560127	Up in mutants
FBgn0037796	564.08313637021	0.962097393278895	0.326936257287763	2.94276750232714	0.00325292615605215	0.0369120131897731	Up in mutants
FBgn0038720	2712.70633022878	0.964098611608267	0.187311170895465	5.14704278980943	2.64624980338689E-07	0.0000388433390132383	Up in mutants
FBgn0000083	5104.54705597161	0.966623525416309	0.299074712534322	3.23204699329229	0.00122906841687596	0.0188362294279543	Up in mutants
FBgn0038455	301.273586193318	0.967240360587711	0.260940953519936	3.7067403469644	0.000209943992100193	0.00539979135787624	Up in mutants
FBgn0034312	363.879122320237	0.970762505499113	0.266790319145889	3.63867215499777	0.000274047404995432	0.00658086625601275	Up in mutants
FBgn0023407	2784.69029988558	0.989773311512216	0.192919882347884	5.13048888205003	2.88990629387801E-07	0.0000413569022326596	Up in mutants
FBgn0032684	758.058294611068	0.999406878675227	0.338309748976648	2.95411788072419	0.00313564206118379	0.0359377158311	Up in mutants
FBgn0030912	99.2580531337767	1.00231796463885	0.222184347740169	4.51119970796054	6.44619934783378E-06	0.000426234251423	Up in mutants
FBgn0004654	3755.8065939106	1.00894919032687	0.207435270034785	4.86392304528388	1.15081671852703E-06	0.000113898589244871	Up in mutants
FBgn0031457	754.246459562265	1.0091265321731	0.320929811557639	3.14438389900672	0.00166436939529959	0.0233143808151093	Up in mutants
FBgn0036752	2735.87280808086	1.02445233771666	0.296160064287794	3.45911708312282	0.000541949264687612	0.0106677373848361	Up in mutants
FBgn0031805	1276.16498488642	1.02701025124474	0.33011713090756	3.11104803443939	0.00186424611610789	0.0250855989448317	Up in mutants
FBgn0033051	183.833452762781	1.03199619049807	0.326708471544671	3.15876777121453	0.00158437685381648	0.0225518157015008	Up in mutants
FBgn0001149	12490.9760360325	1.04164664867861	0.338192059928907	3.08004466130157	0.00206969556799633	0.0270259877497918	Up in mutants
FBgn0284247	78.139187599357	1.05457920671351	0.260789132112241	4.04380043820091	0.0000525916882920848	0.00200340280220568	Up in mutants
FBgn0040364	2758.78891848101	1.05837250511181	0.197447077335595	5.36028448429716	8.30909993647655E-08	0.0000154374330398748	Up in mutants
FBgn0013770	30848.470932001	1.06244282216624	0.369005697950906	2.87920438103261	0.00398679871738869	0.0424412530479864	Up in mutants
FBgn0037519	159.349091068946	1.06758539704246	0.341401504355818	3.12706705571454	0.00176559652277562	0.0242826846444075	Up in mutants
FBgn0051217	118.293223997413	1.06970007362432	0.34338451009097	3.1151669402354	0.00183840831701248	0.0248293429429709	Up in mutants
FBgn0051116	1269.20398327567	1.0734175192524	0.221715013461007	4.84142910530136	1.28908666611136E-06	0.000122985835983057	Up in mutants
FBgn0035880	210.197640538576	1.07751417368547	0.307022881340635	3.509556580866	0.000448854547886809	0.00924780089906869	Up in mutants
FBgn0026084	19880.2567800262	1.08137205612978	0.263541548572573	4.10323177497758	0.000040741873167676	0.00170536141045727	Up in mutants
FBgn0014906	2823.52753612297	1.0862227227475	0.229765386188148	4.72752985455358	2.27267656643222E-06	0.000188028475300916	Up in mutants
FBgn0039809	636.973014454621	1.08728674673024	0.364928264964401	2.97945336417366	0.00288763182294817	0.0336784372301994	Up in mutants
FBgn0004892	23.6733127360845	1.08980434392596	0.382252770235275	2.85100443681595	0.0043581361350986	0.0449831010435616	Up in mutants
FBgn0032715	1576.29222568623	1.0999387024123	0.35992321029071	3.05603715171322	0.0022428346348629	0.0285819720616103	Up in mutants
FBgn0284226	191.000467509898	1.11453041480436	0.346224429959257	3.21909812931318	0.00128594470433069	0.0193725959399215	Up in mutants
FBgn0030484	1277.58369879804	1.11691415940488	0.367720131447676	3.03740280687845	0.00238626344468047	0.029920754039796	Up in mutants
FBgn0030817	2180.4203238143	1.12414604727583	0.297446137841433	3.77932642001595	0.000157253169584679	0.00427002837410706	Up in mutants
FBgn0005612	4859.02488124992	1.12925388756578	0.379531120978783	2.97539206970304	0.00292614298304252	0.0338665073119347	Up in mutants
FBgn0085407	45.2456216806409	1.13053666914251	0.353265488961744	3.20024656941492	0.00137310065307704	0.0203079366713943	Up in mutants
FBgn0000658	26.355589731056	1.1434450147946	0.388882418222566	2.94033610473019	0.00327856397437803	0.0370940090690848	Up in mutants
FBgn0033875	2258.60253167912	1.14556042506763	0.395875071774673	2.89374226048684	0.00380680499164268	0.0409695781112764	Up in mutants
FBgn0035173	6465.22157753777	1.14952684259583	0.234749850629168	4.89681607683631	9.74019237091325E-07	0.000101126114909776	Up in mutants
FBgn0031220	520.193674579189	1.16069327436109	0.382289480769584	3.03616325519735	0.00239609589950351	0.0299936827136433	Up in mutants
FBgn0052687	1665.22167852126	1.16199266072784	0.363771762397878	3.19429043383773	0.00140175016767326	0.0206174087161942	Up in mutants
FBgn0036199	1557.6711072742	1.16295698006277	0.238228986896162	4.88167705876058	1.05187417408077E-06	0.000107109110610725	Up in mutants
FBgn0038465	1754.92711354174	1.17177324303307	0.406929548761935	2.87954818370437	0.003982454382553	0.0424412530479864	Up in mutants
FBgn0032775	578.598096863001	1.17379275786042	0.248769328337031	4.71839822741399	2.37708834214321E-06	0.000195142368552686	Up in mutants
FBgn0259236	64.8697739566382	1.18766977322528	0.320818256425501	3.70200183262037	0.000213905072833473	0.00540346620096041	Up in mutants
FBgn0010651	1612.2350582314	1.19171396870214	0.187971909343958	6.33985137918402	2.2998691081027E-10	1.43268316792986E-07	Up in mutants
FBgn0035791	550.38057243127	1.19449428421771	0.240149971573938	4.97395138708125	6.56017665298009E-07	0.0000755133377772382	Up in mutants
FBgn0015924	3089.99180820228	1.19475074673062	0.348945067577597	3.42389349425304	0.000617308093253082	0.0116687876993513	Up in mutants
FBgn0025456	1315.35767004524	1.2025676137891	0.390111934703908	3.08262195234258	0.0020518563789921	0.0269592544088416	Up in mutants
FBgn0010383	2207.66110628	1.20430999926533	0.403741802755156	2.98287170426012	0.00285557667422027	0.0334149800883897	Up in mutants
FBgn0038321	2234.07288079865	1.20543825998248	0.254802408522229	4.73087466862513	2.23554515586423E-06	0.000186412781107104	Up in mutants
FBgn0038037	491.537604522518	1.20928778689968	0.418927464635467	2.88662808954755	0.00389394211091704	0.0417376993467728	Up in mutants
FBgn0038632	34.3206253588717	1.21939103094747	0.393511476822513	3.09874324579728	0.00194343361733663	0.0259860631409027	Up in mutants
FBgn0004914	2940.94147541842	1.22100490146027	0.322239702617874	3.78911999837645	0.000151181877707341	0.00413699246749545	Up in mutants
FBgn0260458	417.291127562422	1.2246009413485	0.397185584327258	3.08319584010757	0.00204790336241171	0.0269407411278758	Up in mutants
FBgn0010258	33.2696853998036	1.23097140266762	0.340147296736192	3.61893630929638	0.000295816425468295	0.00688504603452581	Up in mutants
FBgn0035763	9080.87621096881	1.23417663475815	0.363037864717491	3.39958102089039	0.000674891815300376	0.0123652323945173	Up in mutants
FBgn0028494	2163.42475902891	1.2390066097906	0.432817638881874	2.8626527629313	0.00420110688772387	0.0437890963986179	Up in mutants
FBgn0039084	477.120442528834	1.24073316657357	0.389221722329127	3.18772847298693	0.001433951222274	0.0210326086480356	Up in mutants
FBgn0038952	21.1042545978354	1.25655786179683	0.424415879473754	2.96067589024914	0.00306964786714938	0.0352959510457241	Up in mutants
FBgn0033928	112.722607968477	1.26010908188679	0.409776048717837	3.07511648333178	0.00210420355308578	0.027341736965863	Up in mutants
FBgn0035346	546.745063012504	1.26093098614021	0.326663107427398	3.86003487222828	0.000113370844882879	0.00335362359583713	Up in mutants
FBgn0032264	2001.2882437184	1.28231385019881	0.403450383938148	3.17836814946594	0.00148106562955299	0.0215742572447953	Up in mutants
FBgn0002931	34.9854419340162	1.28672865536186	0.439567335306356	2.92726176858679	0.00341960929225771	0.0379996457555185	Up in mutants
FBgn0030332	264.291150954398	1.28797152631841	0.417506511029577	3.08491362959168	0.00203611271706724	0.0268189473554006	Up in mutants
FBgn0040392	91.9582160579411	1.29407996566008	0.421090477294022	3.07316369150877	0.00211802272204393	0.0274254753675536	Up in mutants
FBgn0051955	263.586976845174	1.2960001760698	0.256499964857021	5.05263295763888	4.35760810325188E-07	0.0000549369878731398	Up in mutants
FBgn0267661	155.727298896227	1.29883673186838	0.373926188467493	3.47351100812586	0.000513696290669614	0.0102256460868256	Up in mutants
FBgn0063497	564.562060120304	1.29919005856107	0.391462729500719	3.31880907339018	0.000904022171102964	0.0150765272314652	Up in mutants
FBgn0029856	29.1596307919261	1.3085951153944	0.463490913891685	2.82334577911535	0.00475252844019346	0.0475252844019346	Up in mutants
FBgn0032785	39.0438371895365	1.31044996225182	0.359275301958994	3.64748134677344	0.000264823530318916	0.00643229629834249	Up in mutants
FBgn0037375	33.0337450250492	1.31229077052271	0.351654631324706	3.73176023753541	0.000190146438464835	0.00497197724282124	Up in mutants
FBgn0030816	2850.38050536728	1.3160968980839	0.404508253394276	3.25357242291196	0.00113963671421497	0.0179327679101583	Up in mutants
FBgn0042179	67.9514967173932	1.33296991978918	0.407945349575103	3.26752081173996	0.00108493889265021	0.017225641489004	Up in mutants
FBgn0036836	42.6859488489685	1.34278521719765	0.396806672174376	3.383978424152	0.000714436171569126	0.01273717012949	Up in mutants
FBgn0034013	33.4406513404609	1.34547170724039	0.474627891233596	2.83479275468495	0.00458554222622886	0.0466483114080343	Up in mutants
FBgn0033214	89.4890524686961	1.35973529974089	0.347527834957755	3.91259393627038	0.0000913100014142947	0.00289512848795623	Up in mutants
FBgn0036165	3680.20358696387	1.37449540582462	0.398528830598025	3.44892339096793	0.000562826356317368	0.0109163573505511	Up in mutants
FBgn0034909	991.680684566038	1.3868056426963	0.312677523798714	4.43525849203367	9.19618758317604E-06	0.000579688253010918	Up in mutants
FBgn0015222	26713.2173236947	1.39280722450047	0.41809317947052	3.33133208789568	0.00086431425506021	0.0146449407377402	Up in mutants
FBgn0015221	23777.8758075926	1.40348697199006	0.419192109148181	3.34807583769174	0.000813747401548682	0.0138993306167751	Up in mutants
FBgn0052512	3280.60221787172	1.41178695929672	0.382901378704394	3.6870772418572	0.000226844517424648	0.00566576282907316	Up in mutants
FBgn0038660	52.6147123610165	1.41351055193562	0.362853015863441	3.89554582748071	0.0000979778338784177	0.00304242558340973	Up in mutants
FBgn0052407	50.3731944574408	1.41581779271289	0.493620893130788	2.86822906488635	0.00412776563248409	0.0432802356910955	Up in mutants
FBgn0034611	5273.98403315761	1.41606235669031	0.371739783322277	3.80928385989471	0.000139369879486879	0.00392533782916504	Up in mutants
FBgn0028886	226.702858536737	1.42624743752536	0.457615209775718	3.11669587692327	0.00182890136785295	0.0247673471682388	Up in mutants
FBgn0039525	29.8379635101549	1.4333632214456	0.390542908350754	3.67018115243374	0.000242378636034344	0.00599717232617687	Up in mutants
FBgn0267339	60.7922568110892	1.438497253627	0.414075467873863	3.47399777391593	0.000512765287823295	0.0102256460868256	Up in mutants
FBgn0037906	368.386238166594	1.44046504861263	0.336925441718556	4.27532287637658	0.0000190860489009283	0.000990790479709953	Up in mutants
FBgn0041182	507.081325856798	1.44267900452161	0.455359432785008	3.16822031268374	0.00153375244598418	0.0220212936394787	Up in mutants
FBgn0036101	229.30548005099	1.44356789620305	0.417201218527813	3.46012387331225	0.000539926946031128	0.0106656672511895	Up in mutants
FBgn0050345	1030.22594572641	1.44375734014011	0.433832933288708	3.32791088310328	0.000874998518950891	0.0147083084376031	Up in mutants
FBgn0042206	109.15634306847	1.44520915557547	0.455614645334719	3.17199890384064	0.00151393578443688	0.0218159319473013	Up in mutants
FBgn0036319	26.877406909505	1.44810833862809	0.502965883978895	2.87913829696023	0.00398763425710542	0.0424412530479864	Up in mutants
FBgn0267814	81.8840471772097	1.44877536468751	0.420606864396968	3.44448816061203	0.000572141692056061	0.0110199371019209	Up in mutants
FBgn0031998	1249.83985137763	1.45138138820137	0.399780336289554	3.63044716424012	0.000282930620133044	0.00671801629419044	Up in mutants
FBgn0039714	2414.66105466477	1.45362089983762	0.41094165174421	3.53729268782523	0.000404251408266867	0.00854495491725774	Up in mutants
FBgn0003162	298.484739660784	1.45940947251329	0.335775986335091	4.34637833527756	0.0000138403762932176	0.000771418868132494	Up in mutants
FBgn0036428	1053.55474255341	1.4678307249217	0.411176556501412	3.56983077394067	0.000357211912420293	0.00785133374002126	Up in mutants
FBgn0265873	22.6146287856506	1.46803681058544	0.456042110648503	3.21908169510456	0.00128601840847637	0.0193725959399215	Up in mutants
FBgn0035975	194.416433228783	1.47103512724036	0.512309527227693	2.87137960365623	0.00408684428228262	0.0431324577571466	Up in mutants
FBgn0031011	2464.76300344934	1.47678482437589	0.410847895203844	3.5944806864428	0.000325039254342541	0.00743448316088016	Up in mutants
FBgn0039464	2372.81827174193	1.47909862014972	0.373458119373559	3.96054749761706	0.0000747781167093179	0.00257110472711583	Up in mutants
FBgn0030438	19349.9878229191	1.48196285246186	0.481231749280907	3.07952011619417	0.00207334368224	0.0270402827523665	Up in mutants
FBgn0039804	27.7844612769479	1.48501251221056	0.529869102945996	2.80260257477574	0.00506920935442215	0.0496465899814925	Up in mutants
FBgn0000454	17952.7817469422	1.4860266969932	0.507329399139213	2.92911607234776	0.003399274585288	0.0379729091331223	Up in mutants
FBgn0050197	1483.82808476629	1.48748198142397	0.47451770323294	3.13472389183711	0.0017201593272345	0.0238748194959545	Up in mutants
FBgn0263109	545.163421004472	1.5031570270425	0.303183222916092	4.95791624808511	7.12532651113172E-07	0.0000794286397398789	Up in mutants
FBgn0003366	2156.97440017356	1.51364347507797	0.417060896725115	3.62931046032736	0.000284179300460806	0.00673257000420568	Up in mutants
FBgn0035976	147.174662605049	1.51435672160386	0.45588907871975	3.32176573708795	0.000894497600352303	0.0149412138607743	Up in mutants
FBgn0032249	56.280328364799	1.52062298774374	0.381655384954269	3.98428280509114	0.0000676842293923378	0.00241159296324041	Up in mutants
FBgn0052091	2683.28061636904	1.52813650380754	0.456086762226238	3.35053904294095	0.00080654438579298	0.0137985541931303	Up in mutants
FBgn0259714	38.5221717500785	1.52963878444451	0.439846309069276	3.4776665232937	0.00050579876367176	0.0101615505736374	Up in mutants
FBgn0032726	373.754942365759	1.53007999253712	0.337970246672473	4.52726240727316	5.97527234466793E-06	0.000401077618696126	Up in mutants
FBgn0259228	2703.21012494912	1.54442068899063	0.434092181212804	3.5578173388788	0.000373949198777933	0.00804902848589087	Up in mutants
FBgn0035282	245.262527147015	1.55243464628495	0.545307078844201	2.84689985975498	0.00441472472979495	0.0454343390559072	Up in mutants
FBgn0262004	776.485137619414	1.55892042445303	0.480996674924982	3.24102120809083	0.0011910232265559	0.0183878106840848	Up in mutants
FBgn0266384	22.3226870376004	1.56165751253601	0.506025061835813	3.08612681528156	0.00202782315924744	0.0267430227352807	Up in mutants
FBgn0041094	8117.11716924322	1.56443655392097	0.32144964107959	4.86681692555885	1.13409994152323E-06	0.000113303003591802	Up in mutants
FBgn0033855	75.2044591760005	1.56702448653216	0.52148837420872	3.0049078062572	0.00265661360729203	0.0320792908793872	Up in mutants
FBgn0043364	3715.09285496777	1.56834848061436	0.393695258162665	3.98366108835977	0.0000678616339042156	0.00241159296324041	Up in mutants
FBgn0001098	17302.9071324754	1.58724469533033	0.129869082110868	12.2218827570931	2.37519289951833E-34	2.51532928058991E-30	Up in mutants
FBgn0028984	1311.88621807808	1.5877812587465	0.444404859282803	3.57282605169737	0.000353149357884931	0.00780762359081716	Up in mutants
FBgn0267796	345.802226657378	1.59839267909095	0.466951240895932	3.42303979324294	0.000619250112090219	0.0116687876993513	Up in mutants
FBgn0034389	357.423210260527	1.60713322501467	0.475874179471372	3.37722300209682	0.000732216605136335	0.0129451984113419	Up in mutants
FBgn0010407	10.7246447880171	1.61427841486379	0.558000819230149	2.89296782232497	0.00381620391313444	0.0410290349645621	Up in mutants
FBgn0034356	240.643609791275	1.61650091490761	0.356312124940999	4.53675528211475	5.71263294557522E-06	0.000390301825120268	Up in mutants
FBgn0038385	79.3028491834748	1.63064137943147	0.327161572066207	4.98420816703215	6.22160700890054E-07	0.0000737651890632758	Up in mutants
FBgn0065032	80.1149645923232	1.6521408435658	0.557913588970466	2.9612844645253	0.003063588375374	0.0352959510457241	Up in mutants
FBgn0031080	47.8750794368607	1.66222139487341	0.512812537345584	3.24138213054889	0.00118951614097642	0.0183878106840848	Up in mutants
FBgn0038337	234.191906434819	1.67578938666298	0.344926816527829	4.85839113215999	1.18343450217017E-06	0.000116042327573908	Up in mutants
FBgn0027341	506.092168490281	1.68550809994133	0.538075934947676	3.13247255725203	0.00173340631332585	0.0240147757183058	Up in mutants
FBgn0037936	1031.0241364327	1.69806036544813	0.523632288773069	3.24284884995706	0.00118340974608717	0.0183758199575706	Up in mutants
FBgn0038680	69.7695657738926	1.70732840366383	0.558061326863705	3.05939208018407	0.00221786678589592	0.0283007034768621	Up in mutants
FBgn0010052	87.9161848188304	1.71991306186243	0.396970047264779	4.33260159982612	0.0000147357623352131	0.000808558150932161	Up in mutants
FBgn0032167	4525.45274973452	1.77634708366052	0.524129510637315	3.38913769900223	0.000701127925855479	0.012627457031989	Up in mutants
FBgn0037853	131.832250694232	1.77811342615234	0.348056510191402	5.10869176150311	3.2439706357383E-07	0.0000446151286135956	Up in mutants
FBgn0035957	10.148975381688	1.79054564523697	0.57440364944139	3.11722539886068	0.00182561933981789	0.0247673471682388	Up in mutants
FBgn0264894	2322.36536060964	1.79852039636963	0.501263699368266	3.58797255543593	0.000333259358826725	0.00754431002493828	Up in mutants
FBgn0036821	446.363985694183	1.81622763180832	0.377241883946567	4.81449093830094	1.47575599811674E-06	0.000137089965088213	Up in mutants
FBgn0038348	69.6539159814632	1.84434820179738	0.607723439504905	3.03484789610866	0.00240657022600775	0.0300537484592242	Up in mutants
FBgn0034382	19.3371029302579	1.85741576690369	0.615260172519454	3.01891110438319	0.00253684956741243	0.0311661681193708	Up in mutants
FBgn0031913	9010.24126661441	1.86555213168866	0.491756262384096	3.79365200687883	0.000148447683743085	0.004091310229751	Up in mutants
FBgn0261561	80.6006108323302	1.86561600470648	0.374415637812145	4.98274061310045	6.26899623767217E-07	0.0000737651890632758	Up in mutants
FBgn0037433	64.8449696528798	1.87432286046133	0.66724533267908	2.80904604148472	0.004968853993551	0.0491318055944959	Up in mutants
FBgn0046302	194.216746197256	1.89060900009817	0.461748639481017	4.09445494462771	0.0000423162688909398	0.00173022890947897	Up in mutants
FBgn0034085	307.74489415834	1.89420365047657	0.507430119858311	3.73293499212362	0.00018926145420924	0.00496108613880162	Up in mutants
FBgn0030237	226.127798476747	1.92573309526987	0.519922692451071	3.70388352582072	0.000212323775560608	0.00539979135787624	Up in mutants
FBgn0085427	948.487471155518	1.92575403534995	0.371363920847402	5.18562500890135	2.15291616983484E-07	0.0000330425829544217	Up in mutants
FBgn0266212	18.9074561891938	1.92733928701258	0.58359578548709	3.30252434123381	0.000958187713158334	0.0157366173253695	Up in mutants
FBgn0250835	102.903750651684	1.92852990403024	0.548643517644593	3.51508737824826	0.000439609319868236	0.00911049451546892	Up in mutants
FBgn0039827	197.554593602022	1.93467344528902	0.444702035464704	4.35049379359672	0.000013583130004954	0.00076108649075377	Up in mutants
FBgn0039856	288.799572601705	1.95499188655199	0.454520558319563	4.30121773540875	0.0000169862049047936	0.000913116294120633	Up in mutants
FBgn0283427	7448.95619941067	1.9777548383993	0.360578942242666	5.48494270380408	4.13603450222147E-08	0.0000089388990568419	Up in mutants
FBgn0026593	247.485407488881	1.99371865213288	0.509513881635253	3.91298200891832	0.0000911633289867879	0.00289512848795623	Up in mutants
FBgn0030653	419.825555091959	2.00137209998592	0.397317634903844	5.03720933622863	4.72368087625958E-07	0.0000588515064465752	Up in mutants
FBgn0030040	2475.7425506503	2.00973835416963	0.494815313565606	4.06159287934642	0.0000487390199761911	0.00190459860349765	Up in mutants
FBgn0037562	28.6587745511541	2.02371965854374	0.548441692689489	3.68994495772135	0.000224302578805771	0.00561551846230052	Up in mutants
FBgn0037166	187.343020972015	2.0241725172559	0.482482656208684	4.1953270054549	0.0000272478187632126	0.00126006288516341	Up in mutants
FBgn0086608	273.502477102586	2.03613390524018	0.467185264906205	4.35830078170159	0.0000131076160682702	0.000759605279029529	Up in mutants
FBgn0263628	17.7577219208301	2.05569084563852	0.716692340437102	2.86830307741922	0.004126800058002	0.0432802356910955	Up in mutants
FBgn0012034	1698.948805961	2.0788773761613	0.450238204294556	4.61728337651518	3.88796190259283E-06	0.00028395528654109	Up in mutants
FBgn0051288	110.112981182997	2.08436075151193	0.684744763997239	3.04399662634052	0.00233457758451578	0.0294674333969274	Up in mutants
FBgn0034612	29.9773047093927	2.08730135362329	0.548422259626337	3.80601136621525	0.000141225895132789	0.0039670616165948	Up in mutants
FBgn0040532	101.127992769132	2.09816799354204	0.608799420521596	3.446402744182	0.000568103009470716	0.0109784869895892	Up in mutants
FBgn0035379	38.4201309648319	2.09973428783255	0.568601699245541	3.6928033993191	0.00022179548774183	0.00556591046252602	Up in mutants
FBgn0035344	19.0670291957545	2.10217409810812	0.480437233203894	4.37554367734853	0.0000121130183223158	0.000720656539513061	Up in mutants
FBgn0023549	2803.85306619654	2.11011114453426	0.613983369487879	3.4367561881917	0.000588725295185116	0.0112741426329302	Up in mutants
FBgn0085223	45.2051887897804	2.14259856391809	0.719630906895944	2.97735761956081	0.00290744653399096	0.0337978691492472	Up in mutants
FBgn0051370	77.3940771555699	2.16198192712082	0.511631132939163	4.22566530441746	0.0000238235863869207	0.00115201725953192	Up in mutants
FBgn0051798	19.0773646543632	2.16934024937339	0.473957391807562	4.57707862957899	4.71514267374526E-06	0.000338018831581714	Up in mutants
FBgn0038595	149.615743095257	2.1726743961001	0.563709259084591	3.85424642417319	0.000116086628474137	0.00341110339259615	Up in mutants
FBgn0262717	26.3886744979825	2.17787594356537	0.623545836068229	3.49272790802033	0.00047811340712938	0.0097369634259618	Up in mutants
FBgn0032139	57.9230155214742	2.19016616684119	0.583523971456802	3.75334394810432	0.000174491175023812	0.00467813048987892	Up in mutants
FBgn0041181	40.0717619878678	2.19932855862555	0.557531510149225	3.94476100200487	0.0000798796075850237	0.00266152546555903	Up in mutants
FBgn0011706	107.745766427547	2.21555605228556	0.501526951009313	4.41762112250757	9.97931500986013E-06	0.000618017227803619	Up in mutants
FBgn0034758	701.842875711838	2.27579029880833	0.586316538374633	3.88150452845352	0.000103812218577039	0.00315911320324956	Up in mutants
FBgn0051997	219.567672781793	2.28104307256429	0.408913519991289	5.5783019172682	2.42877837543132E-08	5.84562795359493E-06	Up in mutants
FBgn0030085	18.4351202800004	2.29951121966426	0.650290318655748	3.53613017708415	0.000406034560640246	0.0085655497951797	Up in mutants
FBgn0044047	2175.4514184135	2.32083309008723	0.530695168708495	4.37319430613103	0.0000122441653527356	0.000724389447404861	Up in mutants
FBgn0039131	32.1665473288578	2.33259939391185	0.781737911623619	2.98386372111235	0.00284633514278166	0.033380608152888	Up in mutants
FBgn0033830	16.6888937161288	2.35346161837828	0.649533951184021	3.62330808741899	0.000290859030455108	0.00681459542592831	Up in mutants
FBgn0052713	46.2964482348692	2.38322785268906	0.549953254685338	4.33350986176571	0.0000146750703669376	0.000808558150932161	Up in mutants
FBgn0038088	425.819657773665	2.39094670315912	0.575717093831254	4.15298890510261	0.0000328160655258204	0.00144200055567817	Up in mutants
FBgn0039321	44.5235333784088	2.39185499079704	0.514226447914022	4.65136517287215	3.29744829624716E-06	0.000249428410408982	Up in mutants
FBgn0013953	3589.11501896302	2.39309728737976	0.479298959865794	4.9929114973457	5.94758160101534E-07	0.0000715737376758551	Up in mutants
FBgn0027843	560.175752232098	2.40040744936683	0.755590956474599	3.17686101030979	0.00148878367254465	0.0216568943574834	Up in mutants
FBgn0038589	42.9132107351062	2.41587657847795	0.604151298181652	3.99879398711738	0.0000636660654005696	0.00231691969962897	Up in mutants
FBgn0031461	1367.67948709538	2.42574905855251	0.458619593563119	5.28923991168	1.22825699477678E-07	0.000020979421894655	Up in mutants
FBgn0039316	32.6184129824678	2.44012028715041	0.684221001365836	3.56627505189034	0.000362091337798375	0.0078948674856095	Up in mutants
FBgn0034759	30.657889187739	2.51045829649046	0.765598008346497	3.27908154034051	0.00104145538996125	0.0166853442960509	Up in mutants
FBgn0038074	12.7660646831381	2.53008748370612	0.881078359457911	2.87158055415499	0.00408424673319798	0.0431324577571466	Up in mutants
FBgn0262001	16.587100889483	2.56701848855507	0.834518602976772	3.07604705203501	0.0020976474049517	0.0272900319636836	Up in mutants
FBgn0038652	61.0141834899339	2.57050625002066	0.659414877932007	3.89816234975169	0.0000969254287561371	0.00302784746468287	Up in mutants
FBgn0031801	108.31381908669	2.57537158049116	0.563797573107948	4.56790114631811	4.92632253497414E-06	0.000346192211769358	Up in mutants
FBgn0040391	54.9042030108467	2.59937849268099	0.724717364900306	3.58674790832225	0.000334827734817846	0.00754431002493828	Up in mutants
FBgn0039685	29.4038537827733	2.59990607110522	0.738902685251072	3.51860417210664	0.00043382345749368	0.00900821649972171	Up in mutants
FBgn0040609	1152.61636576488	2.6115619291974	0.439114600285152	5.94733567843453	2.72542136584169E-09	1.03079329515227E-06	Up in mutants
FBgn0030477	13.2319846712671	2.61988799823446	0.677498030290124	3.86700459795071	0.000110180351355296	0.00329607322274741	Up in mutants
FBgn0033215	20.9716668577069	2.65322676840425	0.794700017220973	3.33865195785757	0.00084185970675344	0.0143067845479405	Up in mutants
FBgn0038897	36.1913700753403	2.66668911477374	0.641748051545056	4.15535210173757	0.0000324786983393151	0.00143312256422228	Up in mutants
FBgn0051313	160.921385470721	2.66745225865903	0.655231415913589	4.07100788190963	0.0000468101653984764	0.00187064019460327	Up in mutants
FBgn0033782	165.083514356942	2.70504136063299	0.721097898176325	3.75128171566457	0.000175932884512709	0.0047048718358323	Up in mutants
FBgn0045761	297.750724882428	2.72726379078439	0.410342731749321	6.64630704961646	3.00537978701708E-11	4.56936920097447E-08	Up in mutants
FBgn0028396	46.1684132430883	2.74486945520226	0.792057289152954	3.46549358587141	0.000529259151326693	0.0104959820459732	Up in mutants
FBgn0038818	32.1527522440829	2.75621275789918	0.659663506649272	4.17821014823031	0.0000293812122974957	0.00134115102685551	Up in mutants
FBgn0265186	158.559725862007	2.76533524110542	0.911473323990023	3.03391790886432	0.00241400107422957	0.0301110381343829	Up in mutants
FBgn0039319	164.671068281082	2.77407459773025	0.705420616291675	3.93251137500528	0.0000840630005710337	0.00274791681677202	Up in mutants
FBgn0032061	21.339235061741	2.78147843139498	0.803972086246235	3.45967040271482	0.000540836951264281	0.0106656672511895	Up in mutants
FBgn0004512	100.496299087299	2.78511723316461	0.652133053215979	4.27078066267285	0.0000194789912169975	0.000995226242758695	Up in mutants
FBgn0267635	30.3909043281302	2.79722637505234	0.596862953525853	4.6865471521197	2.77852827290095E-06	0.00021599137266916	Up in mutants
FBgn0038198	11.2751599460568	2.82055306882372	0.868055278372683	3.24927817282711	0.00115698276717372	0.0180981499325993	Up in mutants
FBgn0036806	42.8219553864177	2.83576513779109	0.93958496315961	3.01810400227677	0.0025436159399491	0.0312130855203488	Up in mutants
FBgn0040398	366.851393797254	2.84009560586699	0.715520686330349	3.96927113377089	0.0000720928130846112	0.00248748841267226	Up in mutants
FBgn0267914	81.7298200905855	2.89088433321104	0.716352698775969	4.03556005044819	0.0000544722047116859	0.00206655449974209	Up in mutants
FBgn0261085	50.2046573664478	2.90178176309679	0.599352321207367	4.84152919813723	0.0000012884373906019	0.000122985835983057	Up in mutants
FBgn0031414	42.4162972118807	2.91086404830295	0.732819828958004	3.97214149137027	0.0000712293884755188	0.00248748841267226	Up in mutants
FBgn0040262	26.2188471693561	2.9357069144056	0.805745552224931	3.64346648430033	0.000268990692364068	0.00651856162960063	Up in mutants
FBgn0033033	798.829727678642	2.94238161920847	0.570471874031801	5.15780313306812	2.49864125684621E-07	0.0000378008727285734	Up in mutants
FBgn0039114	1205.47564201846	2.98566234601513	0.738240792925378	4.04429337233458	0.0000524811698992828	0.00200340280220568	Up in mutants
FBgn0085317	49.8387056204047	3.07335408232359	0.865448568570232	3.55116894745223	0.000383524141334355	0.00818854971115085	Up in mutants
FBgn0010041	96.0984964430948	3.12725968548976	0.599851522232179	5.21338959656639	1.85420902471145E-07	0.0000297516266237792	Up in mutants
FBgn0030569	247.395691930526	3.16671048907367	0.665171130942466	4.76074553113396	0.00000192879120471	0.000169334102625062	Up in mutants
FBgn0035733	25.9978866074964	3.19744545757689	0.749722605411689	4.26483800074443	0.0000200047294633992	0.00101363677041817	Up in mutants
FBgn0034470	41.6756724382066	3.26164970572949	0.98121849256604	3.32408095693322	0.000887104397588595	0.0148881704761699	Up in mutants
FBgn0031412	101.836904072612	3.31847802294517	0.67747983667205	4.89826832226678	9.66849475821205E-07	0.000101126114909776	Up in mutants
FBgn0283508	97.8204388813362	3.33061158260313	0.969792908937105	3.43435340876382	0.000593969241354298	0.0113540329710145	Up in mutants
FBgn0052279	9.5353315957738	3.33479505736387	1.02530352834666	3.25249544663261	0.00114396428719524	0.0179741569753673	Up in mutants
FBgn0040299	125.436770188855	3.34707517081837	0.816119733230245	4.10120602962321	0.0000411002409054134	0.00170686882818952	Up in mutants
FBgn0052476	143.390640601478	3.36566592638726	0.772826708121886	4.35500726232206	0.0000133062506594186	0.000759605279029529	Up in mutants
FBgn0283479	12.6937747881212	3.38865951257638	1.04876965871553	3.23108080446055	0.00123323070807434	0.018872706934259	Up in mutants
FBgn0265267	64.8300680426506	3.39407870133032	0.802416255158709	4.22982296222179	0.0000233875293653437	0.00114135454368198	Up in mutants
FBgn0265185	536.005406919624	3.47557378054073	1.00638119246687	3.45353610198268	0.000553288240383977	0.0107708133560043	Up in mutants
FBgn0263741	55.7680399974341	3.49539231520463	0.728626665840561	4.79723358899068	1.60871960129991E-06	0.000146865004980742	Up in mutants
FBgn0266327	10.8015554578145	3.50966846301437	1.06336124236951	3.30054202012639	0.000964982619814337	0.0158127620736937	Up in mutants
FBgn0034394	251.120693114398	3.51900862003967	0.636615206416142	5.52768545987161	3.24483134274687E-08	7.31122636589134E-06	Up in mutants
FBgn0026077	43.3017394879601	3.6436718941101	0.807893598701546	4.51008882848712	6.48004858159613E-06	0.000426234251423	Up in mutants
FBgn0267611	84.2570718696639	3.6504374264206	0.939184525785668	3.88681598365013	0.000101567689164103	0.00309971708428774	Up in mutants
FBgn0010038	2658.83773145518	3.70769322311382	0.593809196794142	6.24391343739861	4.26756229643453E-10	2.51074915106898E-07	Up in mutants
FBgn0029768	66.6305633426556	3.71548116298923	0.604380310676117	6.14758802918769	7.86700412546796E-10	3.95974701296751E-07	Up in mutants
FBgn0283461	36.1302242178866	3.80098442421806	1.28914604044931	2.94845138173273	0.00319370370203131	0.0364061595312288	Up in mutants
FBgn0031337	2.79713907361122	3.80930290239609	1.29600270891053	2.93927078717169	0.00328985507736179	0.0371581973693706	Up in mutants
FBgn0265877	8.46016150613076	3.81091747958019	1.24327379170005	3.06522787259042	0.00217504210137262	0.0279535143853593	Up in mutants
FBgn0033593	5.33355203177532	3.86094721678723	1.36670613540713	2.82500174453163	0.00472803586111833	0.0474285321802394	Up in mutants
FBgn0035508	55.9530127169873	3.9893508483503	0.696798915884231	5.72525409757255	1.03279041642282E-08	3.12492871711934E-06	Up in mutants
FBgn0031907	225.264581648971	4.00833390548054	0.851927608340465	4.7050170298961	2.53844763788574E-06	0.00020365273094856	Up in mutants
FBgn0004197	2.68937282729833	4.02756169996932	1.40905727707917	2.8583378159886	0.00425866746299532	0.0441803081632189	Up in mutants
FBgn0011695	315.556448851653	4.12784823328028	0.735497437793133	5.61232170388781	1.99629859452517E-08	5.15629319902963E-06	Up in mutants
FBgn0034136	37.0162326446093	4.15251031298844	0.800618482958041	5.18662808988143	2.14135759773999E-07	0.0000330425829544217	Up in mutants
FBgn0034741	38.0018949258376	4.18930049104271	1.08660464232667	3.85540455825079	0.000115538400971136	0.00340822191165553	Up in mutants
FBgn0004034	11.0427520191166	4.19727489533098	1.29652156399601	3.23733519895695	0.00120651603461647	0.0185982602715989	Up in mutants
FBgn0050052	34.8606053693941	4.26977742748723	0.977607506940147	4.36757839641737	0.0000125631707911745	0.000735049605958773	Up in mutants
FBgn0262580	34.3191889007959	4.27932188695939	1.11053316485539	3.85339404745885	0.000116491685443686	0.00341110339259615	Up in mutants
FBgn0051065	19.8784650998006	4.47239719150295	1.28634201254953	3.47683364756056	0.000507372510578394	0.0101615505736374	Up in mutants
FBgn0038878	75.5015460779158	4.57923283878122	0.766856674800092	5.97143245832079	2.35179423033627E-09	9.96220035970444E-07	Up in mutants
FBgn0031064	48.6311265894264	4.60674177994089	1.5196138623387	3.03152129242297	0.00243324758386445	0.0302442393346532	Up in mutants
FBgn0031701	22.9044866830087	4.63043652506236	1.43235365803103	3.23274667474759	0.00122606232949004	0.0188173914047819	Up in mutants
FBgn0033787	1792.21173769754	4.64450050258607	0.991587462841729	4.68390401919331	2.81461845404571E-06	0.00021599137266916	Up in mutants
FBgn0035430	4.08599027282759	4.71442508470781	1.37889415743022	3.41898981825686	0.000628540783249269	0.0117330471260665	Up in mutants
FBgn0003067	2441.54201406206	4.80521982310757	0.819752198826057	5.86179558894624	4.57888487184369E-09	1.56420615460725E-06	Up in mutants
FBgn0266488	2441.54201406206	4.80521982310757	0.819752198826057	5.86179558894624	4.57888487184369E-09	1.56420615460725E-06	Up in mutants
FBgn0000594	7.14532775033008	4.80903162872886	1.65497401884256	2.90580490930738	0.00366309760064726	0.0396648298474995	Up in mutants
FBgn0033188	6615.35510332085	4.86383781308446	0.750628993204676	6.47968284880548	9.1915616546781E-11	1.08154042136712E-07	Up in mutants
FBgn0037430	9.59378499206919	4.9572298484915	1.6660209191644	2.9754907585301	0.00292520163789148	0.0338665073119347	Up in mutants
FBgn0261929	5.63187441927287	4.96750670830225	1.42584338115417	3.48390768155843	0.000494149903619552	0.0099677094844401	Up in mutants
FBgn0051792	29.5309751721417	5.12109123759106	1.74545756485684	2.93395344619054	0.00334674401522612	0.0376002522349512	Up in mutants
FBgn0267273	5.57014233755586	5.12983704715562	1.24749199883564	4.11212019952319	0.0000392042082381933	0.00167408292436479	Up in mutants
FBgn0030756	41.7090571937114	5.14803255981457	1.17833310963591	4.36891106404133	0.0000124867601325289	0.000734637721130453	Up in mutants
FBgn0041622	8.9009667050776	5.74897387872694	1.41510444186274	4.06257920522065	0.0000485334719216937	0.00190359062092865	Up in mutants
FBgn0038485	17.7467991808503	5.83206950038132	1.3996685891648	4.1667502904108	0.0000308972625456001	0.00138322241781756	Up in mutants
FBgn0085792	9.32121141209462	5.89617366288068	1.5383368752238	3.83282345879077	0.000126680867337716	0.00364551735083263	Up in mutants
FBgn0033728	20.6800833257378	6.037767712475	1.32381495816238	4.56088494486886	5.09384876170062E-06	0.000354893805173747	Up in mutants
FBgn0052783	12.925767641224	6.23776575151205	1.53796443817838	4.05585824786708	0.0000499505475468049	0.00194476580338479	Up in mutants
FBgn0053502	131.281232820283	6.25954272988675	1.82095399143276	3.43750735017836	0.000587094785224191	0.011263285825225	Up in mutants
FBgn0036652	28.8524329670653	6.56330602371533	2.17746998137764	3.0141889807192	0.00257667250227947	0.0313283143503325	Up in mutants
FBgn0051225	20.3369741496639	7.01986661364186	1.78585026961789	3.93082596736615	0.0000846545345359448	0.0027584354484174	Up in mutants
FBgn0036112	63.5551535423638	8.64670492795825	1.51897352159541	5.69246586923807	1.25217634812699E-08	3.68348542407357E-06	Up in mutants
