# Supplementary material for: Deciphering the Impact of AKT1 Pathogenic Variants in Juvenile Granulosa Cell Tumors Using a Drosophila Model
Source: Mol Cell Proteomics. 2025 Nov 13;24(12):101466. doi: 10.1016/j.mcpro.2025.101466 (PMC12757477; doi:10.1016/j.mcpro.2025.101466)
Supplement: Table S5 [file mmc6.xlsx]

## Sheet: Feuil1
Table S6: 79 DE genes in common for each mutant vs WT. Log2FoldChange for each mutant vs WT are indicated.
Gene name	Symbol	T1	T15	T5	Q79K-W80R
FBgn0000246	c(3)G	-0.6343	-0.762996	-0.786602	-0.674835
FBgn0001078	ftz-f1	-1.15406	-0.826231	-1.02097	-1.16446
FBgn0001098	Gdh	1.67024	1.32438	1.61799	1.70601
FBgn0001125	Got2	0.697263	0.60314	0.78206	1.056
FBgn0004057	Zw	0.716935	0.623068	0.851264	1.0409
FBgn0010038	GstD2	2.98392	2.86066	3.7856	4.54172
FBgn0010041	GstD5	1.63558	2.28108	3.14885	4.16591
FBgn0010389	htl	-2.03396	-2.08389	-1.60713	-2.58924
FBgn0010651	MFS14	1.20279	0.745137	1.38469	1.34779
FBgn0011695	EbpIII	3.90495	2.30403	4.52657	4.75363
FBgn0015558	tty	-1.16618	-0.81097	-0.793608	-0.772963
FBgn0015774	NetB	-1.82925	-2.44277	-1.86346	-2.3804
FBgn0022160	Gpo1	0.977996	0.632191	0.937207	1.22228
FBgn0023023	CRMP	-1.12742	-0.704615	-0.98789	-1.22905
FBgn0023407	B4	0.85377	0.591042	0.99382	1.39945
FBgn0026077	Gasp	3.77929	4.66235	2.40881	2.49315
FBgn0029723	Proc-R	-2.10343	-2.62514	-2.07186	-1.5468
FBgn0029768	SPR	3.46198	2.65179	3.60242	4.51654
FBgn0030360	CG1806	-0.757307	-0.585709	-0.935267	-1.49752
FBgn0030437	hec	-2.12376	-2.0541	-2.64908	-3.04124
FBgn0030477	dmrt11E	2.01809	2.15935	2.40609	3.38387
FBgn0030912	CG6023	0.930949	1.30607	0.839856	0.896753
FBgn0031461	daw	0.848109	2.33013	2.53357	3.14796
FBgn0031939	CG13796	-1.0979	-1.27891	-1.50061	-1.98547
FBgn0032230	lft	0.66714	0.910839	0.734205	0.653465
FBgn0032726	CG10621	1.08731	0.903074	1.70927	2.09752
FBgn0032805	CG10337	0.752712	0.626786	0.596675	1.01978
FBgn0032856	CG16798	-1.77212	-1.38079	-1.79112	-2.49118
FBgn0033033	scaf	1.38832	2.18638	2.95773	3.98094
FBgn0033101	CG9436	0.706817	0.641639	0.825086	0.938227
FBgn0033188	Drat	4.94281	2.43928	5.16853	5.47005
FBgn0033728	Cpr49Ae	4.98876	6.57643	5.65081	6.41441
FBgn0034136	DAT	4.3572	3.12724	3.60867	4.89074
FBgn0034275	CG5002	-0.676493	-0.711437	-0.916189	-0.982077
FBgn0034797	nahoda	-0.897834	-0.860406	-1.18966	-1.19878
FBgn0035260	CG7991	-2.57775	-2.31901	-2.83264	-2.77997
FBgn0035344	Cyp4d20	2.41369	2.0318	1.46759	2.31918
FBgn0035508	CG15005	3.67249	2.97779	4.37103	4.4706
FBgn0035791	CG8539	1.27077	0.780331	1.11849	1.51101
FBgn0035934	TrpA1	-6.1323	-5.41622	-4.63532	-3.23788
FBgn0036112	CG14147	9.73869	5.02527	8.06027	8.81115
FBgn0036240	CG6928	-0.955985	-0.592695	-0.870006	-0.793183
FBgn0037410	Osi2	-1.49164	-1.16497	-1.59501	-1.38487
FBgn0037565	CG9626	-1.28442	-1.68861	-1.33371	-2.0343
FBgn0037853	CG14696	1.99035	0.927531	1.64887	2.22507
FBgn0037963	Cad87A	-0.799521	-0.625464	-0.847149	-0.967722
FBgn0038337	CG6125	2.07412	0.718962	1.37479	2.1107
FBgn0038589	CG18598	1.66056	1.60086	2.01424	3.46573
FBgn0038660	Sgsh	0.953915	1.21926	1.03349	2.10641
FBgn0038720	CG6231	0.95818	0.627555	1.05083	1.16517
FBgn0038878	CG3301	4.86101	2.53245	4.60573	5.19813
FBgn0039529	CG5612	-2.25565	-1.98012	-1.54604	-2.40827
FBgn0039911	CG1909	-1.47087	-1.42321	-2.10585	-1.54191
FBgn0040153	l(1)G0469	-1.1089	-1.10355	-1.48275	-1.26341
FBgn0040364	CG11378	0.735484	0.763853	1.15167	1.45619
FBgn0040609	CG3348	2.80425	1.34329	2.5182	3.19979
FBgn0042696	NfI	-1.8006	-2.0646	-1.45606	-2.38228
FBgn0045761	CHKov1	2.88579	3.25957	2.78191	1.39141
FBgn0051361	dpr17	-2.85467	-4.46074	-3.4758	-3.52875
FBgn0051798	CG31798	2.02905	2.14334	2.53097	1.90065
FBgn0051955	CG31955	1.66392	0.976794	1.01504	1.40977
FBgn0051997	CG31997	2.87957	1.28333	2.1471	2.37979
FBgn0052644	Mur11Da	-2.31272	-1.82825	-2.1516	-2.23916
FBgn0052783	Gem4c	5.68622	6.47229	6.39423	6.27599
FBgn0085427	CG34398	1.55635	1.07512	2.32438	2.36126
FBgn0259171	Pde9	-1.25033	-0.884259	-0.984662	-1.54865
FBgn0259994	OtopLa	-1.95004	-2.50324	-1.19569	-2.5317
FBgn0261085	Syt12	1.8308	2.26111	2.87155	3.81735
FBgn0261862	whd	-0.639635	-0.665695	-0.709824	-0.941791
FBgn0263109	CG43366	1.13491	1.68966	1.6569	1.46642
FBgn0263457	asRNA:CR43480	-0.631064	-0.917265	-0.656609	-0.796376
FBgn0263980	Stacl	-2.13312	-2.5064	-1.37873	-3.30096
FBgn0264273	Sema2b	-1.12208	-0.773063	-1.15067	-1.50748
FBgn0264386	Ca-alpha1T	-1.15539	-1.55925	-1.00103	-1.26181
FBgn0265180	CG44245	-0.615072	-1.11918	-0.994502	-1.06382
FBgn0266492	SclB	-1.99865	-1.93272	-1.5417	-2.79331
FBgn0267273	lncRNA:CR45709	5.01353	4.97704	4.96767	5.45943
FBgn0283427	FASN1	2.24642	0.988073	1.931	2.38225
FBgn0283499	InR	-0.599929	-0.791388	-0.86207	-0.833249
