# Supplementary material for: Deciphering the Impact of AKT1 Pathogenic Variants in Juvenile Granulosa Cell Tumors Using a Drosophila Model
Source: Mol Cell Proteomics. 2025 Nov 13;24(12):101466. doi: 10.1016/j.mcpro.2025.101466 (PMC12757477; doi:10.1016/j.mcpro.2025.101466)
Supplement: Table S6 [file mmc7.xlsx]

## Sheet: Feuil1
Table S7: List of 48 genes deregulated at RNA and protein levels (mass spectrometry and RNAseq analysis)
Mass spectrometry (protein)										RNAseq data							*high-scoring DIOPT
Accession	Peptide count	Unique peptides	Confidence score	Anova (p)	Gene Id FlyBase	Log2FoldChange	Prot modification Mutants/WT	Gene symbol Fly	Fly Gene Name	baseMean	log2FoldChange	lfcSE	stat	pvalue	padj	deregulation	Pressumed human Orthologs*	Human Gene Name	Human Gene Primary Identifier
24584696	1	1	78.26	0.0178689	FBgn0264695	-0.939948	down	Mhc	Myosin heavy chain	509.105472094123	-1.44648174498815	0.449587933901304	-3.21735001301367	0.00129380654561868	0.0194622319859401	Down in mutants	MYH7	myosin heavy chain 7	4625
24665772	7	7	566.38	0.0104615	FBgn0010424	-0.812524	down	TpnC73F	Troponin C at 73F	75.6793940209783	-1.3394759059675	0.368219735817246	-3.63770807394286	0.000275074948328348	0.00658211804738665	Down in mutants	CALML6	calmodulin like 6	163688
20129309	5	4	163.54	0.0406745	FBgn0031908	-0.763903	down	CG5177	-	54.6697277966953	-1.54164832158232	0.485390045471501	-3.17610205640866	0.00149268428054639	0.0216838498367439	Down in mutants	NA	NA	NA
255522980	7	7	351.12	0.0244397	FBgn0013770	0.602054	up	Cp1	Cysteine proteinase-1	30848.470932001	1.06244282216624	0.369005697950906	2.87920438103261	0.00398679871738869	0.0424412530479864	Up in mutants	CTSV	cathepsin V	1515
17136190	1	1	25.88	0.0266066	FBgn0000075	0.625131	up	amd	alpha methyl dopa-resistant	677.502321707947	-1.31111927534812	0.399417616388986	-3.28257748669564	0.00102862711311416	0.0165549561213965	Down in mutants	DDC	dopa decarboxylase	1644
17933694	9	9	699.03	0.0259811	FBgn0010611	0.635191	up	Hmgs	HMG Coenzyme A synthase	3796.76592341319	0.8623392751091	0.261121550343066	3.3024439153955	0.000958462528315708	0.0157366173253695	Up in mutants	HMGCS1	3-hydroxy-3-methylglutaryl-CoA synthase 1	3157
442621870	12	10	1117.12	0.0367271	FBgn0015221	0.714692	up	Fer2LCH	Ferritin 2 light chain homologue	23777.8758075926	1.40348697199006	0.419192109148181	3.34807583769174	0.000813747401548682	0.0138993306167751	Up in mutants	FTMT	ferritin mitochondrial	94033
20151675	5	5	174.27	0.0133397	FBgn0038720	0.748963	up	CG6231	-	2712.70633022878	0.964098611608267	0.187311170895465	5.14704278980943	2.64624980338689E-07	0.0000388433390132383	Up in mutants	SLC22A23	solute carrier family 22 member 23	63027
20130199	5	5	424.59	0.0176785	FBgn0034583	0.763941	up	CG10527	-	3863.97541994149	0.605193090707056	0.197113093232534	3.07028356555244	0.00213855622504512	0.0275877889481409	Up in mutants	NA	NA	NA
442621864	7	7	883.3	0.00596346	FBgn0015222	0.814408	up	Fer1HCH	Ferritin 1 heavy chain homologue	26713.2173236947	1.39280722450047	0.41809317947052	3.33133208789568	0.00086431425506021	0.0146449407377402	Up in mutants	FTH1	ferritin heavy chain 1	2495
21357261	3	3	95.7	0.019941	FBgn0036199	0.828211	up	Bmcp	Bmcp	1557.6711072742	1.16295698006277	0.238228986896162	4.88167705876058	1.05187417408077E-06	0.000107109110610725	Up in mutants	SLC25A30	solute carrier family 25 member 30	253512
10121901	12	10	737.54	0.0164587	FBgn0000083	0.888532	up	AnxB9	Annexin B9	5104.54705597161	0.966623525416309	0.299074712534322	3.23204699329229	0.00122906841687596	0.0188362294279543	Up in mutants	ANXA11	annexin A11	311
21357069	8	7	244.93	0.0256371	FBgn0038037	0.963765	up	Cyp9f2	Cyp9f2	491.537604522518	1.20928778689968	0.418927464635467	2.88662808954755	0.00389394211091704	0.0417376993467728	Up in mutants	CYP3A4	cytochrome P450 family 3 subfamily A member 4	1576
16769888	2	2	110.47	0.00019459	FBgn0086365	0.96521	up	Orct2	Organic cation transporter 2	1886.71769209664	0.6088258323239	0.176195203357242	3.45540525918565	0.000549466257711806	0.0107708133560043	Up in mutants	SLC22A13	solute carrier family 22 member 13	9390
442616692	5	4	239.91	0.0113807	FBgn0030817	0.979725	up	CG4991	-	2180.4203238143	1.12414604727583	0.297446137841433	3.77932642001595	0.000157253169584679	0.00427002837410706	Up in mutants	SLC36A2	solute carrier family 36 member 2	153201
442619429	4	3	180.7	0.000932863	FBgn0044826	1.00732	up	Pak3	Pak3	3080.11958083484	0.703069912099034	0.247590613116512	2.83964688018355	0.00451634978242626	0.0462107673390281	Up in mutants	PAK1	p21 (RAC1) activated kinase 1	5058
17864128	11	11	441.28	0.00587038	FBgn0000416	1.01321	up	Sap-r	Saposin-related	50903.1176309104	0.680921543647338	0.194086520545135	3.50834020690782	0.000450912022831473	0.00925418279415756	Up in mutants	PSAP	prosaposin	5660
24647113	4	4	243.26	0.00769333	FBgn0038321	1.01624	up	CG6218	-	2234.07288079865	1.20543825998248	0.254802408522229	4.73087466862513	2.23554515586423E-06	0.000186412781107104	Up in mutants	NAGK	N-acetylglucosamine kinase	55577
21357237	6	6	320.37	0.0081024	FBgn0036910	1.04115	up	Cyp305a1	Cyp305a1	579.975519868477	0.719262651851845	0.238558035864708	3.01504264672835	0.00256943124630805	0.0312914440455621	Up in mutants	CYP2J2	cytochrome P450 family 2 subfamily J member 2	1573
21356765	5	5	254.67	0.00459619	FBgn0035763	1.15234	up	mrva	minerva	9080.87621096881	1.23417663475815	0.363037864717491	3.39958102089039	0.000674891815300376	0.0123652323945173	Up in mutants	MFSD1	major facilitator superfamily domain containing 1	64747
379699050	26	25	1710.92	0.000690938	FBgn0010246	1.15827	up	Myo61F	Myosin 61F	5619.97102779088	0.868340996627433	0.180438879778601	4.81238299468989	1.49141190801389E-06	0.000137339583529279	Up in mutants	MYO1C	myosin IC	4641
19921506	2	1	189.48	0.0312057	FBgn0032715	1.26343	up	CG17597	-	1576.29222568623	1.0999387024123	0.35992321029071	3.05603715171322	0.0022428346348629	0.0285819720616103	Up in mutants	SCP2	sterol carrier protein 2	6342
24647665	6	6	450.04	8.207e-07	FBgn0025456	1.33438	up	CREG	Cellular Repressor of E1A-stimulated Genes	1315.35767004524	1.2025676137891	0.390111934703908	3.08262195234258	0.0020518563789921	0.0269592544088416	Up in mutants	CREG1	cellular repressor of E1A stimulated genes 1	8804
17933554	9	8	807.42	0.00131961	FBgn0026084	1.36321	up	cib	ciboulot	19880.2567800262	1.08137205612978	0.263541548572573	4.10323177497758	0.000040741873167676	0.00170536141045727	Up in mutants	TMSB4X	thymosin beta 4 X-linked	7114
21358201	23	22	1521.26	0.000258894	FBgn0000454	1.47766	up	Dip-B	Dipeptidase B	17952.7817469422	1.4860266969932	0.507329399139213	2.92911607234776	0.003399274585288	0.0379729091331223	Up in mutants	NPEPL1	aminopeptidase like 1	79716
45553475	21	19	1522.09	0.00115819	FBgn0001098	1.49563	up	Gdh	Glutamate dehydrogenase	17302.9071324754	1.58724469533033	0.129869082110868	12.2218827570931	2.37519289951833E-34	2.51532928058991E-30	Up in mutants	GLUD1	glutamate dehydrogenase 1	2746
17737615	11	10	892.48	0.019055	FBgn0036752	1.59822	up	Adgf-A	Adenosine deaminase-related growth factor A	2735.87280808086	1.02445233771666	0.296160064287794	3.45911708312282	0.000541949264687612	0.0106677373848361	Up in mutants	ADA2	adenosine deaminase 2	51816
442627357	4	4	128.83	0.00278488	FBgn0032264	1.70408	up	Lip4	Lipase 4	2001.2882437184	1.28231385019881	0.403450383938148	3.17836814946594	0.00148106562955299	0.0215742572447953	Up in mutants	LIPM	lipase family member M	340654
17944924	4	4	237.04	5.03684e-05	FBgn0015924	1.70631	up	crq	croquemort	3089.99180820228	1.19475074673062	0.348945067577597	3.42389349425304	0.000617308093253082	0.0116687876993513	Up in mutants	SCARB1	scavenger receptor class B member 1	949
386765274	6	6	400.07	0.031707	FBgn0261393	1.80948	up	alpha-Est5	alpha-Esterase-5	822.786548250793	0.737984162837417	0.182903006881564	4.03483887673475	0.0000546397790300081	0.00206655449974209	Up in mutants	CES2	carboxylesterase 2	8824
320541861	1	1	25.76	0.028416	FBgn0030040	1.83657	up	CG15347	-	2475.7425506503	2.00973835416963	0.494815313565606	4.06159287934642	0.0000487390199761911	0.00190459860349765	Up in mutants	LYNX1	Ly6/neurotoxin 1	66004
24582499	15	15	807.61	0.000279102	FBgn0031913	1.85427	up	CG5958	-	9010.24126661441	1.86555213168866	0.491756262384096	3.79365200687883	0.000148447683743085	0.004091310229751	Up in mutants	RLBP1	retinaldehyde binding protein 1	6017
386764340	7	7	303.67	0.00286279	FBgn0030438	1.86578	up	CG15721	-	19349.9878229191	1.48196285246186	0.481231749280907	3.07952011619417	0.00207334368224	0.0270402827523665	Up in mutants	SPINK1	serine peptidase inhibitor, Kazal type 1	6690
24655085	11	11	748.12	0.00155027	FBgn0003067	1.87917	up	Pepck1	Phosphoenolpyruvate carboxykinase 1	2441.54201406206	4.80521982310757	0.819752198826057	5.86179558894624	4.57888487184369E-09	1.56420615460725E-06	Up in mutants	PCK2	phosphoenolpyruvate carboxykinase 2, mitochondrial	5106
442630463	3	2	155.04	4.61005e-05	FBgn0053523	1.96889	up	CG33523	-	2255.86553111778	0.746254515570753	0.231232338589251	3.22729303402653	0.00124967408951929	0.0190417965582867	Up in mutants	MOSPD2	motile sperm domain containing 2	158747
241669014	1	1	34.33	0.0157782	FBgn0004914	2.0798	up	Hnf4	Hepatocyte nuclear factor 4	2940.94147541842	1.22100490146027	0.322239702617874	3.78911999837645	0.000151181877707341	0.00413699246749545	Up in mutants	HNF4G	hepatocyte nuclear factor 4 gamma	3174
18921183	4	4	99.92	0.0382033	FBgn0030653	2.12383	up	CG7860	-	419.825555091959	2.00137209998592	0.397317634903844	5.03720933622863	4.72368087625958E-07	0.0000588515064465752	Up in mutants	ASRGL1	asparaginase like 1	80150
24639306	1	1	113.77	0.0459671	FBgn0023549	2.34166	up	Mct1	Monocarboxylate transporter 1	2803.85306619654	2.11011114453426	0.613983369487879	3.4367561881917	0.000588725295185116	0.0112741426329302	Up in mutants	SLC16A12	solute carrier family 16 member 12	387700
24642713	4	4	229.68	0.00265764	FBgn0030816	2.37267	up	CG16700	-	2850.38050536728	1.3160968980839	0.404508253394276	3.25357242291196	0.00113963671421497	0.0179327679101583	Up in mutants	SLC36A1	solute carrier family 36 member 1	206358
19922144	5	5	488.63	0.000226564	FBgn0033787	2.43308	up	CG13321	-	1792.21173769754	4.64450050258607	0.991587462841729	4.68390401919331	2.81461845404571E-06	0.00021599137266916	Up in mutants	TRAIP	TRAF interacting protein	10293
21357159	1	1	11.58	0.0186845	FBgn0039856	2.55177	up	CG1774	-	288.799572601705	1.95499188655199	0.454520558319563	4.30121773540875	0.0000169862049047936	0.000913116294120633	Up in mutants	ACOT9	acyl-CoA thioesterase 9	23597
24584982	3	3	184.82	0.00076879	FBgn0032684	2.61159	up	Ugt301D1	UDP-glycosyltransferase family 301 member D1	758.058294611068	0.999406878675227	0.338309748976648	2.95411788072419	0.00313564206118379	0.0359377158311	Up in mutants	UGT2B10	UDP glucuronosyltransferase family 2 member B10	7365
24656861	2	2	225.56	0.0158859	FBgn0034611	2.69282	up	MFS16	Major Facilitator Superfamily Transporter 16	5273.98403315761	1.41606235669031	0.371739783322277	3.80928385989471	0.000139369879486879	0.00392533782916504	Up in mutants	SLC37A2	solute carrier family 37 member 2	219855
21356657	2	2	79.85	0.000100666	FBgn0039328	2.95096	up	CHKov2	CHK domain ov2	146.584416087046	0.883710525085905	0.230287740241601	3.83741889237691	0.000124334280449546	0.00358773850125528	Up in mutants	NA	NA	NA
358030385	2	2	228.74	3.03799e-05	FBgn0010038	3.2195	up	GstD2	Glutathione S transferase D2	2658.83773145518	3.70769322311382	0.593809196794142	6.24391343739861	4.26756229643453E-10	2.51074915106898E-07	Up in mutants	GSTT2B	glutathione S-transferase theta 2B (gene/pseudogene)	653689
45549270	5	3	188.77	1.70116e-06	FBgn0010041	3.89785	up	GstD5	Glutathione S transferase D5	96.0984964430948	3.12725968548976	0.599851522232179	5.21338959656639	1.85420902471145E-07	0.0000297516266237792	Up in mutants	GSTT1	glutathione S-transferase theta 1	2952
15292537	1	1	50.89	0.0146476	FBgn0032167	5.53944	up	CG5853	-	4525.45274973452	1.77634708366052	0.524129510637315	3.38913769900223	0.000701127925855479	0.012627457031989	Up in mutants	ABCG1	ATP binding cassette subfamily G member 1	9619
320542979	1	1	22.57	0.000764138	FBgn0262004	6.46697	up	CG42822	-	776.485137619414	1.55892042445303	0.480996674924982	3.24102120809083	0.0011910232265559	0.0183878106840848	Up in mutants	NA	NA	NA

## Sheet: Feuil2
Table SXX: List of 48 genes deregulated at RNA and protein levlels (mass spectrometry and RNAseq analysis)								*high-scoring DIOPT
Mass spectrometry (protein)
Accession	FoldChange	log2FoldChange	lfcSE	stat	pvalue	padj	deregulation	Pressumed human Orthologs*	Human Gene Name	Human Gene Primary Identifier
20129309	1.69808	-1.54164832158232	0.485390045471501	-3.17610205640866	0.00149268428054639	0.0216838498367439	Down in mutants	NA	NA	NA
24584696	1.91846	-1.44648174498815	0.449587933901304	-3.21735001301367	0.00129380654561868	0.0194622319859401	Down in mutants	MYH7	myosin heavy chain 7	4625
24665772	1.75628	-1.3394759059675	0.368219735817246	-3.63770807394286	0.000275074948328348	0.00658211804738665	Down in mutants	CALML6	calmodulin like 6	163688
17737615	3.02769	1.02445233771666	0.296160064287794	3.45911708312282	0.000541949264687612	0.0106677373848361	Up in mutants	ADA2	adenosine deaminase 2	51816
386765274	3.50516	0.737984162837417	0.182903006881564	4.03483887673475	0.0000546397790300081	0.00206655449974209	Up in mutants	CES2	carboxylesterase 2	8824
17136190	1.54235	-1.31111927534812	0.399417616388986	-3.28257748669564	0.00102862711311416	0.0165549561213965	Down in mutants	DDC	dopa decarboxylase	1644
10121901	1.85129	0.966623525416309	0.299074712534322	3.23204699329229	0.00122906841687596	0.0188362294279543	Up in mutants	ANXA11	annexin A11	311
21357261	1.77548	1.16295698006277	0.238228986896162	4.88167705876058	1.05187417408077E-06	0.000107109110610725	Up in mutants	SLC25A30	solute carrier family 25 member 30	253512
20130199	1.69812	0.605193090707056	0.197113093232534	3.07028356555244	0.00213855622504512	0.0275877889481409	Up in mutants	NA	NA	NA
19922144	5.40045	4.64450050258607	0.991587462841729	4.68390401919331	2.81461845404571E-06	0.00021599137266916	Up in mutants	TRAIP	TRAF interacting protein	10293
320541861	3.5716	2.00973835416963	0.494815313565606	4.06159287934642	0.0000487390199761911	0.00190459860349765	Up in mutants	LYNX1	Ly6/neurotoxin 1	66004
386764340	3.64465	1.48196285246186	0.481231749280907	3.07952011619417	0.00207334368224	0.0270402827523665	Up in mutants	SPINK1	serine peptidase inhibitor, Kazal type 1	6690
24642713	5.17897	1.3160968980839	0.404508253394276	3.25357242291196	0.00113963671421497	0.0179327679101583	Up in mutants	SLC36A1	solute carrier family 36 member 1	206358
19921506	2.40066	1.0999387024123	0.35992321029071	3.05603715171322	0.0022428346348629	0.0285819720616103	Up in mutants	SCP2	sterol carrier protein 2	6342
21357159	5.86352	1.95499188655199	0.454520558319563	4.30121773540875	0.0000169862049047936	0.000913116294120633	Up in mutants	ACOT9	acyl-CoA thioesterase 9	23597
442630463	3.91466	0.746254515570753	0.231232338589251	3.22729303402653	0.00124967408951929	0.0190417965582867	Up in mutants	MOSPD2	motile sperm domain containing 2	158747
320542979	88.4612	1.55892042445303	0.480996674924982	3.24102120809083	0.0011910232265559	0.0183878106840848	Up in mutants	NA	NA	NA
442616692	1.97209	1.12414604727583	0.297446137841433	3.77932642001595	0.000157253169584679	0.00427002837410706	Up in mutants	SLC36A2	solute carrier family 36 member 2	153201
15292537	46.5091	1.77634708366052	0.524129510637315	3.38913769900223	0.000701127925855479	0.012627457031989	Up in mutants	ABCG1	ATP binding cassette subfamily G member 1	9619
24582499	3.61569	1.86555213168866	0.491756262384096	3.79365200687883	0.000148447683743085	0.004091310229751	Up in mutants	RLBP1	retinaldehyde binding protein 1	6017
24647113	2.02264	1.20543825998248	0.254802408522229	4.73087466862513	2.23554515586423E-06	0.000186412781107104	Up in mutants	NAGK	N-acetylglucosamine kinase	55577
20151675	1.68058	0.964098611608267	0.187311170895465	5.14704278980943	2.64624980338689E-07	0.0000388433390132383	Up in mutants	SLC22A23	solute carrier family 22 member 23	63027
18921183	4.3585	2.00137209998592	0.397317634903844	5.03720933622863	4.72368087625958E-07	0.0000588515064465752	Up in mutants	ASRGL1	asparaginase like 1	80150
21356765	2.22275	1.23417663475815	0.363037864717491	3.39958102089039	0.000674891815300376	0.0123652323945173	Up in mutants	MFSD1	major facilitator superfamily domain containing 1	64747
21356657	7.73266	0.883710525085905	0.230287740241601	3.83741889237691	0.000124334280449546	0.00358773850125528	Up in mutants	NA	NA	NA
17933554	2.57256	1.08137205612978	0.263541548572573	4.10323177497758	0.000040741873167676	0.00170536141045727	Up in mutants	TMSB4X	thymosin beta 4 X-linked	7114
255522980	1.51788	1.06244282216624	0.369005697950906	2.87920438103261	0.00398679871738869	0.0424412530479864	Up in mutants	CTSV	cathepsin V	1515
24647665	2.52166	1.2025676137891	0.390111934703908	3.08262195234258	0.0020518563789921	0.0269592544088416	Up in mutants	CREG1	cellular repressor of E1A stimulated genes 1	8804
17944924	3.26326	1.19475074673062	0.348945067577597	3.42389349425304	0.000617308093253082	0.0116687876993513	Up in mutants	SCARB1	scavenger receptor class B member 1	949
21357237	2.05786	0.719262651851845	0.238558035864708	3.01504264672835	0.00256943124630805	0.0312914440455621	Up in mutants	CYP2J2	cytochrome P450 family 2 subfamily J member 2	1573
21357069	1.95039	1.20928778689968	0.418927464635467	2.88662808954755	0.00389394211091704	0.0417376993467728	Up in mutants	CYP3A4	cytochrome P450 family 3 subfamily A member 4	1576
21358201	2.78498	1.4860266969932	0.507329399139213	2.92911607234776	0.003399274585288	0.0379729091331223	Up in mutants	NPEPL1	aminopeptidase like 1	79716
442621864	1.75858	1.39280722450047	0.41809317947052	3.33133208789568	0.00086431425506021	0.0146449407377402	Up in mutants	FTH1	ferritin heavy chain 1	2495
442621870	1.64113	1.40348697199006	0.419192109148181	3.34807583769174	0.000813747401548682	0.0138993306167751	Up in mutants	FTMT	ferritin mitochondrial	94033
45553475	2.81987	1.58724469533033	0.129869082110868	12.2218827570931	2.37519289951833E-34	2.51532928058991E-30	Up in mutants	GLUD1	glutamate dehydrogenase 1	2746
358030385	9.31464	3.70769322311382	0.593809196794142	6.24391343739861	4.26756229643453E-10	2.51074915106898E-07	Up in mutants	GSTT2B	glutathione S-transferase theta 2B (gene/pseudogene)	653689
45549270	14.9063	3.12725968548976	0.599851522232179	5.21338959656639	1.85420902471145E-07	0.0000297516266237792	Up in mutants	GSTT1	glutathione S-transferase theta 1	2952
17933694	1.55314	0.8623392751091	0.261121550343066	3.3024439153955	0.000958462528315708	0.0157366173253695	Up in mutants	HMGCS1	3-hydroxy-3-methylglutaryl-CoA synthase 1	3157
241669014	4.22749	1.22100490146027	0.322239702617874	3.78911999837645	0.000151181877707341	0.00413699246749545	Up in mutants	HNF4G	hepatocyte nuclear factor 4 gamma	3174
442627357	3.2582	1.28231385019881	0.403450383938148	3.17836814946594	0.00148106562955299	0.0215742572447953	Up in mutants	LIPM	lipase family member M	340654
24639306	5.06884	2.11011114453426	0.613983369487879	3.4367561881917	0.000588725295185116	0.0112741426329302	Up in mutants	SLC16A12	solute carrier family 16 member 12	387700
24656861	6.46578	1.41606235669031	0.371739783322277	3.80928385989471	0.000139369879486879	0.00392533782916504	Up in mutants	SLC37A2	solute carrier family 37 member 2	219855
379699050	2.2319	0.868340996627433	0.180438879778601	4.81238299468989	1.49141190801389E-06	0.000137339583529279	Up in mutants	MYO1C	myosin IC	4641
16769888	1.95235	0.6088258323239	0.176195203357242	3.45540525918565	0.000549466257711806	0.0107708133560043	Up in mutants	SLC22A13	solute carrier family 22 member 13	9390
442619429	2.01018	0.703069912099034	0.247590613116512	2.83964688018355	0.00451634978242626	0.0462107673390281	Up in mutants	PAK1	p21 (RAC1) activated kinase 1	5058
24655085	3.67862	4.80521982310757	0.819752198826057	5.86179558894624	4.57888487184369E-09	1.56420615460725E-06	Up in mutants	PCK2	phosphoenolpyruvate carboxykinase 2, mitochondrial	5106
17864128	2.0184	0.680921543647338	0.194086520545135	3.50834020690782	0.000450912022831473	0.00925418279415756	Up in mutants	PSAP	prosaposin	5660
24584982	6.11178	0.999406878675227	0.338309748976648	2.95411788072419	0.00313564206118379	0.0359377158311	Up in mutants	UGT2B10	UDP glucuronosyltransferase family 2 member B10	7365
