# Supplementary material for: Deciphering the Impact of AKT1 Pathogenic Variants in Juvenile Granulosa Cell Tumors Using a Drosophila Model
Source: Mol Cell Proteomics. 2025 Nov 13;24(12):101466. doi: 10.1016/j.mcpro.2025.101466 (PMC12757477; doi:10.1016/j.mcpro.2025.101466)
Supplement: Table S7 [file mmc8.xlsx]

## Sheet: Feuil1
Table S8: List of 108 genes deregulated at RNA and protein levels in Q79KW80R vs WT AKT1 (mass spectrometry and RNAseq analysis)
Mass spectrometry (protein)										RNAseq data
Accession	Peptide count	Unique peptides	Confidence score	Anova (p)	Gene Id FlyBase	Log2FoldChange	Prot modification Mutants/WT	Gene symbol Fly	Fly Gene Name	baseMean	log2FoldChange	lfcSE	stat	pvalue	padj	deregulation
442626537	1	1	5.89	0.0253243	FBgn0031900	-6.65568	down	CG13786	-	212.719	-1.69338	0.631045	-2.68345	0.00728672	0.0382127	down
24648790	1	1	14.48	0.0431431	FBgn0051198	-4.35823	down	CG31198	-	160.086	-5.41161	1.30398	-4.15008	3.32365e-05	0.000507999	down
386769768	8	7	277.97	0.00650111	FBgn0003187	-2.195	down	qua	quail	420.454	0.767757	0.210164	3.65312	0.00025907	0.00268401	up
21357797	5	5	209.53	0.00472082	FBgn0038294	-1.76402	down	Mf	Myofilin	243.598	-2.2754	0.47083	-4.83275	1.3466e-06	3.53574e-05	down
24647095	14	13	931.94	0.0253725	FBgn0004117	-1.64647	down	Tm2	Tropomyosin 2	210.522	-1.58305	0.509024	-3.10996	0.00187111	0.0131092	down
24665772	7	7	566.38	0.0409495	FBgn0010424	-1.13249	down	TpnC73F	Troponin C at 73F	75.6794	-1.65867	0.452886	-3.66245	0.000249814	0.00260699	down
24651709	5	5	172.31	0.0133861	FBgn0003870	-1.03722	down	ttk	tramtrack	10072.5	-1.18648	0.2379	-4.98731	6.12261e-07	1.81585e-05	down
24641856	4	3	161.51	0.030183	FBgn0001612	-0.878898	down	Grip91	Gamma-tubulin ring protein 91	572.159	0.713983	0.185937	3.83993	0.000123071	0.00147069	up
20129405	3	3	223.75	0.04464	FBgn0032140	-0.831696	down	CG13117	-	560.444	0.865115	0.235143	3.67909	0.000234063	0.00248337	up
21355377	1	1	38.77	0.0266647	FBgn0037613	-0.595899	down	Cks85A	Cyclin-dependent kinase subunit 85A	373.366	-0.673491	0.205069	-3.28421	0.00102267	0.00816994	down
24645863	1	1	26.5	0.027909	FBgn0037875	0.593169	up	ZnT86D	Zinc transporter 86D	2893.72	-0.714358	0.219271	-3.25788	0.0011225	0.00879557	down
21357545	8	8	312.77	0.00439963	FBgn0027610	0.680628	up	Dic1	Dicarboxylate carrier 1	2638.16	0.839024	0.258494	3.24582	0.00117115	0.00912059	up
17933586	5	5	224.41	0.0385442	FBgn0041629	0.68248	up	Hexo2	Hexosaminidase 2	1940.97	-1.81249	0.390328	-4.64351	3.42535e-06	7.67591e-05	down
25012798	8	8	256.5	0.0425478	FBgn0034697	0.716061	up	GM130	Golgi matrix protein 130 kD	2112.23	-0.611098	0.231458	-2.64021	0.00828538	0.0420625	down
19920362	1	1	49.93	0.00461604	FBgn0031049	0.74922	up	Sec61gamma	Sec61 gamma subunit	10479.8	-1.03236	0.319686	-3.22929	0.00124098	0.00951555	down
24585051	12	11	790.99	0.00888492	FBgn0015808	0.763813	up	ScpX	Sterol carrier protein X-related thiolase	1322.06	0.647899	0.219695	2.94908	0.00318719	0.0202368	up
386767253	13	12	762.99	0.0291335	FBgn0010548	0.770815	up	Aldh-III	Aldehyde dehydrogenase type III	1561.54	0.867929	0.159429	5.44398	5.21034e-08	2.31194e-06	up
28574063	17	16	1051.85	0.0303502	FBgn0027932	0.843456	up	Akap200	A kinase anchor protein 200	18732.7	0.679258	0.239159	2.8402	0.00450857	0.0264552	up
45554576	17	16	819.1	0.0222577	FBgn0030052	0.85982	up	CG12065	-	1491.42	0.74629	0.241278	3.09307	0.001981	0.0137445	up
17157991	10	10	782.7	0.00345105	FBgn0040309	0.870047	up	Prx2	Peroxiredoxin 2	10131.9	0.771898	0.0890544	8.66772	4.40877e-18	2.19442e-15	up
20130025	13	11	663.08	0.0150053	FBgn0022160	0.889491	up	Gpo1	Glycerophosphate oxidase 1	1677.29	1.22228	0.123796	9.87335	5.43222e-23	6.21881e-20	up
24580712	5	5	262.29	0.0388471	FBgn0031285	0.921756	up	CG3662	-	12836.1	0.920997	0.217041	4.24343	2.20129e-05	0.000367969	up
19922514	4	4	161.5	0.00661225	FBgn0034312	0.930888	up	CG10916	-	363.879	1.46883	0.220566	6.65938	2.74987e-11	3.4218e-09	up
17933694	9	9	699.03	0.00815227	FBgn0010611	0.936973	up	Hmgs	HMG Coenzyme A synthase	3796.77	1.35105	0.193466	6.9834	2.88127e-12	4.45741e-10	up
21356831	1	1	18.31	0.0180095	FBgn0038660	1.00463	up	Sgsh	N-sulfoglucosamine sulfohydrolase	52.6147	2.10641	0.286627	7.34896	1.99756e-13	3.87594e-11	up
21357261	3	3	95.7	0.0050797	FBgn0036199	1.04097	up	Bmcp	Bmcp	1557.67	1.41062	0.250675	5.6273	1.83057e-08	9.39748e-07	up
24643106	8	8	596.48	0.00180198	FBgn0030955	1.05515	up	CG6891	-	5160.26	0.724512	0.241124	3.00472	0.00265822	0.0174551	up
442621864	7	7	883.3	0.0259503	FBgn0015222	1.06613	up	Fer1HCH	Ferritin 1 heavy chain homologue	26713.2	2.05721	0.329287	6.24745	4.17208e-10	3.67138e-08	up
27819918	5	5	390.71	0.00179711	FBgn0031143	1.11474	up	CG1532	-	788.118	0.684763	0.13666	5.0107	5.42332e-07	1.66451e-05	up
21355083	11	10	822.06	0.0180656	FBgn0029093	1.13328	up	cathD	cathepsin D	10736.9	0.843658	0.17716	4.76213	1.91557e-06	4.72617e-05	up
19922382	4	4	292.28	0.0178083	FBgn0034117	1.16729	up	CG7997	-	1895.71	1.26189	0.265649	4.75022	2.03198e-06	4.97054e-05	up
28573446	9	9	553.06	0.00567028	FBgn0034067	1.22082	up	CG8399	-	1889.82	0.880267	0.168144	5.23519	1.6482e-07	6.31055e-06	up
17865835	5	4	338.81	0.0060828	FBgn0015795	1.22532	up	Rab7	Rab7	6898.81	0.904223	0.259107	3.48977	0.000483444	0.00447049	up
19923002	10	9	692.21	0.0275474	FBgn0035147	1.23625	up	Gale	UDP-galactose 4'-epimerase	4502.71	-0.708591	0.233381	-3.03619	0.00239584	0.0160772	down
386765274	6	6	400.07	0.0445845	FBgn0261393	1.23767	up	alpha-Est5	alpha-Esterase-5	822.787	0.946908	0.174303	5.43255	5.55555e-08	2.44615e-06	up
17136246	5	5	298.1	0.0108648	FBgn0001941	1.24321	up	ifc	infertile crescent	3349.77	0.658621	0.213245	3.08856	0.00201128	0.0139124	up
21356765	5	5	254.67	0.00244774	FBgn0035763	1.26073	up	mrva	minerva	9080.88	1.58071	0.334207	4.72973	2.24817e-06	5.46435e-05	up
20151675	5	5	174.27	0.00967329	FBgn0038720	1.26659	up	CG6231	-	2712.71	1.16517	0.206768	5.63515	1.74904e-08	9.01937e-07	up
442619429	4	3	180.7	0.00130855	FBgn0044826	1.26929	up	Pak3	Pak3	3080.12	0.970183	0.219325	4.4235	9.71152e-06	0.000188731	up
1000698	16	15	936.14	0.00741447	FBgn0001128	1.30475	up	Gpdh1	Glycerol-3-phosphate dehydrogenase 1	3933.49	0.719316	0.203822	3.52913	0.000416923	0.00392834	up
20129163	1	1	43.19	0.00311665	FBgn0031381	1.3144	up	Npc2a	Niemann-Pick type C-2a	4157.69	0.636913	0.211386	3.01303	0.00258654	0.0170962	up
28571176	12	12	807.66	0.00582246	FBgn0030484	1.32191	up	GstT4	Glutathione S transferase T4	1277.58	1.84509	0.306626	6.0174	1.77238e-09	1.26814e-07	up
18859751	1	1	36.09	0.00182852	FBgn0030234	1.32542	up	CG15211	-	132.651	1.15786	0.390825	2.96261	0.00305039	0.0195635	up
24642780	19	18	977.37	0.0479467	FBgn0024238	1.3263	up	Fim	Fimbrin	5855.9	0.828071	0.144076	5.74746	9.05936e-09	5.26455e-07	up
24647113	4	4	243.26	0.00486346	FBgn0038321	1.33703	up	Nagk	N-acetylglucosamine kinase	2234.07	1.46304	0.285185	5.13014	2.89528e-07	9.89406e-06	up
19922090	6	6	263	0.0265991	FBgn0033717	1.34765	up	CG8839	-	1339.34	0.866031	0.233916	3.70231	0.000213647	0.0022944	up
21357069	8	7	244.93	0.000194093	FBgn0038037	1.36989	up	Cyp9f2	Cytochrome P450 9f2	491.538	1.94844	0.34274	5.68491	1.30885e-08	7.06778e-07	up
20129605	2	2	99.6	0.041669	FBgn0032731	1.39513	up	Swip-1	Swiprosin-1	805.992	1.06851	0.29471	3.62563	0.000288262	0.00293335	up
21358121	18	18	689.53	0.0113878	FBgn0040236	1.40549	up	c11.1	c11.1	2049.98	0.838416	0.172342	4.86485	1.14545e-06	3.10004e-05	up
24652011	3	3	120.4	0.0022869	FBgn0050344	1.4516	up	CG30344	-	1503.51	1.04726	0.261788	4.00041	6.32316e-05	0.000850743	up
442616692	5	4	239.91	0.000369715	FBgn0030817	1.45423	up	CG4991	-	2180.42	1.70235	0.207846	8.19043	2.603e-16	9.31224e-14	up
442628434	6	6	300.26	0.00215971	FBgn0041180	1.45872	up	Tep4	Thioester-containing protein 4	1774.91	0.602431	0.121721	4.9493	7.44819e-07	2.1158e-05	up
271550422	8	7	548.39	0.0282077	FBgn0010039	1.46102	up	GstD3	Glutathione S transferase D3	1776.88	1.19046	0.239447	4.97169	6.63705e-07	1.94032e-05	up
24647665	6	6	450.04	0.00044548	FBgn0025456	1.46496	up	CREG	Cellular Repressor of E1A-stimulated Genes	1315.36	1.56539	0.365175	4.28668	1.81364e-05	0.000310817	up
10121901	12	10	737.54	0.0123573	FBgn0000083	1.48292	up	AnxB9	Annexin B9	5104.55	1.30965	0.27432	4.77418	1.80443e-06	4.52844e-05	up
17864128	11	11	441.28	0.000310767	FBgn0000416	1.52202	up	Sap-r	Saposin-related	50903.1	0.965936	0.168958	5.71702	1.08407e-08	6.11155e-07	up
17944490	2	2	120.75	0.0186421	FBgn0038681	1.57207	up	Cyp12a4	Cytochrome P450 12a4	98.8872	1.14333	0.420912	2.71631	0.00660147	0.0356311	up
19922526	3	3	140.32	0.0296148	FBgn0034335	1.57794	up	GstE1	Glutathione S transferase E1	2249.13	0.877701	0.218035	4.02551	5.68531e-05	0.000778242	up
21358201	23	22	1521.26	0.00177463	FBgn0000454	1.58594	up	Dip-B	Dipeptidase B	17952.8	1.7922	0.500598	3.58012	0.000343439	0.00339151	up
21357237	6	6	320.37	0.00412327	FBgn0036910	1.58888	up	Cyp305a1	Cytochrome P450 305a1	579.976	1.07288	0.228286	4.69971	2.60537e-06	6.10925e-05	up
17933696	8	8	696.81	0.00447299	FBgn0010620	1.60758	up	CG10939	-	2679.15	0.72149	0.155804	4.63076	3.64319e-06	8.11425e-05	up
28573965	4	4	456.03	0.0292556	FBgn0033188	1.61559	up	Drat	Death resistor Adh domain containing target	6615.36	5.47005	0.724761	7.54738	4.44091e-14	1.01679e-11	up
780761	2	2	80.06	0.0242428	FBgn0003231	1.64341	up	ref(2)P	refractory to sigma P	5377.55	0.878009	0.263589	3.33098	0.000865417	0.00713782	up
21357495	2	2	132.68	0.0428343	FBgn0035715	1.65148	up	Ist1	-	1807.69	0.655113	0.206072	3.17904	0.00147762	0.0109487	up
24657052	2	2	136.83	0.0417029	FBgn0043070	1.69022	up	MESK2	Misexpression suppressor of KSR 2	1836.93	0.666585	0.170714	3.90469	9.43472e-05	0.00118216	up
24655085	11	11	748.12	0.0135044	FBgn0003067	1.69983	up	Pepck1	Phosphoenolpyruvate carboxykinase 1	2441.54	5.41154	0.849473	6.37047	1.8845e-10	1.87598e-08	up
24586498	4	4	192.87	0.0222448	FBgn0033259	1.82159	up	Tmem63	Transmembrane protein 63	1512.39	0.668062	0.145362	4.59586	4.30972e-06	9.36199e-05	up
21355963	13	12	568.03	0.0218101	FBgn0010591	1.84513	up	Sply	Sphingosine-1-phosphate lyase	2569.62	0.649943	0.134764	4.8228	1.41553e-06	3.68296e-05	up
45553475	21	19	1522.09	0.0108636	FBgn0001098	1.84742	up	Gdh	Glutamate dehydrogenase	17302.9	1.70601	0.136141	12.5312	5.03847e-36	1.92268e-32	up
17136908	8	7	398.96	0.00487062	FBgn0261445	1.93268	up	sgl	sugarless	1584.23	0.830578	0.158875	5.22786	1.71486e-07	6.50056e-06	up
17737439	8	8	369.99	0.000463122	FBgn0015039	1.96553	up	Cyp9b2	Cytochrome P450 9b2	222.418	2.90304	0.382187	7.59586	3.0575e-14	7.14331e-12	up
17933554	9	8	807.42	0.000475885	FBgn0026084	2.02608	up	cib	ciboulot	19880.3	1.47924	0.233005	6.34853	2.17387e-10	2.12705e-08	up
17944924	4	4	237.04	0.00231386	FBgn0015924	2.12568	up	crq	croquemort	3089.99	1.64836	0.29486	5.5903	2.26679e-08	1.10899e-06	up
24586583	6	5	238.56	0.00200849	FBgn0014469	2.15398	up	Cyp4e2	Cytochrome P450 4e2	839.332	1.14375	0.261584	4.37241	1.22885e-05	0.000227635	up
24651187	2	2	419.08	0.0132854	FBgn0039714	2.169	up	Zip99C	Zinc/iron regulated transporter-related protein 99C	2414.66	1.85705	0.354373	5.24039	1.60237e-07	6.17357e-06	up
45552109	4	4	266.28	0.00132286	FBgn0038088	2.19786	up	CG10126	-	425.82	3.27386	0.426097	7.68338	1.54947e-14	3.85615e-12	up
24646050	9	9	904.32	0.03736	FBgn0037936	2.23738	up	CG6908	-	1031.02	2.52962	0.496141	5.09858	3.42205e-07	1.13224e-05	up
221330434	8	7	447.08	0.000421243	FBgn0034420	2.25334	up	CG10737	-	1501.1	0.831455	0.18688	4.44914	8.62166e-06	0.000170237	up
161076949	7	7	419.95	0.00251649	FBgn0000636	2.25838	up	Fas3	Fasciclin 3	4191.29	0.747288	0.222104	3.36459	0.000766587	0.00649105	up
19528609	6	6	371.59	0.00692601	FBgn0031801	2.31119	up	CG9498	-	108.314	3.51558	0.431141	8.15414	3.51668e-16	1.21997e-13	up
442627357	4	4	128.83	0.00268166	FBgn0032264	2.38119	up	Lip4	Lipase 4	2001.29	1.80403	0.351298	5.13534	2.81635e-07	9.74847e-06	up
17136524	2	1	62.54	0.00122966	FBgn0003557	2.42528	up	Su(dx)	Suppressor of deltex	3513.73	0.72572	0.184501	3.93343	8.37436e-05	0.00107237	up
24582499	15	15	807.61	4.32593e-06	FBgn0031913	2.45305	up	CG5958	-	9010.24	2.39308	0.422104	5.6694	1.43299e-08	7.59487e-07	up
442630463	3	2	155.04	8.01787e-05	FBgn0053523	2.50465	up	CG33523	-	2255.87	0.97833	0.224689	4.35416	1.3358e-05	0.000242733	up
442622837	2	2	71.72	0.02053	FBgn0033212	2.56804	up	LRR	Leucine-rich repeat	2911.61	1.10335	0.228289	4.83312	1.34411e-06	3.53574e-05	up
24655662	4	4	308.14	2.28683e-05	FBgn0034443	2.58365	up	cer	crammer	2316.8	1.10664	0.312091	3.54587	0.000391316	0.00374877	up
18447535	2	2	90.7	0.00410915	FBgn0052091	2.61394	up	CG32091	-	2683.28	2.01424	0.368859	5.46074	4.74158e-08	2.12869e-06	up
17137390	1	1	33.8	0.00861501	FBgn0020545	2.65059	up	kraken	kraken	983.966	0.73818	0.175349	4.20978	2.55615e-05	0.000412733	up
386764340	7	7	303.67	0.000197696	FBgn0030438	2.69783	up	CG15721	-	19350	2.39289	0.320852	7.45794	8.78888e-14	1.8984e-11	up
19922144	5	5	488.63	0.00288944	FBgn0033787	2.84007	up	CG13321	-	1792.21	5.26325	1.04876	5.01854	5.20659e-07	1.61095e-05	up
24646857	7	5	324.02	0.0010398	FBgn0038243	2.91221	up	CG8066	-	408.932	1.38195	0.380558	3.63137	0.000281919	0.00289003	up
116007734	2	2	47.79	0.0461131	FBgn0034605	3.09369	up	Ugt49C1	UDP-glycosyltransferase family 49 member C1	51.4073	1.92846	0.476785	4.04472	5.23853e-05	0.000725159	up
24642713	4	4	229.68	0.00239668	FBgn0030816	3.4162	up	CG16700	-	2850.38	1.82082	0.317942	5.7269	1.02285e-08	5.79682e-07	up
18921183	4	4	99.92	0.000617317	FBgn0030653	3.41624	up	CG7860	-	419.826	2.46285	0.387669	6.35298	2.11184e-10	2.08417e-08	up
21357159	1	1	11.58	0.0259287	FBgn0039856	3.42771	up	CG1774	-	288.8	2.36924	0.438601	5.40181	6.59721e-08	2.84171e-06	up
21356685	3	3	91.46	0.0019515	FBgn0038680	3.55791	up	Cyp12a5	Cytochrome P450 12a5	69.7696	2.73653	0.431469	6.34236	2.26268e-10	2.19518e-08	up
24584982	3	3	184.82	5.47282e-05	FBgn0032684	3.61032	up	Ugt301D1	UDP-glycosyltransferase family 301 member D1	758.058	1.3743	0.294522	4.66623	3.06783e-06	6.99611e-05	up
25012910	1	1	28.78	0.0121068	FBgn0028424	3.66552	up	JhI-26	Juvenile hormone-inducible protein 26	173.524	1.45414	0.220264	6.60181	4.06158e-11	4.84343e-09	up
24650009	1	1	40.06	0.0299471	FBgn0039316	3.66782	up	CG11893	-	32.6184	3.63562	0.440797	8.24783	1.61294e-16	6.15497e-14	up
24650019	3	3	147.31	0.000870012	FBgn0039319	3.77358	up	CG13659	-	164.671	4.16988	0.321852	12.9559	2.17554e-38	1.24528e-34	up
21356657	2	2	79.85	0.00198247	FBgn0039328	4.03824	up	CHKov2	CHK domain ov2	146.584	1.01065	0.263863	3.83023	0.000128023	0.00151252	up
21356635	15	14	642.16	0.000141902	FBgn0037934	4.11483	up	CG6830	-	421.847	1.70769	0.336453	5.07556	3.86361e-07	1.24945e-05	up
17944997	3	3	124.42	3.79884e-05	FBgn0040260	4.34974	up	Ugt37D1	UDP-glycosyltransferase family 37 member D1	71.6181	2.38326	0.526	4.53092	5.87263e-06	0.000122236	up
45549270	5	3	188.77	1.07952e-06	FBgn0010041	4.64947	up	GstD5	Glutathione S transferase D5	96.0985	4.16591	0.385759	10.7993	3.47011e-27	6.62097e-24	up
24653622	2	2	77.93	0.0486527	FBgn0033928	5.0977	up	Arc2	Activity-regulated cytoskeleton associated protein 2	112.723	2.13332	0.250796	8.50619	1.79735e-17	8.57337e-15	up
15292537	1	1	50.89	0.0137377	FBgn0032167	5.90299	up	CG5853	-	4525.45	2.24988	0.452556	4.97149	6.64402e-07	1.94032e-05	up
28573995	2	2	99.67	0.000116305	FBgn0031412	6.07933	up	CG16995	-	101.837	4.31364	0.592749	7.27735	3.40435e-13	6.28597e-11	up
320542979	1	1	22.57	0.0164521	FBgn0262004	7.88576	up	CG42822	-	776.485	2.29001	0.367643	6.2289	4.69711e-10	4.01288e-08	up
