# Supplementary material for: Deciphering the Impact of AKT1 Pathogenic Variants in Juvenile Granulosa Cell Tumors Using a Drosophila Model
Source: Mol Cell Proteomics. 2025 Nov 13;24(12):101466. doi: 10.1016/j.mcpro.2025.101466 (PMC12757477; doi:10.1016/j.mcpro.2025.101466)
Supplement: Table S8 [file mmc9.xlsx]

## Sheet: Feuil1
Table S9: Phosphopeptides identified in each mutant and netPhos predictions
																		Normalized abundance (Phospho)							Normalized abundance (Total)
Accession	Description	Retention time (min)	Neutral mass	m/z	Score	Max fold change Phosphopeptides	Highest mean condition	Max fold change Total	Highest mean condition	Phospho-Total	Outliers	Flybase ID	Secondary ID	Symbol	Sequence	Modifications	netphos-3.1b prediction results (# Sequence # x Context Score Kinase Answer)	WT-1	WT-2	WT-3	WT-4	T1-1	T1-2	T1-3	WT-1	WT-2	WT-3	WT-4	T1-1	T1-2	T1-3
531500	nuclear lamin C protein	22.2511	1152.52	576.259	34.6	2.23141	T1	1.08548	T1	1.03963		FBgn0010397	CG10119	LamC	VGATSPTSPTR	[5] Phospho	# LamC 34 S VGATSPTSP 0.687 cdk5 YES # LamC 34 S VGATSPTSP 0.594 p38MAPK YES # LamC 34 S VGATSPTSP 0.510 GSK3 YES	32149.3	27648.2	37022.9	35911.5	91395	64293.1	66446.7	847974	749515	1.44819e+06	1.38749e+06	1.19584e+06	1.07966e+06	1.33357e+06
17137142	nucleosome assembly protein 1, isoform A	105.695	4922.22	1230.55	28.91	6.89088	WT	2.25229	WT	-1.6133		FBgn0015268	CG5330	Nap1	QVPTDSFFNFFSPPEVPSDQEEVDDDSQQILATDFEIGHFLR	[12] Phospho	# Nap1 278 S FNFFSPPEV 0.516 GSK3 YES # Nap1 278 S FNFFSPPEV 0.503 CKI YES	878280	3.56123e+06	1.75131e+06	891025	679259	40184.4	51340.1	2.23469e+07	397271	1.86531e+07	9.81921e+06	1.5718e+07	939773	397024
21355863	CG8149	86.1945	3884.69	971.173	56.94	4.58785	WT	2.00183	WT	-1.1965		FBgn0037700	CG8149		LQTALLEGDLSLEDSAIADAIDDDDVSFTDEDEHK	[27] Phospho	# CG8149 62 S DDDVSFTDE 0.646 CKII YES	195378	253914	625617	836612	70885.8	57475.1	184125	216343	146958	292535	494816	228835	90516.7	111749
21357415	ornithine aminotransferase precursor	55.7226	2278.94	759.648	48.57	46.9153	T1	1.42481	T1	5.04122	Outlier	FBgn0022774	CG8782	Oat	YFDYLSAYSAVNQGHCHPK	[1] Phospho	non significant	0	414.813	302.07	0.0044633	2391.68	12478.9	10354.2	4.28476e+06	1.82467e+06	4.57336e+06	2.83641e+06	4.00809e+06	6.04516e+06	4.39347e+06
24585709	elongation factor 2b, isoform A	94.0628	2743.31	914.438	49.48	2.06407	T1	1.29549	WT	1.41899	Outlier	FBgn0000559	CG2238	eEF2	YVEAIEDVPSGNICGLVGVDQFLVK	[10] Phospho	non significant	347473	484804	454900	507814	1.06123e+06	1.08375e+06	633752	1.43937e+08	1.09751e+07	8.84737e+07	5.91636e+07	1.36628e+08	2.0921e+07	1.7607e+07
442615312	CG34417, isoform T	93.4279	2472.1	824.033	56.17	5.03013	T1	2.76187	T1	0.864951		FBgn0085446	CG34417		GKDEDSDLELEIEEIFDLQR	[6] Phospho	# CG34417 1037 S KDEDSDLEL 0.739 CKII YES	8245.76	49425.9	97172.6	55295.3	306818	184752	301203	61343.2	31610.5	49027.9	37668.4	148903	92088.1	131137
																		Normalized abundance (Phospho)							Normalized abundance (Total)
Accession	Description	Retention time (min)	Neutral mass	m/z	Score	Max fold change Phosphopeptides	Highest mean condition	Max fold change Total	Highest mean condition	Phospho-Total	Outliers	Flybase ID	Secondary ID	Symbol	Sequence	Modifications	netphos-3.1b prediction results (# Sequence # x Context Score Kinase Answer)	WT-1	WT-2	WT-3	WT-4	T5-1	T5-2	T5-3	WT-1	WT-2	WT-3	WT-4	T1-1	T1-2	T1-3
21356339	CG11255, isoform A	109.311	3260.66	1086.89	35.7	29.3557	WT	1.23165	T15	-5.17616	Outlier	FBgn0036337	CG11255	Adk2	TSTLQEGILVGCGNPLLDISAVVPLNFLQK	[N-term] Acetyl|[3] Phospho	non significant	13959.2	8778.82	75705.4	4421.23	0	0	2628.06	176805	39744.4	226609	226938	147803	328331	142858
57157225	hypothetical protein	108.43	2832.18	1416.09	42.42	235.525	T15	1.04277	T15	7.81931	Outlier	FBgn0010488	CG3845	NAT1	GSALFQVNAWLTWLQEAESEDDED	[19] Phospho	# NAT1 1483 S QEAESEDDE 0.736 CKII YES # NAT1 1483 S QEAESEDDE 0.531 CKI YES	0	0	0	656.399	63526.5	48118.5	4303.57	412549	330313	327490	347971	422028	367753	319461
295872918	CG1703	68.8362	3912.69	978.172	42.38	1.77738	T15	1.2649	T15	0.49073		FBgn0030321	CG1703		NDDFSDEDKPELDLDDLDNEEDEVEVVAVKPASK	[5] Phospho	# CG1703 144 S NDDFSDEDK 0.633 CKII YES # CG1703 144 S NDDFSDEDK 0.547 CKI YES	34523.1	57224.7	29976.2	54623.3	74236.9	71872.5	88968	137794	101861	50208.8	120752	169899	112298	107344
																		Normalized abundance (Phospho)							Normalized abundance (Total)
Accession	Description	Retention time (min)	Neutral mass	m/z	Score	Max fold change Phosphopeptides	Highest mean condition	Max fold change Total	Highest mean condition	Phospho-Total	Outliers	Flybase ID	Secondary ID	Symbol	Sequence	Modifications	netphos-3.1b prediction results (# Sequence # x Context Score Kinase Answer)	WT-1	WT-2	WT-3	WT-4	T15-1	T15-2	T15-3	WT-1	WT-2	WT-3	WT-4	T1-1	T1-2	T1-3
531500	nuclear lamin C protein	22.2511	1152.52	576.259	34.6	3.55113	T5	1.33092	T5	1.41585	Outlier	FBgn0010397	CG10119	LamC	VGATSPTSPTR	[5] Phospho	# LamC 34 S VGATSPTSP 0.687 cdk5 YES # LamC 34 S VGATSPTSP 0.594 p38MAPK YES # LamC 34 S VGATSPTSP 0.510 GSK3 YES	32149.3	27648.2	37022.9	35911.5	102381	139620	111510	847974	749515	1.44819e+06	1.38749e+06	1.00998e+06	1.29653e+06	2.11863e+06
2213915	cup	50.5305	3631.75	907.937	32.38	25.1974	WT	1.03156	T5	-4.70004	Outlier	FBgn0000392	CG11181	cup	IATNAGATDRPAHQQLPLPVEDQQDEVLTPAEK	[29] Phospho	# cup 45 T DEVLTPAEK 0.555 p38MAPK YES # cup 45 T DEVLTPAEK 0.533 CKII YES	8193.32	52394.1	10270.8	77090.5	0	4403.69	0	248795	572494	486447	719495	700758	415834	451823
17137396	receptor of activated protein kinase C 1, isoform A	58.6431	1971.81	985.904	78.7	2.44067	WT	1.07166	T5	-1.38712		FBgn0020618	CG7111	Rack1	FTIQEDGHTDWVSCVR	[2] Phospho	# Rack1 142 T ECKFTIQED 0.504 CKII YES	67320.1	61963	33544.9	52472.4	20133.6	35746.4	10280.2	9.72902e+06	7.83353e+06	7.62983e+06	6.61747e+06	7.64294e+06	9.12637e+06	8.79767e+06
18079273	stress-sensitive B, isoform A	96.0322	2818.28	939.426	52.01	1.6916	WT	1.17005	WT	-0.531818		FBgn0003360	CG16944	SesB	YFAGNLASGGAAGATSLCFVYPLDFAR	[15] Phospho	non significant	256613	358172	421909	347820	273329	156702	183820	2.78528e+07	3.76016e+07	2.46749e+07	2.39732e+07	2.02234e+07	2.34782e+07	2.94381e+07
21356339	CG11255, isoform A	108.945	3260.66	1086.89	39.3	89.7057	WT	1.12722	T5	-6.6599	Outlier	FBgn0036337	CG11255	Adk2	TSTLQEGILVGCGNPLLDISAVVPLNFLQK	[N-term] Acetyl|[3] Phospho	non significant	5370.59	28966.6	1610.13	110771	0	0	1226.66	176805	39744.4	226609	226938	268557	149144	148812
24639740	lethal (1) G0334, isoform C	92.378	2924.36	974.788	61.47	2.86098	WT	1.01062	T5	-1.53175		FBgn0028325	CG7010	Pdha1	VHGWTYLMGVSPSGVLAELTGVQGGCAR	[13] Phospho	non significant	33406.8	77049.2	57169.3	58776.5	29225.3	14335.8	15789.6	2.74684e+06	926081	3.11138e+06	3.2026e+06	2.76686e+06	2.27219e+06	2.5307e+06
161076327	eukaryotic translation initiation factor 4G, isoform B	56.3081	1646.78	548.928	36.65	14.798	WT	1.13685	WT	-3.70229	Outlier	FBgn0023213	CG10811	eIF4G1	GMIHVNLSLNQDVK	[8] Phospho	# eIF4G1 965 S HVNLSLNQD 0.513 DNAPK YES # eIF4G1 965 S HVNLSLNQD 0.506 PKC YES	10616.4	125345	118543	116172	2046.58	13967	2773.3	1.68116e+06	1.01818e+06	1.27024e+06	1.49961e+06	1.29178e+06	1.10595e+06	1.2104e+06
161078556	CG31141	18.7216	1316.55	329.138	6.69	13.3783	T5	13.3783	T5	0		FBgn0051141	CG31141		CISYAYYINK	[7] Phospho	non significant	5275.62	4320.67	2218.48	569.162	44643.5	50878.7	28735	5275.62	4320.67	2218.48	569.162	44643.5	50878.7	28735
442626537	CG13786	108.652	4883.3	1627.77	5.89	71.8018	WT	71.8018	WT	0		FBgn0031900	CG13786		ETIDPNTRIMMMLPLLWVLFVGPSVFGSPLEMQLLDMMLR	[N-term] Acetyl|[7] Phospho|[11] Oxidation|[12] Oxidation|[24] Phospho|[32] Oxidation	non significant	412836	47228.7	35883.3	4191.14	822.396	1344.45	3057.32	412836	47228.7	35883.3	4191.14	822.396	1344.45	3057.32
																		Normalized abundance (Phospho)							Normalized abundance (Total)
Accession	Description	Retention time (min)	Neutral mass	m/z	Score	Max fold change Phosphopeptides	Highest mean condition	Max fold change Total	Highest mean condition	Phospho-Total	Outliers	Flybase ID	Secondary ID	Symbol	Sequence	Modifications	netphos-3.1b prediction results (# Sequence # x Context Score Kinase Answer)	WT-1	WT-2	WT-3	WT-4	Q79KW80R-1	Q79KW80R-2	Q79KW80R-3	WT-1	WT-2	WT-3	WT-4	T1-1	T1-2	T1-3
157804	laminin B2 chain	56.9603	1455.77	485.258	0.63	1.52381	Q79KW80R	1.32673	Q79KW80R	0.199812		FBgn0267348	CG3322	LanB2	GFLSILSNLTAIK	[7] Phospho	non significant	50587.6	42126.2	58941.9	55108.8	57951.6	79720.3	98630.8	42272.8	25941.4	31833.3	31870.2	30998	44987.5	55278.7
531500	nuclear lamin C protein	22.2511	1152.52	576.259	34.6	5.62522	Q79KW80R	1.82207	Q79KW80R	1.62633	Outlier	FBgn0010397	CG10119	LamC	VGATSPTSPTR	[5] Phospho	# LamC 34 S VGATSPTSP 0.687 cdk5 YES # LamC 34 S VGATSPTSP 0.594 p38MAPK YES # LamC 34 S VGATSPTSP 0.510 GSK3 YES	32149.3	27648.2	37022.9	35911.5	193904	156707	209374	847974	749515	1.44819e+06	1.38749e+06	1.99357e+06	1.3518e+06	2.71279e+06
2213915	cup	50.5305	3631.75	907.937	32.38	337.211	WT	1.31391	WT	-8.00365	Outlier	FBgn0000392	CG11181	cup	IATNAGATDRPAHQQLPLPVEDQQDEVLTPAEK	[29] Phospho	# cup 45 T DEVLTPAEK 0.555 p38MAPK YES # cup 45 T DEVLTPAEK 0.533 CKII YES	8193.32	52394.1	10270.8	77090.5	40.76	0	288.296	248795	572494	486447	719495	403841	385735	367603
17137142	nucleosome assembly protein 1, isoform A	30.1212	1912.71	637.571	52.58	2.61248	WT	1.34748	WT	-0.95516		FBgn0015268	CG5330	Nap1	EPESSTDNEADAEHFR	[4] Phospho	# Nap1 278 S FNFFSPPEV 0.516 GSK3 YES # Nap1 278 S FNFFSPPEV 0.503 CKI YES	234703	221615	82558.7	142493	39277.6	70638.9	85693.7	2.23469e+07	397271	1.86531e+07	9.81921e+06	1.09698e+07	1.20582e+07	5.47887e+06
17137396	receptor of activated protein kinase C 1, isoform A	58.6431	1971.81	985.904	78.7	2.96672	WT	1.39505	WT	-1.08855		FBgn0020618	CG7111	Rack1	FTIQEDGHTDWVSCVR	[2] Phospho	# Rack1 142 T ECKFTIQED 0.504 CKII YES	67320.1	61963	33544.9	52472.4	12464.4	17406.9	24557.5	9.72902e+06	7.83353e+06	7.62983e+06	6.61747e+06	5.21613e+06	4.63944e+06	7.24584e+06
17737923	glutathione S transferase D1, isoform A	80.2764	1944.8	972.402	51.15	5.70755	Q79KW80R	1.61549	Q79KW80R	1.8209	Outlier	FBgn0001149	CG10045	GstD1	VTPGWEENWAGCLEFK	[2] Phospho	non significant	13526.4	40845	4450.27	44510.1	119424	206329	116576	7.19004e+06	1.57184e+06	2.9479e+06	3.26343e+06	6.38896e+06	7.07806e+06	4.67478e+06
21355167	lost, isoform A	27.9514	2220.96	555.241	49.32	4.34343	WT	1.28198	WT	-1.76046		FBgn0263594	CG14648	lost	SISLKEEDTDVEQHQNNR	[9] Phospho	# lost 285 T KEEDTDVEQ 0.638 CKII YES	1.27394e+06	1.11798e+06	369902	1.06303e+06	131011	236318	293127	8.2814e+06	1.32168e+07	1.67819e+07	1.23677e+07	1.47923e+07	7.02843e+06	7.80993e+06
21355187	CHORD	57.9716	2193.93	731.311	22.63	1.81223	WT	1.25027	WT	-0.535528		FBgn0029503	CG6198	mora	KKQEESDEEFFDLDDIK	[6] Phospho	# mora 324 S KQEESDEEF 0.723 CKII YES # mora 324 S KQEESDEEF 0.502 PKG YES	60280.9	100498	78236.1	75085.6	58034.3	35636.3	36321.4	332806	214009	194692	231467	194814	163887	224958
21483596	SD09607p	20.0399	1712.69	570.896	68.08	3.07377	WT	2.11034	WT	-0.542534		FBgn0038746	CG4510	Surf6	LKNQDSDDEDVEAR	[6] Phospho	# Surf6 87 S KNQDSDDED 0.724 CKII YES	55626.5	103072	32849.4	56841.6	13180.3	19510.1	27916.4	127992	164560	75357	109356	56858.1	38947.7	73810.5
24652561	CG12325	54.9609	2369.01	789.671	62.02	2.28516	WT	1.32389	WT	-0.787512		FBgn0033557	CG12325		NEGKPNATEEDSDEEMLLIR	[12] Phospho	# CG12325 915 S TEEDSDEEM 0.716 CKII YES	61235.6	89928.3	48124.2	80783	37893	18990.8	35036.8	720157	109704	1.01654e+06	1.00435e+06	755471	538882	320632
24656029	CG15877	17.7388	1575.62	525.207	34.68	345.608	WT	1.13441	Q79KW80R	-8.61493	Outlier	FBgn0035337	CG15877	CG15877	NPEHAASDDEVANK	[7] Phospho	# CG15877 30 S EHAASDDEV 0.689 CKII YES	2389.75	31640.7	25.5301	17150.6	2.15724	0	108.966	38481.1	9649.25	206605	161481	206074	68273.7	79770.7
201065825	FI06040p	61.0226	2249.9	749.967	106.47	2.22584	WT	1.68722	WT	-0.399701		FBgn0046214	CG11844	vig2	ESNSEDELEYDPSLYPQR	[4] Phospho	# vig2 295 S KESNSEDEL 0.738 CKII YES	492633	460376	205510	361941	213611	124125	174585	5.85586e+06	1.49453e+06	6.41536e+06	7.27622e+06	3.96665e+06	2.54348e+06	2.84341e+06
281364426	Rtnl1, isoform H	39.5744	2159.89	1079.94	48.86	22.1686	Q79KW80R	3.3561	Q79KW80R	2.72366	Outlier	FBgn0053113	CG33113	Rtnl1	ANQDSDTESPSVSYTPSPAK	[7] Phospho	non significant	14802.1	0	0	0	96641	3585.03	145881	234440	148901	384659	318452	913803	707282	1.1136e+06
386767818	Sin3A, isoform G	92.0058	2508.13	627.033	8.48	20.0841	WT	1.52567	Q79KW80R	-4.93742	Outlier	FBgn0022764	CG8815	Sin3A	SPSYGIPSVIGSMPHISDNSLDR	[12] Phospho	# Sin3A 842 S SVIGSMPHI 0.601 DNAPK YES	46950.1	6583.29	3512.17	8381.71	622.424	1335.33	485.491	80061.7	81190.7	200617	144396	186133	295013	98148.6
442621864	ferritin 1 heavy chain homologue, isoform I	67.7467	3952.85	790.57	21.81	17.073	Q79KW80R	2.09381	Q79KW80R	3.02751	Outlier	FBgn0015222	CG2216	Fer1HCH	LIQTCENKPYNHYHLVDYLTGVYLEEQLHGQR	[20] Phospho	# Fer1HCH 205 T VDYLTGVYL 0.506 CKII YES	8737.2	8482.6	80463	22261.8	261449	1.03249e+06	241919	2.54856e+06	1.13927e+06	1.40454e+06	2.66272e+06	3.68728e+06	4.45106e+06	4.03995e+06
442626537	CG13786	108.652	4883.3	1627.77	5.89	100.823	WT	100.823	WT	0		FBgn0031900	CG13786		ETIDPNTRIMMMLPLLWVLFVGPSVFGSPLEMQLLDMMLR	[N-term] Acetyl|[7] Phospho|[11] Oxidation|[12] Oxidation|[24] Phospho|[32] Oxidation	non significant	412836	47228.7	35883.3	4191.14	1939.88	1221.58	558.972	412836	47228.7	35883.3	4191.14	1939.88	1221.58	558.972
