# Supplementary material for: Deciphering the Impact of AKT1 Pathogenic Variants in Juvenile Granulosa Cell Tumors Using a Drosophila Model
Source: Mol Cell Proteomics. 2025 Nov 13;24(12):101466. doi: 10.1016/j.mcpro.2025.101466 (PMC12757477; doi:10.1016/j.mcpro.2025.101466)
Supplement: Table S9 [file mmc10.xlsx]

## Sheet: Feuil1
Table S10: List of 29 transcription factors expressed in the ovary and potentially regulating DEGs upon AKT1 hyperactivation
#SUBMITTED ID	NAME	SYMBOL	GENE_SNAPSHOT
FBgn0004870	bric a brac 1	bab1	bric a brac 1 (bab1) encodes a transcriptional regulator that functions partially redundantly with the product of bab2. It is part of the conserved proximal-distal gene regulatory network module. It contributes to pattern formation, ovary morphogenesis, abdominal pigmentation and olfactory receptor neuron fate diversity. [Date last reviewed: 2019-03-07]
FBgn0000166	bicoid	bcd	bicoid (bcd) encodes a homeodomain-containing transcription factor that forms a concentration gradient to specify the fate map along the anterior-posterior axis of the embryo. [Date last reviewed: 2019-03-07]
FBgn0015602	Boundary element-associated factor of 32kD	BEAF-32	Boundary element-associated factor of 32kD (BEAF-32) encodes a DNA-binding protein with binding sites near transcription start sites. Its roles include chromatin domain insulator function, gene regulation and genome organization. [Date last reviewed: 2019-03-07]
FBgn0045759	biniou	bin	biniou (bin) encodes a forkhead domain transcription factor that forms visceral mesoderm that differentiates into gut musculature. [Date last reviewed: 2019-03-07]
FBgn0000212	brahma	brm	brahma (brm) encodes the ATPase subunit of the Brahma chromatin-remodeling complex, which is involved in transcription regulation. It regulates Egfr signalling, stem cell proliferation, and innate immune response. It contributes to multiple processes including neurogenesis, muscle development, phagocytosis, His3-K27 acetylation and leg and wing morphogenesis. [Date last reviewed: 2019-03-07]
FBgn0000251	caudal	cad	caudal (cad) encodes a transcription factor involved in processes such as anterior/posterior patterning formation, organ morphogenesis and innate immune homeostasis. [Date last reviewed: 2019-03-07]
FBgn0086758	Chronologically inappropriate morphogenesis	chinmo	Chronologically inappropriate morphogenesis (chinmo) encodes a putative BTB-zinc finger transcription factor. It is essential for neuronal temporal patterning. It also plays a role in the regulation of eye development, tumor formation, and the self-renewal and/or sexual identity of male somatic cyst stem cells by acting downstream of JAK-STAT signaling. [Date last reviewed: 2019-03-07]
FBgn0044324	Chromator	Chro	Chromator (Chro) encodes a chromodomain protein that is required for proper microtubule spindle formation. It is important for normal cell cycle progression, functioning as a spatial regulator of cell cycle factors. [Date last reviewed: 2018-11-08]
FBgn0000283	Centrosomal protein 190kD	Cp190	-
FBgn0035769	CTCF	CTCF	CTCF (CTCF) encodes a ubiquitous transcription factor that binds to insulators and domain boundaries. It mediates insulator function and blocks enhancers by binding to the product of Cp190. It contributes to long-range chromatin interaction, organizes chromatin domain boundaries and coordinates nuclear architecture. [Date last reviewed: 2019-03-07]
FBgn0267821	daughterless	da	daughterless (da) encodes a class I bHLH protein important for sex determination and dosage compensation by controlling the feminizing switch gene Sxl. It participates in transcriptional regulation of a wide variety processes, including oogenesis, neurogenesis, myogenesis and cell proliferation. [Date last reviewed: 2019-03-07]
FBgn0260632	dorsal	dl	dorsal (dl) encodes a transcription factor that functions with the product of Dif, downstream of the Toll pathway. It contributes to certain functions of the Toll pathway, notably the dorsoventral patterning of early embryo. [Date last reviewed: 2019-03-07]
FBgn0278608	Dorsal switch protein 1	Dsp1	-
FBgn0000546	Ecdysone receptor	EcR	Ecdysone receptor (EcR) encodes a protein that interacts with the product of usp to form the nuclear ecdysone receptor heterodimer, which modulates, in conjunction with co-activators and co-repressors, the activities of hundreds of genes in a tissue- and stage-specific way. EcR is widely expressed in embryonic and larval tissues and in some adult tissues where its activities (modulated by the hor…
FBgn0001139	groucho	gro	groucho (gro) encodes a global developmental co-repressor in conjunction with manifold DNA-binding repressor partner proteins, which tether it to target promoters. It functions downstream of key signaling pathways such as Wg/Wnt and Dpp/TGF-beta. Notably, phosphorylation of the product of gro in response to MAPK activation weakens its repressor capacity. [Date last reviewed: 2019-03-07]
FBgn0001168	hairy	h	hairy (h) encodes a bHLH transcriptional repressor that recruits the corepressor encoded by gro to target promoters. It is a pair-rule gene that contributes to embryonic segmentation and peripheral neurogenesis. [Date last reviewed: 2019-03-07]
FBgn0001180	hunchback	hb	-
FBgn0011656	Myocyte enhancer factor 2	Mef2	Myocyte enhancer factor 2 (Mef2) encodes a protein that belongs to the MADS-box family of transcription factors and is required for muscle development. It directly activates a large number of muscle protein genes. It also regulates gene expression in other tissues, including the fat body and neural tissue. [Date last reviewed: 2019-03-14]
FBgn0002781	modifier of mdg4	mod(mdg4)	modifier of mdg4 (mod(mdg4)) encodes a nuclear protein that specifically interacts with various DNA binding proteins. It is involved in processes including chromosome condensation and segregation, regulation of transcription and enhancer blocking. [Date last reviewed: 2019-09-26]
FBgn0027553	NELF-B	NELF-B	-
FBgn0017430	Negative elongation factor E	Nelf-E	Negative elongation factor E (Nelf-E) encodes one of four subunits that constitutes the NELF complex, which along with the product of spt4 causes the promoter proximal pause of the RNA polymerase II. [Date last reviewed: 2019-03-14]
FBgn0085432	pangolin	pan	pangolin (pan) encodes an HMG-domain transcription factor that is a key component of the canonical Wingless signaling pathway. It toggles between acting as a transcriptional repressor (when bound to the product of gro) and activator (when bound to the product of arm) to promote cell fate specification. [Date last reviewed: 2019-03-14]
FBgn0003042	Polycomb	Pc	Polycomb (Pc) encodes a chromatin binding protein that interacts with histone H3K27me3. It is involved in epigenetic silencing and its target genes are predominantly transcription factors or receptors that control cell fate and most developmental decisions. [Date last reviewed: 2019-03-14]
FBgn0004861	polyhomeotic proximal	ph-p	polyhomeotic proximal (ph-p) encodes a stoichiometric subunit of the Polycomb repressive complex 1. The complex silences a variety of genes involved in developmental patterning, regulation of cell proliferation, differentiation and polarity. Together with its paralog ph-d, ph-p functions as a tumor suppressor gene. [Date last reviewed: 2019-03-14]
FBgn0003567	suppressor of Hairy wing	su(Hw)	-
FBgn0261403	super sex combs	sxc	super sex combs (sxc) is a polycomb group gene that encodes a O-GlcNAc transferase involved in epigenetic gene silencing. [Date last reviewed: 2019-09-12]
FBgn0013263	Trithorax-like	Trl	Trithorax-like (Trl) encodes a GAGA transcription factor involved in chromatin modification. It contributes to cell division, dosage compensation and gametogenesis. [Date last reviewed: 2019-03-14]
FBgn0003862	trithorax	trx	trithorax (trx) encodes a chromatin-modifying enzyme involved in gene regulation. It methylates the histone encoded by His3 on Lys-4, promoting its further acetylation. This activity antagonises the epigenetic silencing by Polycomb group proteins. It contributes to axon guidance, eye development and germ cell migration. [Date last reviewed: 2019-03-14]
FBgn0004050	zeste	z	zeste (z) encodes a sequence-specific DNA-binding protein. It is often found in the proximal promoter region of many genes where it helps to recruit the BRM nucleosome remodeling complex. It is best known for the pairing-dependent repressive effects produced by some of its mutants on target genes, especially the w gene. [Date last reviewed: 2019-03-21]
