# Supplementary material for: Deciphering the Impact of AKT1 Pathogenic Variants in Juvenile Granulosa Cell Tumors Using a Drosophila Model
Source: Mol Cell Proteomics. 2025 Nov 13;24(12):101466. doi: 10.1016/j.mcpro.2025.101466 (PMC12757477; doi:10.1016/j.mcpro.2025.101466)
Supplement: Table S10 [file mmc11.xlsx]

## Sheet: Feuil1
Table S11: PANGEA (PAthway, Network and Gene-set Enrichment Analysis) analysis for DEGs form green cluster on figure 7
Gene Set Category	Gene Set ID	Gene Set Name	Gene Set Size	Count Overlap Gene	Percentage Genes in Gene Set	Fold Enrichment	log2 fold	P value	P value calc log_10	Bonferroni	Benjamini & Hochberg	Benjamini & Yekutieli	Overlaping Gene Symbols	Overlapping Gene IDs
GO Biological Processes	GO:0003012	muscle system process	39	11	6.322	22.6419	4.501	1.01059e-12	11.9954	1.39664e-09	8.81995e-10	6.88738e-09	RyR; Stacl; tn; up; wupA; Ca-alpha1D; CG6972; Mhc; Mlc1; Mlc2; Neurochondrin	FBgn0011286; FBgn0263980; FBgn0265356; FBgn0004169; FBgn0283471; FBgn0001991; FBgn0039008; FBgn0264695; FBgn0002772; FBgn0002773; FBgn0037447
GO Biological Processes	GO:0055001	muscle cell development	66	13	7.471	15.8119	3.983	1.2764e-12	11.894	1.76399e-09	8.81995e-10	6.88738e-09	Act57B; CG33521; htl; Mhc; Mlc2; Prm; sals; sty; Tm2; tn; up; wupA; Zasp66	FBgn0000044; FBgn0250819; FBgn0010389; FBgn0264695; FBgn0002773; FBgn0003149; FBgn0051374; FBgn0014388; FBgn0004117; FBgn0265356; FBgn0004169; FBgn0283471; FBgn0035917
GO Biological Processes	GO:0061061	muscle structure development	255	20	11.494	6.2961	2.654	5.61657e-11	10.2505	7.76211e-08	1.97974e-08	1.54595e-07	Poxm; Prm; sals; sty; Tm2; tn; ttk; up; wupA; Zasp66; ab; abd-A; Act57B; CG33521; CG43897; dpp; htl; Mhc; Mlc2; Mp20	FBgn0003129; FBgn0003149; FBgn0051374; FBgn0014388; FBgn0004117; FBgn0265356; FBgn0003870; FBgn0004169; FBgn0283471; FBgn0035917; FBgn0264442; FBgn0000014; FBgn0000044; FBgn0250819; FBgn0264489; FBgn0000490; FBgn0010389; FBgn0264695; FBgn0002773; FBgn0002789
GO Biological Processes	GO:0042692	muscle cell differentiation	128	15	8.621	9.4073	3.234	5.73007e-11	10.2418	7.91896e-08	1.97974e-08	1.54595e-07	abd-A; Act57B; CG33521; htl; Mhc; Mlc2; Mp20; Prm; sals; sty; Tm2; tn; up; wupA; Zasp66	FBgn0000014; FBgn0000044; FBgn0250819; FBgn0010389; FBgn0264695; FBgn0002773; FBgn0002789; FBgn0003149; FBgn0051374; FBgn0014388; FBgn0004117; FBgn0265356; FBgn0004169; FBgn0283471; FBgn0035917
GO Biological Processes	GO:0030239	myofibril assembly	50	10	5.747	16.0552	4.005	4.63811e-10	9.33366	6.40987e-07	1.10586e-07	8.63551e-07	CG33521; Mhc; Mlc2; Prm; sals; Tm2; tn; up; wupA; Zasp66	FBgn0250819; FBgn0264695; FBgn0002773; FBgn0003149; FBgn0051374; FBgn0004117; FBgn0265356; FBgn0004169; FBgn0283471; FBgn0035917
GO Biological Processes	GO:0048468	cell development	1612	50	28.736	2.4899	1.316	4.80113e-10	9.31866	6.63516e-07	1.10586e-07	8.63551e-07	Poxm; Prm; Ptp36E; Rbp9; sals; Sema2b; Smyd4-3; sqz; stumps; sty; Tm2; tn; ttk; up; Vmat; wgn; wrapper; wun2; wupA; Zasp66; ab; abd-A; Act57B; aos; bol; Ca-alpha1D; Ca-beta; Cad74A; CG12716; CG14187; CG33521; CG4066; CG5921; chinmo; comm2; Cp7Fc; dpp; edl; Eip74EF; ftz-f1; goe; htl; lin-28; Mhc; Mlc2; Mtp; Myc; NetB; nrm; nrv2	FBgn0003129; FBgn0003149; FBgn0267486; FBgn0010263; FBgn0051374; FBgn0264273; FBgn0033633; FBgn0010768; FBgn0020299; FBgn0014388; FBgn0004117; FBgn0265356; FBgn0003870; FBgn0004169; FBgn0260964; FBgn0030941; FBgn0025878; FBgn0041087; FBgn0283471; FBgn0035917; FBgn0264442; FBgn0000014; FBgn0000044; FBgn0004569; FBgn0011206; FBgn0001991; FBgn0259822; FBgn0036715; FBgn0030439; FBgn0036938; FBgn02508…
GO Biological Processes	GO:0006936	muscle contraction	30	8	4.598	21.4069	4.42	2.28665e-09	8.6408	3.16015e-06	4.5145e-07	3.52531e-06	RyR; Stacl; tn; up; wupA; Ca-alpha1D; Mhc; Mlc1	FBgn0011286; FBgn0263980; FBgn0265356; FBgn0004169; FBgn0283471; FBgn0001991; FBgn0264695; FBgn0002772
GO Biological Processes	GO:0030036	actin cytoskeleton organization	295	19	10.92	5.1703	2.37	4.79596e-09	8.31912	6.62801e-06	7.52616e-07	5.87707e-06	Prm; PsGEF; sals; tal-1A; tal-2A; tal-3A; tal-AA; Tm2; tn; up; wupA; Zasp66; CG33521; CG43102; CG43897; chinmo; Mhc; Mlc2; mwh	FBgn0003149; FBgn0264598; FBgn0051374; FBgn0259730; FBgn0259731; FBgn0259732; FBgn0259733; FBgn0004117; FBgn0265356; FBgn0004169; FBgn0283471; FBgn0035917; FBgn0250819; FBgn0262562; FBgn0264489; FBgn0086758; FBgn0264695; FBgn0002773; FBgn0264272
GO Biological Processes	GO:0030154	cell differentiation	1894	53	30.46	2.2464	1.168	4.90126e-09	8.30969	6.77354e-06	7.52616e-07	5.87707e-06	ab; abd-A; Act57B; aos; bol; Ca-alpha1D; Ca-beta; Cad74A; CG12716; CG14187; CG33521; CG4066; CG5921; chinmo; comm2; Cp7Fc; dpp; edl; Eip74EF; ftz-f1; goe; htl; lin-28; Mhc; Mlc2; Mp20; Mtp; mwh; Myc; NetB; nkd; nrm; nrv2; Poxm; Prm; Ptp36E; Rbp9; sals; Sema2b; Smyd4-3; sqz; stumps; sty; Tm2; tn; ttk; up; Vmat; wgn; wrapper; wun2; wupA; Zasp66	FBgn0264442; FBgn0000014; FBgn0000044; FBgn0004569; FBgn0011206; FBgn0001991; FBgn0259822; FBgn0036715; FBgn0030439; FBgn0036938; FBgn0250819; FBgn0038011; FBgn0029835; FBgn0086758; FBgn0041160; FBgn0014466; FBgn0000490; FBgn0023214; FBgn0000567; FBgn0001078; FBgn0027528; FBgn0010389; FBgn0035626; FBgn0264695; FBgn0002773; FBgn0002789; FBgn0266369; FBgn0264272; FBgn0262656; FBgn0015774; FBgn00029…
GO Biological Processes	GO:0030029	actin filament-based process	312	19	10.92	4.8886	2.289	1.19761e-08	7.92169	1.65509e-05	1.65509e-06	1.29244e-05	CG33521; CG43102; CG43897; chinmo; Mhc; Mlc2; mwh; Prm; PsGEF; sals; tal-1A; tal-2A; tal-3A; tal-AA; Tm2; tn; up; wupA; Zasp66	FBgn0250819; FBgn0262562; FBgn0264489; FBgn0086758; FBgn0264695; FBgn0002773; FBgn0264272; FBgn0003149; FBgn0264598; FBgn0051374; FBgn0259730; FBgn0259731; FBgn0259732; FBgn0259733; FBgn0004117; FBgn0265356; FBgn0004169; FBgn0283471; FBgn0035917
GO Biological Processes	GO:0009653	anatomical structure morphogenesis	1724	49	28.161	2.2816	1.19	1.42014e-08	7.84767	1.96263e-05	1.78421e-06	1.39326e-05	5-HT2A; ab; abd-A; Acer; aos; Cad74A; CG12716; CG14187; CG33521; CG4066; CG5921; comm2; Cp7Fc; dnd; dpp; Dtg; Eip74EF; ftz-f1; htl; Mhc; Mlc2; Mp20; Mtp; mwh; Myc; NetB; nrv2; Pka-C3; Poxm; Prm; Ptp36E; sals; Sema2b; Smyd4-3; sqa; sqz; stumps; sty; tal-1A; tal-2A; tal-3A; tal-AA; Tm2; tn; ttk; up; wgn; wupA; Zasp66	FBgn0087012; FBgn0264442; FBgn0000014; FBgn0016122; FBgn0004569; FBgn0036715; FBgn0030439; FBgn0036938; FBgn0250819; FBgn0038011; FBgn0029835; FBgn0041160; FBgn0014466; FBgn0038916; FBgn0000490; FBgn0038071; FBgn0000567; FBgn0001078; FBgn0010389; FBgn0264695; FBgn0002773; FBgn0002789; FBgn0266369; FBgn0264272; FBgn0262656; FBgn0015774; FBgn0015777; FBgn0000489; FBgn0003129; FBgn0003149; FBgn02674…
REACTOME pathway	R-DME-397014	Muscle contraction	95	11	6.322	9.2951	3.216	2.57796e-08	7.58872	3.56275e-05	2.96895e-06	2.31842e-05	Nep2; Ca-beta; trpl; Ca-alpha1D; Mlc1; c(3)G; wupA; Trpgamma; goe; Tm2; Mlc2	FBgn0027570; FBgn0259822; FBgn0005614; FBgn0001991; FBgn0002772; FBgn0000246; FBgn0283471; FBgn0032593; FBgn0027528; FBgn0004117; FBgn0002773
GO Biological Processes	GO:0048856	anatomical structure development	3179	71	40.805	1.7929	0.842	6.81323e-08	7.16665	9.41588e-05	7.24298e-06	5.65595e-05	Pdk1; Pka-C3; Poxm; Prm; PsGEF; Ptp36E; Rbp9; sals; Sema2b; slo; Smyd4-3; sqa; sqz; stumps; sty; tal-1A; tal-2A; tal-3A; tal-AA; Tm2; tn; ttk; up; Vmat; wgn; wrapper; wun2; wupA; Yp3; Zasp66; 5-HT2A; ab; abd-A; Acer; Act57B; amd; aos; bol; Ca-alpha1D; Ca-beta; Cad74A; CG12716; CG14187; CG33521; CG4066; CG43897; CG5921; chinmo; comm2; Cp7Fc; dnd; dpp; Dtg; edl; Eip74EF; ftz-f1; goe; htl; lin-28; M…	FBgn0020386; FBgn0000489; FBgn0003129; FBgn0003149; FBgn0264598; FBgn0267486; FBgn0010263; FBgn0051374; FBgn0264273; FBgn0003429; FBgn0033633; FBgn0259678; FBgn0010768; FBgn0020299; FBgn0014388; FBgn0259730; FBgn0259731; FBgn0259732; FBgn0259733; FBgn0004117; FBgn0265356; FBgn0003870; FBgn0004169; FBgn0260964; FBgn0030941; FBgn0025878; FBgn0041087; FBgn0283471; FBgn0004047; FBgn0035917; FBgn00870…
GO Biological Processes	GO:0032502	developmental process	3282	72	41.379	1.7611	0.816	1.09446e-07	6.9608	0.000151255	1.08039e-05	8.43662e-05	Pdk1; Pka-C3; Poxm; Prm; PsGEF; Ptp36E; Rbp9; RyR; sals; Sema2b; slo; Smyd4-3; sqa; sqz; stumps; sty; tal-1A; tal-2A; tal-3A; tal-AA; Tm2; tn; ttk; up; Vmat; wgn; wrapper; wun2; wupA; Yp3; Zasp66; 5-HT2A; ab; abd-A; Acer; Act57B; amd; aos; bol; Ca-alpha1D; Ca-beta; Cad74A; CG12716; CG14187; CG33521; CG4066; CG43897; CG5921; chinmo; comm2; Cp7Fc; dnd; dpp; Dtg; edl; Eip74EF; ftz-f1; goe; htl; lin-…	FBgn0020386; FBgn0000489; FBgn0003129; FBgn0003149; FBgn0264598; FBgn0267486; FBgn0010263; FBgn0011286; FBgn0051374; FBgn0264273; FBgn0003429; FBgn0033633; FBgn0259678; FBgn0010768; FBgn0020299; FBgn0014388; FBgn0259730; FBgn0259731; FBgn0259732; FBgn0259733; FBgn0004117; FBgn0265356; FBgn0003870; FBgn0004169; FBgn0260964; FBgn0030941; FBgn0025878; FBgn0041087; FBgn0283471; FBgn0004047; FBgn00359…
GO Biological Processes	GO:0031032	actomyosin structure organization	101	10	5.747	7.9481	2.991	5.02192e-07	6.29913	0.00069403	4.62686e-05	0.000361306	Prm; sals; Tm2; tn; up; wupA; Zasp66; CG33521; Mhc; Mlc2	FBgn0003149; FBgn0051374; FBgn0004117; FBgn0265356; FBgn0004169; FBgn0283471; FBgn0035917; FBgn0250819; FBgn0264695; FBgn0002773
GO Biological Processes	GO:0009888	tissue development	1185	35	20.115	2.371	1.245	1.16377e-06	5.93413	0.00160833	0.00010052	0.000784951	Pka-C3; Prm; Sema2b; sqa; stumps; sty; tal-1A; tal-2A; tal-3A; tal-AA; ttk; up; wupA; Zasp66; ab; abd-A; Act57B; aos; Cad74A; CG12716; CG14187; CG33521; CG4066; CG43897; chinmo; Cp7Fc; dnd; dpp; ftz-f1; htl; Mhc; Mlc1; mwh; Myc; NetB	FBgn0000489; FBgn0003149; FBgn0264273; FBgn0259678; FBgn0020299; FBgn0014388; FBgn0259730; FBgn0259731; FBgn0259732; FBgn0259733; FBgn0003870; FBgn0004169; FBgn0283471; FBgn0035917; FBgn0264442; FBgn0000014; FBgn0000044; FBgn0004569; FBgn0036715; FBgn0030439; FBgn0036938; FBgn0250819; FBgn0038011; FBgn0264489; FBgn0086758; FBgn0014466; FBgn0038916; FBgn0000490; FBgn0001078; FBgn0010389; FBgn02646…
GO Biological Processes	GO:0007399	nervous system development	1205	35	20.115	2.3317	1.221	1.71073e-06	5.76682	0.00236423	0.000139072	0.001086	ab; abd-A; aos; Ca-alpha1D; Ca-beta; CG5921; chinmo; comm2; dpp; edl; ftz-f1; htl; Mtp; mwh; Myc; NetB; nkd; Nlg1; nrm; nrv2; Pdk1; Poxm; PsGEF; Ptp36E; Sema2b; slo; Smyd4-3; sqz; stumps; sty; ttk; Vmat; wgn; wrapper; wupA	FBgn0264442; FBgn0000014; FBgn0004569; FBgn0001991; FBgn0259822; FBgn0029835; FBgn0086758; FBgn0041160; FBgn0000490; FBgn0023214; FBgn0001078; FBgn0010389; FBgn0266369; FBgn0264272; FBgn0262656; FBgn0015774; FBgn0002945; FBgn0051146; FBgn0262509; FBgn0015777; FBgn0020386; FBgn0003129; FBgn0264598; FBgn0267486; FBgn0264273; FBgn0003429; FBgn0033633; FBgn0010768; FBgn0020299; FBgn0014388; FBgn00038…
GO Biological Processes	GO:0007015	actin filament organization	150	11	6.322	5.8869	2.558	2.72192e-06	5.56512	0.00376169	0.000203375	0.00158813	chinmo; Mhc; mwh; PsGEF; sals; tal-1A; tal-2A; tal-3A; tal-AA; Tm2; up	FBgn0086758; FBgn0264695; FBgn0264272; FBgn0264598; FBgn0051374; FBgn0259730; FBgn0259731; FBgn0259732; FBgn0259733; FBgn0004117; FBgn0004169
GO Biological Processes	GO:0022008	neurogenesis	965	30	17.241	2.4956	1.319	2.79604e-06	5.55346	0.00386412	0.000203375	0.00158813	Poxm; Ptp36E; Sema2b; Smyd4-3; sqz; stumps; sty; ttk; Vmat; wgn; wrapper; ab; abd-A; aos; Ca-alpha1D; Ca-beta; CG5921; chinmo; comm2; dpp; edl; ftz-f1; htl; Mtp; mwh; Myc; NetB; nkd; nrm; nrv2	FBgn0003129; FBgn0267486; FBgn0264273; FBgn0033633; FBgn0010768; FBgn0020299; FBgn0014388; FBgn0003870; FBgn0260964; FBgn0030941; FBgn0025878; FBgn0264442; FBgn0000014; FBgn0004569; FBgn0001991; FBgn0259822; FBgn0029835; FBgn0086758; FBgn0041160; FBgn0000490; FBgn0023214; FBgn0001078; FBgn0010389; FBgn0266369; FBgn0264272; FBgn0262656; FBgn0015774; FBgn0002945; FBgn0262509; FBgn0015777
GO Biological Processes	GO:0055085	transmembrane transport	629	23	13.218	2.9354	1.554	3.44157e-06	5.46324	0.00475625	0.000237813	0.00185705	Prip; RyR; SK; Slc45-1; slo; Stacl; Trpgamma; trpl; Vmat; Ca-alpha1D; Ca-beta; CG11147; CG1698; CG17119; CG31121; CG3168; CG33970; CG5002; CG6006; CG6329; CG6356; CG6928; nrv2	FBgn0033635; FBgn0011286; FBgn0029761; FBgn0035968; FBgn0003429; FBgn0263980; FBgn0032593; FBgn0005614; FBgn0260964; FBgn0001991; FBgn0259822; FBgn0031734; FBgn0033443; FBgn0039045; FBgn0051121; FBgn0029896; FBgn0053970; FBgn0034275; FBgn0063649; FBgn0033872; FBgn0039178; FBgn0036240; FBgn0015777
GO Biological Processes	GO:0045214	sarcomere organization	37	6	3.448	13.0177	3.702	5.7844e-06	5.23774	0.00799405	0.000367536	0.00287004	CG33521; Mhc; sals; Tm2; up; wupA	FBgn0250819; FBgn0264695; FBgn0051374; FBgn0004117; FBgn0004169; FBgn0283471
GO Biological Processes	GO:0007498	mesoderm development	104	9	5.172	6.9469	2.796	5.85079e-06	5.23279	0.0080858	0.000367536	0.00287004	abd-A; CG43897; dpp; htl; Mlc1; Prm; stumps; up; Zasp66	FBgn0000014; FBgn0264489; FBgn0000490; FBgn0010389; FBgn0002772; FBgn0003149; FBgn0020299; FBgn0004169; FBgn0035917
GO Biological Processes	GO:0007507	heart development	111	9	5.172	6.5089	2.702	9.98833e-06	5.00051	0.0138039	0.000600169	0.00468664	abd-A; Acer; Act57B; dpp; htl; nrv2; stumps; Tm2; wupA	FBgn0000014; FBgn0016122; FBgn0000044; FBgn0000490; FBgn0010389; FBgn0015777; FBgn0020299; FBgn0004117; FBgn0283471
GO Biological Processes	GO:0070588	calcium ion transmembrane transport	42	6	3.448	11.468	3.52	1.23964e-05	4.9067	0.0171318	0.000713826	0.00557417	Ca-alpha1D; Ca-beta; RyR; Stacl; Trpgamma; trpl	FBgn0001991; FBgn0259822; FBgn0011286; FBgn0263980; FBgn0032593; FBgn0005614
GO Biological Processes	GO:0048747	muscle fiber development	13	4	2.299	24.7003	4.626	1.52362e-05	4.81712	0.0210564	0.000842255	0.00657706	Act57B; htl; sty; tn	FBgn0000044; FBgn0010389; FBgn0014388; FBgn0265356
GO Biological Processes	GO:0048699	generation of neurons	921	27	15.517	2.3534	1.235	2.69494e-05	4.56945	0.037244	0.00138201	0.0107919	Poxm; Ptp36E; Sema2b; Smyd4-3; sqz; sty; ttk; Vmat; wgn; wrapper; ab; abd-A; aos; Ca-alpha1D; Ca-beta; CG5921; chinmo; comm2; dpp; edl; ftz-f1; Mtp; mwh; Myc; NetB; nkd; nrm	FBgn0003129; FBgn0267486; FBgn0264273; FBgn0033633; FBgn0010768; FBgn0014388; FBgn0003870; FBgn0260964; FBgn0030941; FBgn0025878; FBgn0264442; FBgn0000014; FBgn0004569; FBgn0001991; FBgn0259822; FBgn0029835; FBgn0086758; FBgn0041160; FBgn0000490; FBgn0023214; FBgn0001078; FBgn0266369; FBgn0264272; FBgn0262656; FBgn0015774; FBgn0002945; FBgn0262509
GO Biological Processes	GO:0006811	ion transport	521	19	10.92	2.9275	1.55	2.70002e-05	4.56863	0.0373143	0.00138201	0.0107919	Ca-alpha1D; Ca-beta; CG1698; CG17119; CG5002; CG6329; CG6928; Ekar; nrv2; PsGEF; RyR; SK; slo; Stacl; Syt4; Trpgamma; trpl; tty; Vmat	FBgn0001991; FBgn0259822; FBgn0033443; FBgn0039045; FBgn0034275; FBgn0033872; FBgn0036240; FBgn0039916; FBgn0015777; FBgn0264598; FBgn0011286; FBgn0029761; FBgn0003429; FBgn0263980; FBgn0028400; FBgn0032593; FBgn0005614; FBgn0015558; FBgn0260964
REACTOME pathway	R-DME-5576891	Cardiac conduction	73	7	4.023	7.6977	2.944	3.36516e-05	4.47299	0.0465065	0.00166095	0.0129701	Ca-alpha1D; trpl; Ca-beta; Trpgamma; Nep2; goe; wupA	FBgn0001991; FBgn0005614; FBgn0259822; FBgn0032593; FBgn0027570; FBgn0027528; FBgn0283471
GO Biological Processes	GO:0048863	stem cell differentiation	103	8	4.598	6.235	2.64	4.2916e-05	4.36738	0.05931	0.00204517	0.0159705	abd-A; aos; dpp; goe; htl; nkd; Sema2b; sqz	FBgn0000014; FBgn0004569; FBgn0000490; FBgn0027528; FBgn0010389; FBgn0002945; FBgn0264273; FBgn0010768
GO Biological Processes	GO:0007517	muscle organ development	109	8	4.598	5.8918	2.559	6.43713e-05	4.19131	0.0889611	0.00296537	0.0231562	up; wupA; ab; abd-A; Act57B; dpp; htl; Mhc	FBgn0004169; FBgn0283471; FBgn0264442; FBgn0000014; FBgn0000044; FBgn0000490; FBgn0010389; FBgn0264695
GO Biological Processes	GO:0016057	regulation of membrane potential in photoreceptor cell	8	3	1.724	30.1034	4.912	0.000101623	3.99301	0.140443	0.00453041	0.0353773	Ekar; inaF-D; SK	FBgn0039916; FBgn0260812; FBgn0029761
GO Biological Processes	GO:0007010	cytoskeleton organization	635	20	11.494	2.5284	1.338	0.000126644	3.89742	0.175022	0.00546943	0.04271	Prm; PsGEF; Rbp; sals; tal-1A; tal-2A; tal-3A; tal-AA; Tm2; tn; up; wupA; Zasp66; CG33521; CG43102; CG43897; chinmo; Mhc; Mlc2; mwh	FBgn0003149; FBgn0264598; FBgn0262483; FBgn0051374; FBgn0259730; FBgn0259731; FBgn0259732; FBgn0259733; FBgn0004117; FBgn0265356; FBgn0004169; FBgn0283471; FBgn0035917; FBgn0250819; FBgn0262562; FBgn0264489; FBgn0086758; FBgn0264695; FBgn0002773; FBgn0264272
REACTOME pathway	R-DME-445355	Smooth Muscle Contraction	22	4	2.299	14.5956	3.867	0.000142793	3.84529	0.19734	0.00598001	0.0466971	Mlc1; c(3)G; Mlc2; Tm2	FBgn0002772; FBgn0000246; FBgn0002773; FBgn0004117
GO Biological Processes	GO:0023052	signaling	1684	38	21.839	1.8115	0.857	0.000179132	3.74683	0.24756	0.00728119	0.0568578	Pdk1; Pka-C3; Pkcdelta; Proc-R; PsGEF; Rbp; RIC-3; Sema2b; slo; sqa; Stacl; stumps; sty; Syt4; trpl; ttk; wgn; Ziz; 5-HT2A; aos; Ca-alpha1D; Ca-beta; CG43102; CG43373; CG6329; CRMP; dpp; edl; Ekar; ftz-f1; htl; lin-28; mGluR; Myc; nkd; Nlg1; Oamb; Pde1c	FBgn0020386; FBgn0000489; FBgn0259680; FBgn0029723; FBgn0264598; FBgn0262483; FBgn0050296; FBgn0264273; FBgn0003429; FBgn0259678; FBgn0263980; FBgn0020299; FBgn0014388; FBgn0028400; FBgn0005614; FBgn0003870; FBgn0030941; FBgn0260486; FBgn0087012; FBgn0004569; FBgn0001991; FBgn0259822; FBgn0262562; FBgn0263131; FBgn0033872; FBgn0023023; FBgn0000490; FBgn0023214; FBgn0039916; FBgn0001078; FBgn00103…
GO Biological Processes	GO:0015872	dopamine transport	10	3	1.724	24.0828	4.59	0.000213794	3.67	0.295463	0.00820731	0.0640898	PsGEF; Syt4; Vmat	FBgn0264598; FBgn0028400; FBgn0260964
REACTOME pathway	R-DME-983695	Antigen activates B Cell Receptor (BCR) leading to generation of second messengers	10	3	1.724	24.0828	4.59	0.000213794	3.67	0.295463	0.00820731	0.0640898	stumps; trpl; Trpgamma	FBgn0020299; FBgn0005614; FBgn0032593
GO Biological Processes	GO:0030182	neuron differentiation	821	23	13.218	2.2489	1.169	0.000220319	3.65695	0.304481	0.00822922	0.0642609	ab; Ca-alpha1D; Ca-beta; CG5921; chinmo; comm2; dpp; edl; ftz-f1; Mtp; mwh; NetB; nrm; Poxm; Ptp36E; Sema2b; Smyd4-3; sqz; sty; ttk; Vmat; wgn; wrapper	FBgn0264442; FBgn0001991; FBgn0259822; FBgn0029835; FBgn0086758; FBgn0041160; FBgn0000490; FBgn0023214; FBgn0001078; FBgn0266369; FBgn0264272; FBgn0015774; FBgn0262509; FBgn0003129; FBgn0267486; FBgn0264273; FBgn0033633; FBgn0010768; FBgn0014388; FBgn0003870; FBgn0260964; FBgn0030941; FBgn0025878
GO Biological Processes	GO:0048666	neuron development	664	20	11.494	2.4179	1.274	0.00022924	3.63971	0.31681	0.0082331	0.0642912	ab; Ca-alpha1D; Ca-beta; CG5921; chinmo; comm2; edl; ftz-f1; Mtp; NetB; nrm; Poxm; Ptp36E; Sema2b; Smyd4-3; sqz; sty; ttk; wgn; wrapper	FBgn0264442; FBgn0001991; FBgn0259822; FBgn0029835; FBgn0086758; FBgn0041160; FBgn0023214; FBgn0001078; FBgn0266369; FBgn0015774; FBgn0262509; FBgn0003129; FBgn0267486; FBgn0264273; FBgn0033633; FBgn0010768; FBgn0014388; FBgn0003870; FBgn0030941; FBgn0025878
GO Biological Processes	GO:0006816	calcium ion transport	70	6	3.448	6.8808	2.783	0.000232338	3.63388	0.321091	0.0082331	0.0642912	Ca-alpha1D; Ca-beta; RyR; Stacl; Trpgamma; trpl	FBgn0001991; FBgn0259822; FBgn0011286; FBgn0263980; FBgn0032593; FBgn0005614
REACTOME pathway	R-DME-372790	Signaling by GPCR	133	8	4.598	4.8286	2.272	0.00025788	3.58858	0.35639	0.00890976	0.0695751	Pkcdelta; mGluR; PsGEF; CG43373; Pde1c; Pdk1; wun2; CG43102	FBgn0259680; FBgn0019985; FBgn0264598; FBgn0263131; FBgn0264815; FBgn0020386; FBgn0041087; FBgn0262562
GO Biological Processes	GO:0006941	striated muscle contraction	11	3	1.724	21.8934	4.452	0.000291278	3.53569	0.402546	0.00958442	0.0748434	Stacl; tn; up	FBgn0263980; FBgn0265356; FBgn0004169
GO Biological Processes	GO:0015844	monoamine transport	11	3	1.724	21.8934	4.452	0.000291278	3.53569	0.402546	0.00958442	0.0748434	PsGEF; Syt4; Vmat	FBgn0264598; FBgn0028400; FBgn0260964
GO Biological Processes	GO:0007154	cell communication	1732	38	21.839	1.7612	0.817	0.00031731	3.49852	0.438523	0.0101982	0.0796364	5-HT2A; aos; Ca-alpha1D; Ca-beta; CG43102; CG43373; CG6329; CRMP; dpp; edl; Ekar; ftz-f1; htl; lin-28; mGluR; Myc; nkd; Nlg1; Oamb; Pde1c; Pdk1; Pka-C3; Pkcdelta; Proc-R; PsGEF; Rbp; RIC-3; Sema2b; slo; sqa; Stacl; stumps; sty; Syt4; trpl; ttk; wgn; Ziz	FBgn0087012; FBgn0004569; FBgn0001991; FBgn0259822; FBgn0262562; FBgn0263131; FBgn0033872; FBgn0023023; FBgn0000490; FBgn0023214; FBgn0039916; FBgn0001078; FBgn0010389; FBgn0035626; FBgn0019985; FBgn0262656; FBgn0002945; FBgn0051146; FBgn0024944; FBgn0264815; FBgn0020386; FBgn0000489; FBgn0259680; FBgn0029723; FBgn0264598; FBgn0262483; FBgn0050296; FBgn0264273; FBgn0003429; FBgn0259678; FBgn02639…
GO Biological Processes	GO:0008039	synaptic target recognition	49	5	2.874	8.1914	3.034	0.000346594	3.46018	0.478992	0.0108862	0.0850088	Sema2b; ab; Mtp; NetB; nrm	FBgn0264273; FBgn0264442; FBgn0266369; FBgn0015774; FBgn0262509
GO Biological Processes	GO:0006812	cation transport	342	13	7.471	3.0514	1.609	0.000356394	3.44807	0.492537	0.0109324	0.0853698	PsGEF; RyR; SK; slo; Stacl; Syt4; Trpgamma; trpl; Vmat; Ca-alpha1D; Ca-beta; CG6329; nrv2	FBgn0264598; FBgn0011286; FBgn0029761; FBgn0003429; FBgn0263980; FBgn0028400; FBgn0032593; FBgn0005614; FBgn0260964; FBgn0001991; FBgn0259822; FBgn0033872; FBgn0015777
GO Biological Processes	GO:0030001	metal ion transport	215	10	5.747	3.7338	1.901	0.000363887	3.43903	0.502891	0.0109324	0.0853698	RyR; SK; slo; Stacl; Trpgamma; trpl; Ca-alpha1D; Ca-beta; CG6329; nrv2	FBgn0011286; FBgn0029761; FBgn0003429; FBgn0263980; FBgn0032593; FBgn0005614; FBgn0001991; FBgn0259822; FBgn0033872; FBgn0015777
REACTOME pathway	R-DME-112316	Neuronal System	217	10	5.747	3.6993	1.887	0.00039156	3.4072	0.541135	0.0115135	0.0899075	CG43373; Rbp; Ca-beta; Ptp36E; Nlg1; Vmat; Ekar; SK; CG6356; CG6006	FBgn0263131; FBgn0262483; FBgn0259822; FBgn0267486; FBgn0051146; FBgn0260964; FBgn0039916; FBgn0029761; FBgn0039178; FBgn0063649
REACTOME pathway	R-DME-388396	GPCR downstream signalling	108	7	4.023	5.2031	2.379	0.000399945	3.398	0.552725	0.0115151	0.0899198	Pdk1; mGluR; CG43373; Pde1c; CG43102; PsGEF; Pkcdelta	FBgn0020386; FBgn0019985; FBgn0263131; FBgn0264815; FBgn0262562; FBgn0264598; FBgn0259680
GO Biological Processes	GO:0006828	manganese ion transport	3	2	1.149	53.5172	5.742	0.000459091	3.3381	0.634464	0.0124405	0.0971459	Trpgamma; trpl	FBgn0032593; FBgn0005614
GO Biological Processes	GO:0048626	myoblast fate specification	3	2	1.149	53.5172	5.742	0.000459091	3.3381	0.634464	0.0124405	0.0971459	htl; ttk	FBgn0010389; FBgn0003870
GO Biological Processes	GO:0060297	regulation of sarcomere organization	3	2	1.149	53.5172	5.742	0.000459091	3.3381	0.634464	0.0124405	0.0971459	sals; Tm2	FBgn0051374; FBgn0004117
GO Biological Processes	GO:0051480	regulation of cytosolic calcium ion concentration	30	4	2.299	10.7034	3.42	0.000494976	3.30542	0.684057	0.0131549	0.102725	Oamb; RyR; Trpgamma; trpl	FBgn0024944; FBgn0011286; FBgn0032593; FBgn0005614
REACTOME pathway	R-DME-418594	G alpha (i) signalling events	54	5	2.874	7.433	2.894	0.00054672	3.26223	0.755567	0.014256	0.111323	CG43373; Pkcdelta; Pde1c; PsGEF; mGluR	FBgn0263131; FBgn0259680; FBgn0264815; FBgn0264598; FBgn0019985
GO Biological Processes	GO:0098662	inorganic cation transmembrane transport	189	9	5.172	3.8227	1.935	0.000604087	3.2189	0.834848	0.0154602	0.120726	Ca-alpha1D; Ca-beta; CG6329; nrv2; RyR; SK; Stacl; Trpgamma; trpl	FBgn0001991; FBgn0259822; FBgn0033872; FBgn0015777; FBgn0011286; FBgn0029761; FBgn0263980; FBgn0032593; FBgn0005614
GO Biological Processes	GO:0007268	chemical synaptic transmission	318	12	6.897	3.0293	1.599	0.000640684	3.19336	0.885425	0.0160986	0.125712	Rbp; RIC-3; slo; Syt4; wgn; 5-HT2A; Ca-beta; CG6329; Ekar; mGluR; Nlg1; Oamb	FBgn0262483; FBgn0050296; FBgn0003429; FBgn0028400; FBgn0030941; FBgn0087012; FBgn0259822; FBgn0033872; FBgn0039916; FBgn0019985; FBgn0051146; FBgn0024944
GO Biological Processes	GO:0099536	synaptic signaling	321	12	6.897	3.001	1.585	0.000695794	3.15752	0.961587	0.0170309	0.132992	Rbp; RIC-3; slo; Syt4; wgn; 5-HT2A; Ca-beta; CG6329; Ekar; mGluR; Nlg1; Oamb	FBgn0262483; FBgn0050296; FBgn0003429; FBgn0028400; FBgn0030941; FBgn0087012; FBgn0259822; FBgn0033872; FBgn0039916; FBgn0019985; FBgn0051146; FBgn0024944
GO Biological Processes	GO:0006874	cellular calcium ion homeostasis	57	5	2.874	7.0417	2.816	0.00070243	3.1534	0.970759	0.0170309	0.132992	RyR; Trpgamma; trpl; up; Oamb	FBgn0011286; FBgn0032593; FBgn0005614; FBgn0004169; FBgn0024944
GO Biological Processes	GO:0055074	calcium ion homeostasis	59	5	2.874	6.803	2.766	0.000823235	3.08448	1	0.0196157	0.153176	Oamb; RyR; Trpgamma; trpl; up	FBgn0024944; FBgn0011286; FBgn0032593; FBgn0005614; FBgn0004169
GO Biological Processes	GO:0070838	divalent metal ion transport	90	6	3.448	5.3517	2.42	0.000899055	3.04621	1	0.0204126	0.159399	Ca-alpha1D; Ca-beta; RyR; Stacl; Trpgamma; trpl	FBgn0001991; FBgn0259822; FBgn0011286; FBgn0263980; FBgn0032593; FBgn0005614
GO Biological Processes	GO:0060047	heart contraction	35	4	2.299	9.1744	3.198	0.000900989	3.04528	1	0.0204126	0.159399	Acer; RyR; up; wupA	FBgn0016122; FBgn0011286; FBgn0004169; FBgn0283471
GO Biological Processes	GO:0060537	muscle tissue development	35	4	2.299	9.1744	3.198	0.000900989	3.04528	1	0.0204126	0.159399	abd-A; Act57B; CG33521; wupA	FBgn0000014; FBgn0000044; FBgn0250819; FBgn0283471
GO Biological Processes	GO:0006875	cellular metal ion homeostasis	92	6	3.448	5.2354	2.388	0.00100885	2.99617	1	0.0224877	0.175603	nrv2; Oamb; RyR; Trpgamma; trpl; up	FBgn0015777; FBgn0024944; FBgn0011286; FBgn0032593; FBgn0005614; FBgn0004169
KEGG Pathway D.mel	path:map04013	MAPK signaling pathway - fly	93	6	3.448	5.1791	2.373	0.00106748	2.97164	1	0.0234167	0.182858	wgn; dpp; edl; sty; aos; ttk	FBgn0030941; FBgn0000490; FBgn0023214; FBgn0014388; FBgn0004569; FBgn0003870
GO Biological Processes	GO:0007369	gastrulation	95	6	3.448	5.0701	2.342	0.00119254	2.92353	1	0.0250905	0.195928	5-HT2A; abd-A; dpp; Dtg; htl; stumps	FBgn0087012; FBgn0000014; FBgn0000490; FBgn0038071; FBgn0010389; FBgn0020299
GO Biological Processes	GO:0019725	cellular homeostasis	253	10	5.747	3.173	1.666	0.00127761	2.8936	1	0.0250905	0.195928	RyR; tn; Trpgamma; trpl; up; wgn; wupA; l(2)01289; nrv2; Oamb	FBgn0011286; FBgn0265356; FBgn0032593; FBgn0005614; FBgn0004169; FBgn0030941; FBgn0283471; FBgn0010482; FBgn0015777; FBgn0024944
GO Biological Processes	GO:0098655	cation transmembrane transport	211	9	5.172	3.4241	1.776	0.00131663	2.88054	1	0.0250905	0.195928	Ca-alpha1D; Ca-beta; CG6329; nrv2; RyR; SK; Stacl; Trpgamma; trpl	FBgn0001991; FBgn0259822; FBgn0033872; FBgn0015777; FBgn0011286; FBgn0029761; FBgn0263980; FBgn0032593; FBgn0005614
GO Biological Processes	GO:0007304	chorion-containing eggshell formation	132	7	4.023	4.2571	2.09	0.0013179	2.88012	1	0.0250905	0.195928	ttk; Cad74A; CG12716; CG14187; CG4066; Cp7Fc; dpp	FBgn0003870; FBgn0036715; FBgn0030439; FBgn0036938; FBgn0038011; FBgn0014466; FBgn0000490
GO Biological Processes	GO:0034220	ion transmembrane transport	299	11	6.322	2.9533	1.562	0.00131794	2.88011	1	0.0250905	0.195928	RyR; SK; Stacl; Trpgamma; trpl; Ca-alpha1D; Ca-beta; CG1698; CG17119; CG6329; nrv2	FBgn0011286; FBgn0029761; FBgn0263980; FBgn0032593; FBgn0005614; FBgn0001991; FBgn0259822; FBgn0033443; FBgn0039045; FBgn0033872; FBgn0015777
GO Biological Processes	GO:0010002	cardioblast differentiation	18	3	1.724	13.3793	3.742	0.00135096	2.86936	1	0.0250905	0.195928	abd-A; dpp; htl	FBgn0000014; FBgn0000490; FBgn0010389
REACTOME pathway	R-DME-111933	Calmodulin induced events	18	3	1.724	13.3793	3.742	0.00135096	2.86936	1	0.0250905	0.195928	Pde1c; CG43373; Pkcdelta	FBgn0264815; FBgn0263131; FBgn0259680
REACTOME pathway	R-DME-111996	Ca-dependent events	18	3	1.724	13.3793	3.742	0.00135096	2.86936	1	0.0250905	0.195928	Pde1c; Pkcdelta; CG43373	FBgn0264815; FBgn0259680; FBgn0263131
REACTOME pathway	R-DME-111997	CaM pathway	18	3	1.724	13.3793	3.742	0.00135096	2.86936	1	0.0250905	0.195928	Pde1c; Pkcdelta; CG43373	FBgn0264815; FBgn0259680; FBgn0263131
REACTOME pathway	R-DME-5578775	Ion homeostasis	18	3	1.724	13.3793	3.742	0.00135096	2.86936	1	0.0250905	0.195928	Trpgamma; wupA; trpl	FBgn0032593; FBgn0283471; FBgn0005614
REACTOME pathway	R-DME-5627123	RHO GTPases activate PAKs	18	3	1.724	13.3793	3.742	0.00135096	2.86936	1	0.0250905	0.195928	Mlc2; c(3)G; Mlc1	FBgn0002773; FBgn0000246; FBgn0002772
GO Biological Processes	GO:0021782	glial cell development	39	4	2.299	8.2334	3.041	0.00136164	2.86594	1	0.0250905	0.195928	htl; nrv2; stumps; sty	FBgn0010389; FBgn0015777; FBgn0020299; FBgn0014388
GO Biological Processes	GO:0007169	transmembrane receptor protein tyrosine kinase signaling pathway	213	9	5.172	3.3919	1.762	0.00140569	2.85211	1	0.0255614	0.199605	aos; edl; htl; lin-28; Myc; Pdk1; stumps; sty; ttk	FBgn0004569; FBgn0023214; FBgn0010389; FBgn0035626; FBgn0262656; FBgn0020386; FBgn0020299; FBgn0014388; FBgn0003870
GO Biological Processes	GO:0030703	eggshell formation	135	7	4.023	4.1625	2.057	0.00150073	2.8237	1	0.0266711	0.208271	ttk; Cad74A; CG12716; CG14187; CG4066; Cp7Fc; dpp	FBgn0003870; FBgn0036715; FBgn0030439; FBgn0036938; FBgn0038011; FBgn0014466; FBgn0000490
GO Biological Processes	GO:1901385	regulation of voltage-gated calcium channel activity	5	2	1.149	32.1103	5.005	0.00150531	2.82237	1	0.0266711	0.208271	Stacl; Ca-beta	FBgn0263980; FBgn0259822
GO Biological Processes	GO:0032956	regulation of actin cytoskeleton organization	100	6	3.448	4.8166	2.268	0.00155434	2.80845	1	0.0271912	0.212332	PsGEF; sals; Tm2; chinmo; Mhc; mwh	FBgn0264598; FBgn0051374; FBgn0004117; FBgn0086758; FBgn0264695; FBgn0264272
REACTOME pathway	R-DME-1489509	DAG and IP3 signaling	19	3	1.724	12.6751	3.664	0.00158965	2.7987	1	0.0274613	0.214441	Pkcdelta; CG43373; Pde1c	FBgn0259680; FBgn0263131; FBgn0264815
GO Biological Processes	GO:0007165	signal transduction	1439	31	17.816	1.7294	0.79	0.00167602	2.77572	1	0.0285958	0.223301	5-HT2A; aos; Ca-alpha1D; Ca-beta; CG43102; CG43373; CRMP; dpp; edl; ftz-f1; htl; lin-28; mGluR; Myc; nkd; Oamb; Pde1c; Pdk1; Pka-C3; Pkcdelta; Proc-R; PsGEF; Sema2b; sqa; Stacl; stumps; sty; trpl; ttk; wgn; Ziz	FBgn0087012; FBgn0004569; FBgn0001991; FBgn0259822; FBgn0262562; FBgn0263131; FBgn0023023; FBgn0000490; FBgn0023214; FBgn0001078; FBgn0010389; FBgn0035626; FBgn0019985; FBgn0262656; FBgn0002945; FBgn0024944; FBgn0264815; FBgn0020386; FBgn0000489; FBgn0259680; FBgn0029723; FBgn0264598; FBgn0264273; FBgn0259678; FBgn0263980; FBgn0020299; FBgn0014388; FBgn0005614; FBgn0003870; FBgn0030941; FBgn02604…
GO Biological Processes	GO:0032970	regulation of actin filament-based process	102	6	3.448	4.7221	2.239	0.00172037	2.76438	1	0.0289945	0.226414	chinmo; Mhc; mwh; PsGEF; sals; Tm2	FBgn0086758; FBgn0264695; FBgn0264272; FBgn0264598; FBgn0051374; FBgn0004117
GO Biological Processes	GO:0050804	modulation of chemical synaptic transmission	139	7	4.023	4.0427	2.015	0.00177462	2.75089	1	0.0295485	0.23074	slo; Syt4; wgn; CG6329; Ekar; mGluR; Nlg1	FBgn0003429; FBgn0028400; FBgn0030941; FBgn0033872; FBgn0039916; FBgn0019985; FBgn0051146
GO Biological Processes	GO:0001710	mesodermal cell fate commitment	20	3	1.724	12.0414	3.59	0.00185316	2.73209	1	0.030489	0.238084	stumps; abd-A; htl	FBgn0020299; FBgn0000014; FBgn0010389
GO Biological Processes	GO:0050793	regulation of developmental process	788	20	11.494	2.0375	1.027	0.00192902	2.71466	1	0.0312239	0.243824	Pdk1; RyR; sals; Sema2b; slo; sty; Tm2; ttk; Vmat; Yp3; abd-A; aos; dpp; Eip74EF; ftz-f1; goe; htl; Mp20; Myc; NetB	FBgn0020386; FBgn0011286; FBgn0051374; FBgn0264273; FBgn0003429; FBgn0014388; FBgn0004117; FBgn0003870; FBgn0260964; FBgn0004047; FBgn0000014; FBgn0004569; FBgn0000490; FBgn0000567; FBgn0001078; FBgn0027528; FBgn0010389; FBgn0002789; FBgn0262656; FBgn0015774
REACTOME pathway	R-DME-181430	Norepinephrine Neurotransmitter Release Cycle	43	4	2.299	7.4675	2.901	0.00196562	2.7065	1	0.0312239	0.243824	Rbp; CG6006; CG6356; Vmat	FBgn0262483; FBgn0063649; FBgn0039178; FBgn0260964
REACTOME pathway	R-DME-442660	Na+/Cl- dependent neurotransmitter transporters	43	4	2.299	7.4675	2.901	0.00196562	2.7065	1	0.0312239	0.243824	Vmat; CG1698; CG6006; CG6356	FBgn0260964; FBgn0033443; FBgn0063649; FBgn0039178
REACTOME pathway	R-DME-195258	RHO GTPase Effectors	72	5	2.874	5.5747	2.479	0.00202067	2.6945	1	0.0317338	0.247805	Mlc2; Mlc1; Pdk1; c(3)G; Act57B	FBgn0002773; FBgn0002772; FBgn0020386; FBgn0000246; FBgn0000044
REACTOME pathway	R-DME-112043	PLC beta mediated events	21	3	1.724	11.468	3.52	0.00214236	2.66911	1	0.0332668	0.259776	Pkcdelta; Pde1c; CG43373	FBgn0259680; FBgn0264815; FBgn0263131
GO Biological Processes	GO:0003009	skeletal muscle contraction	6	2	1.149	26.7586	4.742	0.00223949	2.64985	1	0.0332793	0.259873	Stacl; up	FBgn0263980; FBgn0004169
GO Biological Processes	GO:0007130	synaptonemal complex assembly	6	2	1.149	26.7586	4.742	0.00223949	2.64985	1	0.0332793	0.259873	c(3)G; corolla	FBgn0000246; FBgn0267967
REACTOME pathway	R-DME-5576892	Phase 0 - rapid depolarisation	6	2	1.149	26.7586	4.742	0.00223949	2.64985	1	0.0332793	0.259873	Ca-alpha1D; Ca-beta	FBgn0001991; FBgn0259822
REACTOME pathway	R-DME-5576893	Phase 2 - plateau phase	6	2	1.149	26.7586	4.742	0.00223949	2.64985	1	0.0332793	0.259873	Ca-beta; Ca-alpha1D	FBgn0259822; FBgn0001991
GO Biological Processes	GO:0016477	cell migration	321	11	6.322	2.7509	1.46	0.00230593	2.63715	1	0.0338632	0.264433	Sema2b; stumps; ttk; wun2; ab; abd-A; CG44774; dpp; htl; Mhc; NetB	FBgn0264273; FBgn0020299; FBgn0003870; FBgn0041087; FBgn0264442; FBgn0000014; FBgn0266000; FBgn0000490; FBgn0010389; FBgn0264695; FBgn0015774
GO Biological Processes	GO:0010001	glial cell differentiation	45	4	2.299	7.1356	2.835	0.00232779	2.63306	1	0.0338632	0.264433	htl; nrv2; stumps; sty	FBgn0010389; FBgn0015777; FBgn0020299; FBgn0014388
GO Biological Processes	GO:0003015	heart process	46	4	2.299	6.9805	2.803	0.00252503	2.59773	1	0.0363499	0.283852	Acer; RyR; up; wupA	FBgn0016122; FBgn0011286; FBgn0004169; FBgn0283471
REACTOME pathway	R-DME-112040	G-protein mediated events	23	3	1.724	10.4708	3.388	0.00280112	2.55267	1	0.0399087	0.311642	Pde1c; CG43373; Pkcdelta	FBgn0264815; FBgn0263131; FBgn0259680
GO Biological Processes	GO:0048636	positive regulation of muscle organ development	7	2	1.149	22.936	4.52	0.00310964	2.50729	1	0.0421539	0.329174	abd-A; dpp	FBgn0000014; FBgn0000490
GO Biological Processes	GO:0050881	musculoskeletal movement	7	2	1.149	22.936	4.52	0.00310964	2.50729	1	0.0421539	0.329174	Stacl; up	FBgn0263980; FBgn0004169
GO Biological Processes	GO:0071277	cellular response to calcium ion	7	2	1.149	22.936	4.52	0.00310964	2.50729	1	0.0421539	0.329174	PsGEF; Syt4	FBgn0264598; FBgn0028400
REACTOME pathway	R-DME-5218921	VEGFR2 mediated cell proliferation	7	2	1.149	22.936	4.52	0.00310964	2.50729	1	0.0421539	0.329174	Pdk1; Pkcdelta	FBgn0020386; FBgn0259680
GO Biological Processes	GO:0035168	larval lymph gland hemocyte differentiation	24	3	1.724	10.0345	3.327	0.00317222	2.49864	1	0.0421539	0.329174	sty; dpp; htl	FBgn0014388; FBgn0000490; FBgn0010389
GO Biological Processes	GO:0070983	dendrite guidance	24	3	1.724	10.0345	3.327	0.00317222	2.49864	1	0.0421539	0.329174	NetB; Sema2b; sqz	FBgn0015774; FBgn0264273; FBgn0010768
REACTOME pathway	R-DME-111885	Opioid Signalling	24	3	1.724	10.0345	3.327	0.00317222	2.49864	1	0.0421539	0.329174	CG43373; Pkcdelta; Pde1c	FBgn0263131; FBgn0259680; FBgn0264815
GO Biological Processes	GO:0007275	multicellular organism development	2719	49	28.161	1.4467	0.533	0.0033709	2.47225	1	0.0442873	0.345833	Pka-C3; Poxm; PsGEF; Ptp36E; Sema2b; slo; Smyd4-3; sqa; sqz; stumps; sty; Tm2; ttk; up; Vmat; wgn; wrapper; wupA; Yp3; 5-HT2A; ab; abd-A; Acer; Act57B; amd; aos; Ca-alpha1D; Ca-beta; CG12716; CG5921; chinmo; comm2; dnd; dpp; Dtg; edl; Eip74EF; ftz-f1; htl; Mhc; Mtp; mwh; Myc; NetB; nkd; Nlg1; nrm; nrv2; Pdk1	FBgn0000489; FBgn0003129; FBgn0264598; FBgn0267486; FBgn0264273; FBgn0003429; FBgn0033633; FBgn0259678; FBgn0010768; FBgn0020299; FBgn0014388; FBgn0004117; FBgn0003870; FBgn0004169; FBgn0260964; FBgn0030941; FBgn0025878; FBgn0283471; FBgn0004047; FBgn0087012; FBgn0264442; FBgn0000014; FBgn0016122; FBgn0000044; FBgn0000075; FBgn0004569; FBgn0001991; FBgn0259822; FBgn0030439; FBgn0029835; FBgn00867…
GO Biological Processes	GO:0048513	animal organ development	1379	29	16.667	1.6882	0.755	0.00341776	2.46626	1	0.0442873	0.345833	Pka-C3; Poxm; PsGEF; Sema2b; Smyd4-3; sqa; stumps; sty; Tm2; ttk; up; wupA; ab; abd-A; Acer; Act57B; aos; CG5921; chinmo; dpp; edl; Eip74EF; ftz-f1; htl; Mhc; mwh; Myc; NetB; nrv2	FBgn0000489; FBgn0003129; FBgn0264598; FBgn0264273; FBgn0033633; FBgn0259678; FBgn0020299; FBgn0014388; FBgn0004117; FBgn0003870; FBgn0004169; FBgn0283471; FBgn0264442; FBgn0000014; FBgn0016122; FBgn0000044; FBgn0004569; FBgn0029835; FBgn0086758; FBgn0000490; FBgn0023214; FBgn0000567; FBgn0001078; FBgn0010389; FBgn0264695; FBgn0264272; FBgn0262656; FBgn0015774; FBgn0015777
GO Biological Processes	GO:0008354	germ cell migration	50	4	2.299	6.4221	2.683	0.0034289	2.46485	1	0.0442873	0.345833	abd-A; dpp; htl; wun2	FBgn0000014; FBgn0000490; FBgn0010389; FBgn0041087
GO Biological Processes	GO:0050953	sensory perception of light stimulus	25	3	1.724	9.6331	3.268	0.00357209	2.44708	1	0.0457095	0.356939	Trpgamma; trpl; CG5921	FBgn0032593; FBgn0005614; FBgn0029835
GO Biological Processes	GO:0048864	stem cell development	26	3	1.724	9.2626	3.211	0.0040014	2.39779	1	0.0494317	0.386005	Sema2b; sqz; abd-A	FBgn0264273; FBgn0010768; FBgn0000014
GO Biological Processes	GO:0006873	cellular ion homeostasis	121	6	3.448	3.9806	1.993	0.00404763	2.3928	1	0.0494317	0.386005	nrv2; Oamb; RyR; Trpgamma; trpl; up	FBgn0015777; FBgn0024944; FBgn0011286; FBgn0032593; FBgn0005614; FBgn0004169
GO Biological Processes	GO:0014059	regulation of dopamine secretion	8	2	1.149	20.069	4.327	0.00411231	2.38591	1	0.0494317	0.386005	PsGEF; Syt4	FBgn0264598; FBgn0028400
GO Biological Processes	GO:0014866	skeletal myofibril assembly	8	2	1.149	20.069	4.327	0.00411231	2.38591	1	0.0494317	0.386005	Mhc; up	FBgn0264695; FBgn0004169
GO Biological Processes	GO:0046058	cAMP metabolic process	8	2	1.149	20.069	4.327	0.00411231	2.38591	1	0.0494317	0.386005	CG43373; Pde1c	FBgn0263131; FBgn0264815
REACTOME pathway	R-DME-3295583	TRP channels	8	2	1.149	20.069	4.327	0.00411231	2.38591	1	0.0494317	0.386005	trpl; Trpgamma	FBgn0005614; FBgn0032593
REACTOME pathway	R-DME-382551	Transport of small molecules	449	13	7.471	2.3242	1.217	0.00411335	2.3858	1	0.0494317	0.386005	CG31121; Trpgamma; Vmat; Mtp; trpl; CG6006; nrv2; CG1698; CG6928; CG17119; CG6356; Prip; tty	FBgn0051121; FBgn0032593; FBgn0260964; FBgn0266369; FBgn0005614; FBgn0063649; FBgn0015777; FBgn0033443; FBgn0036240; FBgn0039045; FBgn0039178; FBgn0033635; FBgn0015558
GO Biological Processes	GO:0030833	regulation of actin filament polymerization	53	4	2.299	6.0586	2.599	0.00423587	2.37306	1	0.0504653	0.394076	PsGEF; sals; chinmo; mwh	FBgn0264598; FBgn0051374; FBgn0086758; FBgn0264272
GO Biological Processes	GO:0055065	metal ion homeostasis	124	6	3.448	3.8843	1.958	0.00456189	2.34086	1	0.0538849	0.42078	RyR; Trpgamma; trpl; up; nrv2; Oamb	FBgn0011286; FBgn0032593; FBgn0005614; FBgn0004169; FBgn0015777; FBgn0024944
GO Biological Processes	GO:0006813	potassium ion transport	55	4	2.299	5.8382	2.546	0.00483968	2.31518	1	0.0566816	0.442619	CG6329; nrv2; SK; slo	FBgn0033872; FBgn0015777; FBgn0029761; FBgn0003429
GO Biological Processes	GO:0046622	positive regulation of organ growth	28	3	1.724	8.601	3.105	0.00495083	2.30532	1	0.0574962	0.44898	dpp; Myc; Pdk1	FBgn0000490; FBgn0262656; FBgn0020386
GO Biological Processes	GO:0042063	gliogenesis	89	5	2.874	4.5099	2.173	0.00506244	2.29564	1	0.0583025	0.455276	stumps; sty; htl; NetB; nrv2	FBgn0020299; FBgn0014388; FBgn0010389; FBgn0015774; FBgn0015777
GO Biological Processes	GO:0005991	trehalose metabolic process	9	2	1.149	17.8391	4.157	0.00524411	2.28033	1	0.0584464	0.4564	CG5177; Myc	FBgn0031908; FBgn0262656
GO Biological Processes	GO:0007129	synapsis	9	2	1.149	17.8391	4.157	0.00524411	2.28033	1	0.0584464	0.4564	c(3)G; corolla	FBgn0000246; FBgn0267967
GO Biological Processes	GO:0017158	regulation of calcium ion-dependent exocytosis	9	2	1.149	17.8391	4.157	0.00524411	2.28033	1	0.0584464	0.4564	PsGEF; Syt4	FBgn0264598; FBgn0028400
GO Biological Processes	GO:2001259	positive regulation of cation channel activity	9	2	1.149	17.8391	4.157	0.00524411	2.28033	1	0.0584464	0.4564	Stacl; CG6329	FBgn0263980; FBgn0033872
GO Biological Processes	GO:0035051	cardiocyte differentiation	29	3	1.724	8.3044	3.054	0.0054721	2.26185	1	0.0598368	0.467258	abd-A; dpp; htl	FBgn0000014; FBgn0000490; FBgn0010389
GO Biological Processes	GO:0008064	regulation of actin polymerization or depolymerization	57	4	2.299	5.6334	2.494	0.00549875	2.25974	1	0.0598368	0.467258	chinmo; mwh; PsGEF; sals	FBgn0086758; FBgn0264272; FBgn0264598; FBgn0051374
GO Biological Processes	GO:0030832	regulation of actin filament length	57	4	2.299	5.6334	2.494	0.00549875	2.25974	1	0.0598368	0.467258	chinmo; mwh; PsGEF; sals	FBgn0086758; FBgn0264272; FBgn0264598; FBgn0051374
REACTOME pathway	R-DME-112315	Transmission across Chemical Synapses	171	7	4.023	3.2861	1.716	0.00560114	2.25172	1	0.0604748	0.472239	Rbp; Ca-beta; CG43373; Ekar; CG6006; CG6356; Vmat	FBgn0262483; FBgn0259822; FBgn0263131; FBgn0039916; FBgn0063649; FBgn0039178; FBgn0260964
GO Biological Processes	GO:0030041	actin filament polymerization	59	4	2.299	5.4424	2.444	0.00621525	2.20654	1	0.0665851	0.519954	chinmo; mwh; PsGEF; sals	FBgn0086758; FBgn0264272; FBgn0264598; FBgn0051374
GO Biological Processes	GO:0050962	detection of light stimulus involved in sensory perception	10	2	1.149	16.0552	4.005	0.00650169	2.18697	1	0.0681754	0.532373	Trpgamma; trpl	FBgn0032593; FBgn0005614
REACTOME pathway	R-DME-450520	HuR (ELAVL1) binds and stabilizes mRNA	10	2	1.149	16.0552	4.005	0.00650169	2.18697	1	0.0681754	0.532373	Pkcdelta; Rbp9	FBgn0259680; FBgn0010263
GO Biological Processes	GO:0001707	mesoderm formation	31	3	1.724	7.7686	2.958	0.00661035	2.17978	1	0.0681754	0.532373	abd-A; htl; stumps	FBgn0000014; FBgn0010389; FBgn0020299
GO Biological Processes	GO:0014706	striated muscle tissue development	31	3	1.724	7.7686	2.958	0.00661035	2.17978	1	0.0681754	0.532373	wupA; abd-A; Act57B	FBgn0283471; FBgn0000014; FBgn0000044
REACTOME pathway	R-DME-2672351	Stimuli-sensing channels	31	3	1.724	7.7686	2.958	0.00661035	2.17978	1	0.0681754	0.532373	tty; Trpgamma; trpl	FBgn0015558; FBgn0032593; FBgn0005614
GO Biological Processes	GO:0008543	fibroblast growth factor receptor signaling pathway	32	3	1.724	7.5259	2.912	0.00722828	2.14096	1	0.0734521	0.573578	htl; stumps; sty	FBgn0010389; FBgn0020299; FBgn0014388
REACTOME pathway	R-DME-9793528	Ciprofloxacin ADME	32	3	1.724	7.5259	2.912	0.00722828	2.14096	1	0.0734521	0.573578	CG6006; CG6356; CG31121	FBgn0063649; FBgn0039178; FBgn0051121
GO Biological Processes	GO:0048870	cell motility	375	11	6.322	2.3548	1.236	0.00736689	2.13272	1	0.0737867	0.576191	ab; abd-A; CG44774; dpp; htl; Mhc; NetB; Sema2b; stumps; ttk; wun2	FBgn0264442; FBgn0000014; FBgn0266000; FBgn0000490; FBgn0010389; FBgn0264695; FBgn0015774; FBgn0264273; FBgn0020299; FBgn0003870; FBgn0041087
REACTOME pathway	R-DME-112310	Neurotransmitter release cycle	62	4	2.299	5.1791	2.373	0.0074022	2.13064	1	0.0737867	0.576191	CG6356; Rbp; CG6006; Vmat	FBgn0039178; FBgn0262483; FBgn0063649; FBgn0260964
REACTOME pathway	R-DME-162582	Signal Transduction	889	20	11.494	1.806	0.853	0.00742139	2.12951	1	0.0737867	0.576191	Pdk1; CG43373; stumps; Tm2; whd; Act57B; wun2; PsGEF; Ziz; htl; mGluR; Pde1c; CG43102; nrv2; Pkcdelta; Mlc2; Mlc1; dpp; c(3)G; sty	FBgn0020386; FBgn0263131; FBgn0020299; FBgn0004117; FBgn0261862; FBgn0000044; FBgn0041087; FBgn0264598; FBgn0260486; FBgn0010389; FBgn0019985; FBgn0264815; FBgn0262562; FBgn0015777; FBgn0259680; FBgn0002773; FBgn0002772; FBgn0000490; FBgn0000246; FBgn0014388
GO Biological Processes	GO:0035023	regulation of Rho protein signal transduction	33	3	1.724	7.2978	2.867	0.00787932	2.10351	1	0.0767086	0.599007	CG43102; PsGEF; Ziz	FBgn0262562; FBgn0264598; FBgn0260486
GO Biological Processes	GO:0048738	cardiac muscle tissue development	11	2	1.149	14.5956	3.867	0.00788178	2.10338	1	0.0767086	0.599007	wupA; abd-A	FBgn0283471; FBgn0000014
GO Biological Processes	GO:2000737	negative regulation of stem cell differentiation	11	2	1.149	14.5956	3.867	0.00788178	2.10338	1	0.0767086	0.599007	aos; goe	FBgn0004569; FBgn0027528
GO Biological Processes	GO:0048813	dendrite morphogenesis	183	7	4.023	3.0707	1.619	0.00802605	2.0955	1	0.0775664	0.605706	Poxm; Sema2b; sqz; ab; ftz-f1; Mtp; NetB	FBgn0003129; FBgn0264273; FBgn0010768; FBgn0264442; FBgn0001078; FBgn0266369; FBgn0015774
GO Biological Processes	GO:0060429	epithelium development	1087	23	13.218	1.6986	0.764	0.00852982	2.06906	1	0.0810634	0.633013	ab; abd-A; aos; Cad74A; CG12716; CG14187; CG4066; chinmo; Cp7Fc; dnd; dpp; ftz-f1; Mhc; mwh; Myc; Pka-C3; sqa; sty; tal-1A; tal-2A; tal-3A; tal-AA; ttk	FBgn0264442; FBgn0000014; FBgn0004569; FBgn0036715; FBgn0030439; FBgn0036938; FBgn0038011; FBgn0086758; FBgn0014466; FBgn0038916; FBgn0000490; FBgn0001078; FBgn0264695; FBgn0264272; FBgn0262656; FBgn0000489; FBgn0259678; FBgn0014388; FBgn0259730; FBgn0259731; FBgn0259732; FBgn0259733; FBgn0003870
GO Biological Processes	GO:0042059	negative regulation of epidermal growth factor receptor signaling pathway	34	3	1.724	7.0832	2.824	0.00856386	2.06733	1	0.0810634	0.633013	aos; edl; sty	FBgn0004569; FBgn0023214; FBgn0014388
GO Biological Processes	GO:0048332	mesoderm morphogenesis	34	3	1.724	7.0832	2.824	0.00856386	2.06733	1	0.0810634	0.633013	abd-A; htl; stumps	FBgn0000014; FBgn0010389; FBgn0020299
GO Biological Processes	GO:0032414	positive regulation of ion transmembrane transporter activity	12	2	1.149	13.3793	3.742	0.00938117	2.02774	1	0.0875998	0.684055	Stacl; CG6329	FBgn0263980; FBgn0033872
GO Biological Processes	GO:0070193	synaptonemal complex organization	12	2	1.149	13.3793	3.742	0.00938117	2.02774	1	0.0875998	0.684055	c(3)G; corolla	FBgn0000246; FBgn0267967
GO Biological Processes	GO:0008154	actin polymerization or depolymerization	67	4	2.299	4.7926	2.261	0.00969577	2.01342	1	0.0899299	0.702251	PsGEF; sals; chinmo; mwh	FBgn0264598; FBgn0051374; FBgn0086758; FBgn0264272
REACTOME pathway	R-DME-200425	Carnitine metabolism	36	3	1.724	6.6897	2.742	0.0100348	1.99849	1	0.0924543	0.721963	CG6356; whd; CG6006	FBgn0039178; FBgn0261862; FBgn0063649
GO Biological Processes	GO:0042592	homeostatic process	503	13	7.471	2.0747	1.053	0.0102989	1.98721	1	0.0942593	0.736058	ftz-f1; l(2)01289; Myc; nrv2; Oamb; RyR; sqa; tn; Trpgamma; trpl; up; wgn; wupA	FBgn0001078; FBgn0010482; FBgn0262656; FBgn0015777; FBgn0024944; FBgn0011286; FBgn0259678; FBgn0265356; FBgn0032593; FBgn0005614; FBgn0004169; FBgn0030941; FBgn0283471
REACTOME pathway	R-DME-425366	Transport of bile salts and organic acids, metal ions and amine compounds	69	4	2.299	4.6537	2.218	0.0107289	1.96945	1	0.0966284	0.754558	CG6006; CG6356; Vmat; CG1698	FBgn0063649; FBgn0039178; FBgn0260964; FBgn0033443
GO Biological Processes	GO:0007267	cell-cell signaling	506	13	7.471	2.0624	1.044	0.0107859	1.96714	1	0.0966284	0.754558	5-HT2A; Ca-beta; CG6329; Ekar; mGluR; nkd; Nlg1; Oamb; Rbp; RIC-3; slo; Syt4; wgn	FBgn0087012; FBgn0259822; FBgn0033872; FBgn0039916; FBgn0019985; FBgn0002945; FBgn0051146; FBgn0024944; FBgn0262483; FBgn0050296; FBgn0003429; FBgn0028400; FBgn0030941
GO Biological Processes	GO:0007519	skeletal muscle tissue development	13	2	1.149	12.3501	3.626	0.0109967	1.95874	1	0.0966284	0.754558	Act57B; wupA	FBgn0000044; FBgn0283471
GO Biological Processes	GO:0017156	calcium-ion regulated exocytosis	13	2	1.149	12.3501	3.626	0.0109967	1.95874	1	0.0966284	0.754558	PsGEF; Syt4	FBgn0264598; FBgn0028400
REACTOME pathway	R-DME-399956	CRMPs in Sema3A signaling	13	2	1.149	12.3501	3.626	0.0109967	1.95874	1	0.0966284	0.754558	Sema2b; CRMP	FBgn0264273; FBgn0023023
REACTOME pathway	R-DME-194315	Signaling by Rho GTPases	243	8	4.598	2.6428	1.402	0.0112038	1.95063	1	0.0966284	0.754558	Ziz; CG43102; Mlc1; Tm2; Mlc2; Act57B; Pdk1; c(3)G	FBgn0260486; FBgn0262562; FBgn0002772; FBgn0004117; FBgn0002773; FBgn0000044; FBgn0020386; FBgn0000246
GO Biological Processes	GO:0045595	regulation of cell differentiation	454	12	6.897	2.1218	1.085	0.0114544	1.94103	1	0.0966284	0.754558	aos; dpp; goe; Mp20; Myc; NetB; sals; Sema2b; sty; Tm2; ttk; Vmat	FBgn0004569; FBgn0000490; FBgn0027528; FBgn0002789; FBgn0262656; FBgn0015774; FBgn0051374; FBgn0264273; FBgn0014388; FBgn0004117; FBgn0003870; FBgn0260964
GO Biological Processes	GO:0030707	ovarian follicle cell development	346	10	5.747	2.3201	1.214	0.0114849	1.93987	1	0.0966284	0.754558	ab; Cad74A; CG12716; CG14187; CG4066; Cp7Fc; dpp; Mhc; sty; ttk	FBgn0264442; FBgn0036715; FBgn0030439; FBgn0036938; FBgn0038011; FBgn0014466; FBgn0000490; FBgn0264695; FBgn0014388; FBgn0003870
GO Biological Processes	GO:0055080	cation homeostasis	152	6	3.448	3.1688	1.664	0.0119318	1.92329	1	0.0966284	0.754558	nrv2; Oamb; RyR; Trpgamma; trpl; up	FBgn0015777; FBgn0024944; FBgn0011286; FBgn0032593; FBgn0005614; FBgn0004169
GO Biological Processes	GO:0001708	cell fate specification	110	5	2.874	3.6489	1.867	0.0121291	1.91617	1	0.0966284	0.754558	ttk; abd-A; dpp; htl; nkd	FBgn0003870; FBgn0000014; FBgn0000490; FBgn0010389; FBgn0002945
GO Biological Processes	GO:0007548	sex differentiation	110	5	2.874	3.6489	1.867	0.0121291	1.91617	1	0.0966284	0.754558	abd-A; dpp; htl; Pdk1; Yp3	FBgn0000014; FBgn0000490; FBgn0010389; FBgn0020386; FBgn0004047
GO Biological Processes	GO:0050808	synapse organization	297	9	5.172	2.4326	1.282	0.0121749	1.91453	1	0.0966284	0.754558	Act57B; Ca-beta; dpr17; mGluR; Nlg1; Pdk1; Rbp; slo; wrapper	FBgn0000044; FBgn0259822; FBgn0051361; FBgn0019985; FBgn0051146; FBgn0020386; FBgn0262483; FBgn0003429; FBgn0025878
REACTOME pathway	R-DME-9716542	Signaling by Rho GTPases, Miro GTPases and RHOBTB3	247	8	4.598	2.6	1.379	0.0122723	1.91107	1	0.0966284	0.754558	Pdk1; Mlc2; CG43102; c(3)G; Act57B; Ziz; Mlc1; Tm2	FBgn0020386; FBgn0002773; FBgn0262562; FBgn0000246; FBgn0000044; FBgn0260486; FBgn0002772; FBgn0004117
GO Biological Processes	GO:0035214	eye-antennal disc development	72	4	2.299	4.4598	2.157	0.0124076	1.90631	1	0.0966284	0.754558	aos; chinmo; dpp; sqa	FBgn0004569; FBgn0086758; FBgn0000490; FBgn0259678
GO Biological Processes	GO:0035556	intracellular signal transduction	632	15	8.621	1.9053	0.93	0.0125855	1.90013	1	0.0966284	0.754558	aos; Ca-alpha1D; Ca-beta; CG43102; CG43373; CRMP; dpp; Pdk1; Pkcdelta; PsGEF; sqa; Stacl; sty; trpl; Ziz	FBgn0004569; FBgn0001991; FBgn0259822; FBgn0262562; FBgn0263131; FBgn0023023; FBgn0000490; FBgn0020386; FBgn0259680; FBgn0264598; FBgn0259678; FBgn0263980; FBgn0014388; FBgn0005614; FBgn0260486
GO Biological Processes	GO:0016358	dendrite development	200	7	4.023	2.8097	1.49	0.0126835	1.89676	1	0.0966284	0.754558	ab; ftz-f1; Mtp; NetB; Poxm; Sema2b; sqz	FBgn0264442; FBgn0001078; FBgn0266369; FBgn0015774; FBgn0003129; FBgn0264273; FBgn0010768
GO Biological Processes	GO:0007272	ensheathment of neurons	14	2	1.149	11.468	3.52	0.0127253	1.89533	1	0.0966284	0.754558	htl; wrapper	FBgn0010389; FBgn0025878
GO Biological Processes	GO:0040034	regulation of development, heterochronic	14	2	1.149	11.468	3.52	0.0127253	1.89533	1	0.0966284	0.754558	Eip74EF; ftz-f1	FBgn0000567; FBgn0001078
GO Biological Processes	GO:0022414	reproductive process	1520	29	16.667	1.5316	0.615	0.0128657	1.89057	1	0.0971326	0.758495	ab; abd-A; BG642312; bol; c(3)G; Cad74A; CG12716; CG14187; CG4066; chinmo; corolla; Cp7Fc; dpp; Eip74EF; goe; htl; lin-28; mGluR; Mhc; Nep2; Oamb; Pde1c; Pdk1; Rbp9; slo; sty; ttk; wun2; Yp3	FBgn0264442; FBgn0000014; FBgn0047334; FBgn0011206; FBgn0000246; FBgn0036715; FBgn0030439; FBgn0036938; FBgn0038011; FBgn0086758; FBgn0267967; FBgn0014466; FBgn0000490; FBgn0000567; FBgn0027528; FBgn0010389; FBgn0035626; FBgn0019985; FBgn0264695; FBgn0027570; FBgn0024944; FBgn0264815; FBgn0020386; FBgn0010263; FBgn0003429; FBgn0014388; FBgn0003870; FBgn0041087; FBgn0004047
REACTOME pathway	R-DME-109582	Hemostasis	300	9	5.172	2.4083	1.268	0.0129323	1.88833	1	0.0971326	0.758495	Pde1c; Pkcdelta; Pdk1; pkaap; Mp20; Act57B; Ziz; Tsp66E; dpp	FBgn0264815; FBgn0259680; FBgn0020386; FBgn0040079; FBgn0002789; FBgn0000044; FBgn0260486; FBgn0035936; FBgn0000490
GO Biological Processes	GO:0006935	chemotaxis	302	9	5.172	2.3923	1.258	0.0134563	1.87107	1	0.100522	0.784966	ab; comm2; dpp; NetB; Ptp36E; Sema2b; sqz; wgn; wun2	FBgn0264442; FBgn0041160; FBgn0000490; FBgn0015774; FBgn0267486; FBgn0264273; FBgn0010768; FBgn0030941; FBgn0041087
GO Biological Processes	GO:0042386	hemocyte differentiation	41	3	1.724	5.8738	2.554	0.0143201	1.84405	1	0.104788	0.818274	dpp; htl; sty	FBgn0000490; FBgn0010389; FBgn0014388
GO Biological Processes	GO:0045793	positive regulation of cell size	41	3	1.724	5.8738	2.554	0.0143201	1.84405	1	0.104788	0.818274	Myc; Pdk1; Stacl	FBgn0262656; FBgn0020386; FBgn0263980
GO Biological Processes	GO:0001667	ameboidal-type cell migration	205	7	4.023	2.7411	1.455	0.0143628	1.84276	1	0.104788	0.818274	ab; dpp; htl; Mhc; Sema2b; stumps; ttk	FBgn0264442; FBgn0000490; FBgn0010389; FBgn0264695; FBgn0264273; FBgn0020299; FBgn0003870
GO Biological Processes	GO:0008272	sulfate transport	15	2	1.149	10.7034	3.42	0.0145639	1.83672	1	0.104788	0.818274	CG5002; CG6928	FBgn0034275; FBgn0036240
GO Biological Processes	GO:0045143	homologous chromosome segregation	15	2	1.149	10.7034	3.42	0.0145639	1.83672	1	0.104788	0.818274	c(3)G; corolla	FBgn0000246; FBgn0267967
GO Biological Processes	GO:2001023	regulation of response to drug	15	2	1.149	10.7034	3.42	0.0145639	1.83672	1	0.104788	0.818274	PsGEF; Syt4	FBgn0264598; FBgn0028400
REACTOME pathway	R-DME-181429	Serotonin Neurotransmitter Release Cycle	15	2	1.149	10.7034	3.42	0.0145639	1.83672	1	0.104788	0.818274	Rbp; Vmat	FBgn0262483; FBgn0260964
GO Biological Processes	GO:0050801	ion homeostasis	159	6	3.448	3.0293	1.599	0.0146339	1.83464	1	0.104788	0.818274	nrv2; Oamb; RyR; Trpgamma; trpl; up	FBgn0015777; FBgn0024944; FBgn0011286; FBgn0032593; FBgn0005614; FBgn0004169
REACTOME pathway	R-DME-983712	Ion channel transport	76	4	2.299	4.225	2.079	0.0148948	1.82697	1	0.105593	0.82456	trpl; tty; Trpgamma; nrv2	FBgn0005614; FBgn0015558; FBgn0032593; FBgn0015777
GO Biological Processes	GO:0008038	neuron recognition	116	5	2.874	3.4602	1.791	0.0149832	1.8244	1	0.105593	0.82456	ab; Mtp; NetB; nrm; Sema2b	FBgn0264442; FBgn0266369; FBgn0015774; FBgn0262509; FBgn0264273
GO Biological Processes	GO:0042461	photoreceptor cell development	116	5	2.874	3.4602	1.791	0.0149832	1.8244	1	0.105593	0.82456	CG5921; edl; Smyd4-3; sty; ttk	FBgn0029835; FBgn0023214; FBgn0033633; FBgn0014388; FBgn0003870
GO Biological Processes	GO:0051493	regulation of cytoskeleton organization	160	6	3.448	3.0103	1.59	0.0150519	1.82241	1	0.105593	0.82456	PsGEF; sals; Tm2; chinmo; Mhc; mwh	FBgn0264598; FBgn0051374; FBgn0004117; FBgn0086758; FBgn0264695; FBgn0264272
GO Biological Processes	GO:0015893	drug transport	42	3	1.724	5.734	2.52	0.0152832	1.81578	1	0.106138	0.828816	PsGEF; Syt4; Vmat	FBgn0264598; FBgn0028400; FBgn0260964
GO Biological Processes	GO:0019722	calcium-mediated signaling	42	3	1.724	5.734	2.52	0.0152832	1.81578	1	0.106138	0.828816	Ca-alpha1D; Ca-beta; trpl	FBgn0001991; FBgn0259822; FBgn0005614
REACTOME pathway	R-DME-9006925	Intracellular signaling by second messengers	161	6	3.448	2.9916	1.581	0.0154782	1.81028	1	0.106954	0.835192	htl; stumps; Pdk1; Pde1c; Pkcdelta; CG43373	FBgn0010389; FBgn0020299; FBgn0020386; FBgn0264815; FBgn0259680; FBgn0263131
GO Biological Processes	GO:0040011	locomotion	712	16	9.195	1.804	0.851	0.0162494	1.78916	1	0.111299	0.869117	Ptp36E; Sema2b; sqz; stumps; ttk; wgn; wun2; ab; abd-A; CG44774; comm2; dpp; htl; Mhc; Mlc2; NetB	FBgn0267486; FBgn0264273; FBgn0010768; FBgn0020299; FBgn0003870; FBgn0030941; FBgn0041087; FBgn0264442; FBgn0000014; FBgn0266000; FBgn0041160; FBgn0000490; FBgn0010389; FBgn0264695; FBgn0002773; FBgn0015774
GO Biological Processes	GO:0007427	epithelial cell migration, open tracheal system	43	3	1.724	5.6006	2.486	0.016282	1.78829	1	0.111299	0.869117	stumps; dpp; Mhc	FBgn0020299; FBgn0000490; FBgn0264695
GO Biological Processes	GO:0035296	regulation of tube diameter	16	2	1.149	10.0345	3.327	0.0165096	1.78226	1	0.111299	0.869117	dpp; nrv2	FBgn0000490; FBgn0015777
GO Biological Processes	GO:0060361	flight	16	2	1.149	10.0345	3.327	0.0165096	1.78226	1	0.111299	0.869117	Mhc; Mlc2	FBgn0264695; FBgn0002773
REACTOME pathway	R-DME-445095	Interaction between L1 and Ankyrins	16	2	1.149	10.0345	3.327	0.0165096	1.78226	1	0.111299	0.869117	Act57B; wrapper	FBgn0000044; FBgn0025878
GO Biological Processes	GO:0007618	mating	164	6	3.448	2.9369	1.554	0.0168071	1.77451	1	0.112755	0.880486	slo; bol; mGluR; Nep2; Oamb; Pde1c	FBgn0003429; FBgn0011206; FBgn0019985; FBgn0027570; FBgn0024944; FBgn0264815
GO Biological Processes	GO:0007424	open tracheal system development	262	8	4.598	2.4512	1.293	0.0169538	1.77073	1	0.112774	0.880637	dnd; dpp; Mhc; Mtp; nrv2; stumps; sty; ttk	FBgn0038916; FBgn0000490; FBgn0264695; FBgn0266369; FBgn0015777; FBgn0020299; FBgn0014388; FBgn0003870
GO Biological Processes	GO:0007155	cell adhesion	212	7	4.023	2.6506	1.406	0.0169732	1.77024	1	0.112774	0.880637	Sema2b; wrapper; aos; Cad74A; CG4066; Nlg1; nrv2	FBgn0264273; FBgn0025878; FBgn0004569; FBgn0036715; FBgn0038011; FBgn0051146; FBgn0015777
GO Biological Processes	GO:0007455	eye-antennal disc morphogenesis	44	3	1.724	5.4734	2.452	0.0173167	1.76153	1	0.114506	0.89416	aos; dpp; sqa	FBgn0004569; FBgn0000490; FBgn0259678
GO Biological Processes	GO:0019098	reproductive behavior	167	6	3.448	2.8842	1.528	0.0182128	1.73962	1	0.119855	0.935935	BG642312; bol; mGluR; Oamb; Pde1c; slo	FBgn0047334; FBgn0011206; FBgn0019985; FBgn0024944; FBgn0264815; FBgn0003429
GO Biological Processes	GO:0051924	regulation of calcium ion transport	17	2	1.149	9.4442	3.239	0.0185594	1.73144	1	0.119855	0.935935	Stacl; Ca-beta	FBgn0263980; FBgn0259822
REACTOME pathway	R-DME-109704	PI3K Cascade	17	2	1.149	9.4442	3.239	0.0185594	1.73144	1	0.119855	0.935935	htl; Pdk1	FBgn0010389; FBgn0020386
REACTOME pathway	R-DME-5654727	Negative regulation of FGFR2 signaling	17	2	1.149	9.4442	3.239	0.0185594	1.73144	1	0.119855	0.935935	htl; sty	FBgn0010389; FBgn0014388
REACTOME pathway	R-DME-5654732	Negative regulation of FGFR3 signaling	17	2	1.149	9.4442	3.239	0.0185594	1.73144	1	0.119855	0.935935	htl; sty	FBgn0010389; FBgn0014388
GO Biological Processes	GO:0014016	neuroblast differentiation	46	3	1.724	5.2354	2.388	0.019494	1.7101	1	0.124151	0.969478	abd-A; nkd; sqz	FBgn0000014; FBgn0002945; FBgn0010768
REACTOME pathway	R-DME-194138	Signaling by VEGF	46	3	1.724	5.2354	2.388	0.019494	1.7101	1	0.124151	0.969478	Pkcdelta; Pdk1; Act57B	FBgn0259680; FBgn0020386; FBgn0000044
REACTOME pathway	R-DME-4420097	VEGFA-VEGFR2 Pathway	46	3	1.724	5.2354	2.388	0.019494	1.7101	1	0.124151	0.969478	Pkcdelta; Pdk1; Act57B	FBgn0259680; FBgn0020386; FBgn0000044
GO Biological Processes	GO:0001558	regulation of cell growth	83	4	2.299	3.8687	1.952	0.0199612	1.69981	1	0.126543	0.98816	CG9328; Myc; Pdk1; Sema2b	FBgn0032886; FBgn0262656; FBgn0020386; FBgn0264273
GO Biological Processes	GO:0002009	morphogenesis of an epithelium	671	15	8.621	1.7945	0.844	0.0205388	1.68743	1	0.127208	0.993351	Pka-C3; sqa; sty; tal-1A; tal-2A; tal-3A; tal-AA; ttk; ab; aos; dnd; dpp; ftz-f1; mwh; Myc	FBgn0000489; FBgn0259678; FBgn0014388; FBgn0259730; FBgn0259731; FBgn0259732; FBgn0259733; FBgn0003870; FBgn0264442; FBgn0004569; FBgn0038916; FBgn0000490; FBgn0001078; FBgn0264272; FBgn0262656
GO Biological Processes	GO:0007162	negative regulation of cell adhesion	18	2	1.149	8.9195	3.157	0.0207104	1.68381	1	0.127208	0.993351	aos; CG4066	FBgn0004569; FBgn0038011
GO Biological Processes	GO:0007271	synaptic transmission, cholinergic	18	2	1.149	8.9195	3.157	0.0207104	1.68381	1	0.127208	0.993351	RIC-3; CG6329	FBgn0050296; FBgn0033872
GO Biological Processes	GO:0110020	regulation of actomyosin structure organization	18	2	1.149	8.9195	3.157	0.0207104	1.68381	1	0.127208	0.993351	sals; Tm2	FBgn0051374; FBgn0004117
REACTOME pathway	R-DME-112399	IRS-mediated signalling	18	2	1.149	8.9195	3.157	0.0207104	1.68381	1	0.127208	0.993351	Pdk1; htl	FBgn0020386; FBgn0010389
REACTOME pathway	R-DME-2428928	IRS-related events triggered by IGF1R	18	2	1.149	8.9195	3.157	0.0207104	1.68381	1	0.127208	0.993351	htl; Pdk1	FBgn0010389; FBgn0020386
REACTOME pathway	R-DME-5654733	Negative regulation of FGFR4 signaling	18	2	1.149	8.9195	3.157	0.0207104	1.68381	1	0.127208	0.993351	htl; sty	FBgn0010389; FBgn0014388
GO Biological Processes	GO:0002064	epithelial cell development	381	10	5.747	2.107	1.075	0.0210951	1.67582	1	0.128997	1	ab; Cad74A; CG12716; CG14187; CG4066; Cp7Fc; dpp; Mhc; sty; ttk	FBgn0264442; FBgn0036715; FBgn0030439; FBgn0036938; FBgn0038011; FBgn0014466; FBgn0000490; FBgn0264695; FBgn0014388; FBgn0003870
GO Biological Processes	GO:0060179	male mating behavior	86	4	2.299	3.7338	1.901	0.0224204	1.64936	1	0.136019	1	mGluR; Oamb; Pde1c; slo	FBgn0019985; FBgn0024944; FBgn0264815; FBgn0003429
GO Biological Processes	GO:0007432	salivary gland boundary specification	19	2	1.149	8.4501	3.079	0.0229599	1.63903	1	0.136019	1	dpp; NetB	FBgn0000490; FBgn0015774
REACTOME pathway	R-DME-212676	Dopamine Neurotransmitter Release Cycle	19	2	1.149	8.4501	3.079	0.0229599	1.63903	1	0.136019	1	Rbp; Vmat	FBgn0262483; FBgn0260964
REACTOME pathway	R-DME-2404192	Signaling by Type 1 Insulin-like Growth Factor 1 Receptor (IGF1R)	19	2	1.149	8.4501	3.079	0.0229599	1.63903	1	0.136019	1	htl; Pdk1	FBgn0010389; FBgn0020386
REACTOME pathway	R-DME-2428924	IGF1R signaling cascade	19	2	1.149	8.4501	3.079	0.0229599	1.63903	1	0.136019	1	Pdk1; htl	FBgn0020386; FBgn0010389
REACTOME pathway	R-DME-74751	Insulin receptor signalling cascade	19	2	1.149	8.4501	3.079	0.0229599	1.63903	1	0.136019	1	htl; Pdk1	FBgn0010389; FBgn0020386
GO Biological Processes	GO:0035151	regulation of tube size, open tracheal system	49	3	1.724	4.9148	2.297	0.0230307	1.63769	1	0.136019	1	dpp; nrv2; ttk	FBgn0000490; FBgn0015777; FBgn0003870
GO Biological Processes	GO:0071805	potassium ion transmembrane transport	49	3	1.724	4.9148	2.297	0.0230307	1.63769	1	0.136019	1	CG6329; nrv2; SK	FBgn0033872; FBgn0015777; FBgn0029761
GO Biological Processes	GO:0046578	regulation of Ras protein signal transduction	87	4	2.299	3.6908	1.884	0.0232794	1.63303	1	0.136327	1	CG43102; PsGEF; sty; Ziz	FBgn0262562; FBgn0264598; FBgn0014388; FBgn0260486
GO Biological Processes	GO:0007528	neuromuscular junction development	178	6	3.448	2.7059	1.436	0.0240537	1.61882	1	0.136327	1	slo; Act57B; Ca-beta; mGluR; Nlg1; Pdk1	FBgn0003429; FBgn0000044; FBgn0259822; FBgn0019985; FBgn0051146; FBgn0020386
GO Biological Processes	GO:0030155	regulation of cell adhesion	50	3	1.724	4.8166	2.268	0.0242819	1.61472	1	0.136327	1	Sema2b; aos; CG4066	FBgn0264273; FBgn0004569; FBgn0038011
GO Biological Processes	GO:0035167	larval lymph gland hemopoiesis	50	3	1.724	4.8166	2.268	0.0242819	1.61472	1	0.136327	1	dpp; htl; sty	FBgn0000490; FBgn0010389; FBgn0014388
GO Biological Processes	GO:0035215	genital disc development	50	3	1.724	4.8166	2.268	0.0242819	1.61472	1	0.136327	1	abd-A; aos; dpp	FBgn0000014; FBgn0004569; FBgn0000490
GO Biological Processes	GO:0007601	visual perception	20	2	1.149	8.0276	3.005	0.0253051	1.59679	1	0.137684	1	Trpgamma; trpl	FBgn0032593; FBgn0005614
GO Biological Processes	GO:0008078	mesodermal cell migration	20	2	1.149	8.0276	3.005	0.0253051	1.59679	1	0.137684	1	stumps; htl	FBgn0020299; FBgn0010389
GO Biological Processes	GO:0018107	peptidyl-threonine phosphorylation	20	2	1.149	8.0276	3.005	0.0253051	1.59679	1	0.137684	1	Pdk1; Prm	FBgn0020386; FBgn0003149
GO Biological Processes	GO:0035239	tube morphogenesis	572	13	7.471	1.8245	0.868	0.0267583	1.57254	1	0.144728	1	ab; aos; dnd; dpp; ftz-f1; Mtp; mwh; Myc; Pka-C3; sqa; stumps; sty; ttk	FBgn0264442; FBgn0004569; FBgn0038916; FBgn0000490; FBgn0001078; FBgn0266369; FBgn0264272; FBgn0262656; FBgn0000489; FBgn0259678; FBgn0020299; FBgn0014388; FBgn0003870
GO Biological Processes	GO:0042058	regulation of epidermal growth factor receptor signaling pathway	52	3	1.724	4.6313	2.211	0.0268926	1.57037	1	0.144728	1	sty; aos; edl	FBgn0014388; FBgn0004569; FBgn0023214
GO Biological Processes	GO:0035152	regulation of tube architecture, open tracheal system	91	4	2.299	3.5286	1.819	0.026914	1.57002	1	0.144728	1	ttk; dpp; Mtp; nrv2	FBgn0003870; FBgn0000490; FBgn0266369; FBgn0015777
GO Biological Processes	GO:0071310	cellular response to organic substance	341	9	5.172	2.1187	1.083	0.0271194	1.56672	1	0.145267	1	Pdk1; stumps; sty; 5-HT2A; dpp; ftz-f1; htl; lin-28; Myc	FBgn0020386; FBgn0020299; FBgn0014388; FBgn0087012; FBgn0000490; FBgn0001078; FBgn0010389; FBgn0035626; FBgn0262656
GO Biological Processes	GO:0007204	positive regulation of cytosolic calcium ion concentration	21	2	1.149	7.6453	2.935	0.0277433	1.55684	1	0.148036	1	Oamb; RyR	FBgn0024944; FBgn0011286
GO Biological Processes	GO:0051495	positive regulation of cytoskeleton organization	53	3	1.724	4.5439	2.184	0.028252	1.54895	1	0.149775	1	chinmo; sals; Tm2	FBgn0086758; FBgn0051374; FBgn0004117
GO Biological Processes	GO:0008219	cell death	400	10	5.747	2.0069	1.005	0.0282861	1.54843	1	0.149775	1	abd-A; aos; dpp; Eip74EF; ftz-f1; Myc; Pdk1; wgn; wrapper; wun2	FBgn0000014; FBgn0004569; FBgn0000490; FBgn0000567; FBgn0001078; FBgn0262656; FBgn0020386; FBgn0030941; FBgn0025878; FBgn0041087
GO Biological Processes	GO:0012501	programmed cell death	345	9	5.172	2.0942	1.066	0.0289311	1.53864	1	0.152361	1	Pdk1; wgn; wrapper; wun2; abd-A; aos; dpp; Eip74EF; Myc	FBgn0020386; FBgn0030941; FBgn0025878; FBgn0041087; FBgn0000014; FBgn0004569; FBgn0000490; FBgn0000567; FBgn0262656
GO Biological Processes	GO:0007292	female gamete generation	827	17	9.77	1.6502	0.723	0.0289949	1.53768	1	0.152361	1	ab; Cad74A; CG12716; CG14187; CG4066; corolla; Cp7Fc; dpp; Eip74EF; goe; lin-28; Mhc; Oamb; Pdk1; Rbp9; sty; ttk	FBgn0264442; FBgn0036715; FBgn0030439; FBgn0036938; FBgn0038011; FBgn0267967; FBgn0014466; FBgn0000490; FBgn0000567; FBgn0027528; FBgn0035626; FBgn0264695; FBgn0024944; FBgn0020386; FBgn0010263; FBgn0014388; FBgn0003870
GO Biological Processes	GO:0007266	Rho protein signal transduction	54	3	1.724	4.4598	2.157	0.0296474	1.52801	1	0.154033	1	PsGEF; Ziz; CG43102	FBgn0264598; FBgn0260486; FBgn0262562
GO Biological Processes	GO:0010038	response to metal ion	54	3	1.724	4.4598	2.157	0.0296474	1.52801	1	0.154033	1	PsGEF; Syt4; whd	FBgn0264598; FBgn0028400; FBgn0261862
GO Biological Processes	GO:0018105	peptidyl-serine phosphorylation	54	3	1.724	4.4598	2.157	0.0296474	1.52801	1	0.154033	1	Pdk1; Pka-C3; Pkcdelta	FBgn0020386; FBgn0000489; FBgn0259680
KEGG Pathway D.mel	path:map00350	Tyrosine metabolism	22	2	1.149	7.2978	2.867	0.0302719	1.51896	1	0.155935	1	amd; Faa	FBgn0000075; FBgn0016013
GO Biological Processes	GO:0050919	negative chemotaxis	22	2	1.149	7.2978	2.867	0.0302719	1.51896	1	0.155935	1	Sema2b; wun2	FBgn0264273; FBgn0041087
REACTOME pathway	R-DME-425407	SLC-mediated transmembrane transport	188	6	3.448	2.562	1.357	0.0303521	1.51781	1	0.155935	1	Vmat; CG17119; CG6006; CG6356; CG6928; CG1698	FBgn0260964; FBgn0039045; FBgn0063649; FBgn0039178; FBgn0036240; FBgn0033443
GO Biological Processes	GO:0051056	regulation of small GTPase mediated signal transduction	95	4	2.299	3.38	1.757	0.0308702	1.51046	1	0.158009	1	CG43102; PsGEF; sty; Ziz	FBgn0262562; FBgn0264598; FBgn0014388; FBgn0260486
REACTOME pathway	R-DME-76002	Platelet activation, signaling and aggregation	190	6	3.448	2.535	1.342	0.0317298	1.49853	1	0.16181	1	Mp20; Tsp66E; Act57B; Pdk1; Pkcdelta; dpp	FBgn0002789; FBgn0035936; FBgn0000044; FBgn0020386; FBgn0259680; FBgn0000490
GO Biological Processes	GO:0016322	neuron remodeling	56	3	1.724	4.3005	2.105	0.0325455	1.48751	1	0.164679	1	Ca-alpha1D; Ca-beta; ftz-f1	FBgn0001991; FBgn0259822; FBgn0001078
GO Biological Processes	GO:0042387	plasmatocyte differentiation	23	2	1.149	6.9805	2.803	0.0328881	1.48296	1	0.164679	1	sty; htl	FBgn0014388; FBgn0010389
GO Biological Processes	GO:0050805	negative regulation of synaptic transmission	23	2	1.149	6.9805	2.803	0.0328881	1.48296	1	0.164679	1	slo; wgn	FBgn0003429; FBgn0030941
REACTOME pathway	R-DME-437239	Recycling pathway of L1	23	2	1.149	6.9805	2.803	0.0328881	1.48296	1	0.164679	1	Act57B; wrapper	FBgn0000044; FBgn0025878
REACTOME pathway	R-DME-5654738	Signaling by FGFR2	23	2	1.149	6.9805	2.803	0.0328881	1.48296	1	0.164679	1	htl; sty	FBgn0010389; FBgn0014388
GO Biological Processes	GO:0006836	neurotransmitter transport	143	5	2.874	2.8068	1.489	0.0332996	1.47756	1	0.166137	1	Syt4; Vmat; CG13796; CG1698; CG31904	FBgn0028400; FBgn0260964; FBgn0031939; FBgn0033443; FBgn0260479
GO Biological Processes	GO:0042462	eye photoreceptor cell development	98	4	2.299	3.2766	1.712	0.0340507	1.46787	1	0.166156	1	Smyd4-3; sty; ttk; CG5921	FBgn0033633; FBgn0014388; FBgn0003870; FBgn0029835
GO Biological Processes	GO:0007617	mating behavior	144	5	2.874	2.7874	1.479	0.034163	1.46644	1	0.166156	1	bol; mGluR; Oamb; Pde1c; slo	FBgn0011206; FBgn0019985; FBgn0024944; FBgn0264815; FBgn0003429
GO Biological Processes	GO:0009887	animal organ morphogenesis	848	17	9.77	1.6093	0.686	0.0355844	1.44874	1	0.166156	1	ab; Acer; aos; CG5921; dpp; Eip74EF; ftz-f1; mwh; Myc; NetB; nrv2; Pka-C3; Smyd4-3; sqa; sty; ttk; up	FBgn0264442; FBgn0016122; FBgn0004569; FBgn0029835; FBgn0000490; FBgn0000567; FBgn0001078; FBgn0264272; FBgn0262656; FBgn0015774; FBgn0015777; FBgn0000489; FBgn0033633; FBgn0259678; FBgn0014388; FBgn0003870; FBgn0004169
GO Biological Processes	GO:0042753	positive regulation of circadian rhythm	24	2	1.149	6.6897	2.742	0.0355896	1.44868	1	0.166156	1	Acer; Oamb	FBgn0016122; FBgn0024944
GO Biological Processes	GO:0060856	establishment of blood-brain barrier	24	2	1.149	6.6897	2.742	0.0355896	1.44868	1	0.166156	1	nrv2; Rbp9	FBgn0015777; FBgn0010263
REACTOME pathway	R-DME-5654741	Signaling by FGFR3	24	2	1.149	6.6897	2.742	0.0355896	1.44868	1	0.166156	1	htl; sty	FBgn0010389; FBgn0014388
REACTOME pathway	R-DME-5654743	Signaling by FGFR4	24	2	1.149	6.6897	2.742	0.0355896	1.44868	1	0.166156	1	sty; htl	FBgn0014388; FBgn0010389
GO Biological Processes	GO:0007187	G protein-coupled receptor signaling pathway, coupled to cyclic nucleotide second messenger	59	3	1.724	4.0818	2.029	0.0371597	1.42993	1	0.166196	1	5-HT2A; CG43373; Oamb	FBgn0087012; FBgn0263131; FBgn0024944
GO Biological Processes	GO:0007474	imaginal disc-derived wing vein specification	59	3	1.724	4.0818	2.029	0.0371597	1.42993	1	0.166196	1	aos; dpp; sty	FBgn0004569; FBgn0000490; FBgn0014388
GO Biological Processes	GO:0006469	negative regulation of protein kinase activity	25	2	1.149	6.4221	2.683	0.0383737	1.41597	1	0.169976	1	sty; aos	FBgn0014388; FBgn0004569
GO Biological Processes	GO:0007448	anterior/posterior pattern specification, imaginal disc	25	2	1.149	6.4221	2.683	0.0383737	1.41597	1	0.169976	1	abd-A; dpp	FBgn0000014; FBgn0000490
GO Biological Processes	GO:1900073	regulation of neuromuscular synaptic transmission	25	2	1.149	6.4221	2.683	0.0383737	1.41597	1	0.169976	1	slo; wgn	FBgn0003429; FBgn0030941
GO Biological Processes	GO:0050795	regulation of behavior	102	4	2.299	3.1481	1.654	0.0385779	1.41366	1	0.170334	1	5-HT2A; Acer; BG642312; Oamb	FBgn0087012; FBgn0016122; FBgn0047334; FBgn0024944
REACTOME pathway	R-DME-9753281	Paracetamol ADME	60	3	1.724	4.0138	2.005	0.0387683	1.41152	1	0.17063	1	Ugt36F1; CG31121; GstT3	FBgn0027074; FBgn0051121; FBgn0031117
GO Biological Processes	GO:0030030	cell projection organization	730	15	8.621	1.6495	0.722	0.0391773	1.40697	1	0.171883	1	Poxm; PsGEF; Ptp36E; Sema2b; sqz; wgn; wrapper; ab; comm2; dnd; ftz-f1; htl; Mtp; mwh; NetB	FBgn0003129; FBgn0264598; FBgn0267486; FBgn0264273; FBgn0010768; FBgn0030941; FBgn0025878; FBgn0264442; FBgn0041160; FBgn0038916; FBgn0001078; FBgn0010389; FBgn0266369; FBgn0264272; FBgn0015774
GO Biological Processes	GO:0000902	cell morphogenesis	606	13	7.471	1.7221	0.784	0.0398139	1.39997	1	0.174123	1	ab; comm2; dpp; ftz-f1; htl; Mtp; NetB; Poxm; Ptp36E; Sema2b; sqz; ttk; wgn	FBgn0264442; FBgn0041160; FBgn0000490; FBgn0001078; FBgn0010389; FBgn0266369; FBgn0015774; FBgn0003129; FBgn0267486; FBgn0264273; FBgn0010768; FBgn0003870; FBgn0030941
GO Biological Processes	GO:0022604	regulation of cell morphogenesis	152	5	2.874	2.6407	1.401	0.0415704	1.38122	1	0.181231	1	Sema2b; ttk; dpp; htl; NetB	FBgn0264273; FBgn0003870; FBgn0000490; FBgn0010389; FBgn0015774
GO Biological Processes	GO:0006468	protein phosphorylation	428	10	5.747	1.8756	0.907	0.0418457	1.37835	1	0.181858	1	aos; chinmo; dpp; htl; Pdk1; Pka-C3; Pkcdelta; Prm; sqa; sty	FBgn0004569; FBgn0086758; FBgn0000490; FBgn0010389; FBgn0020386; FBgn0000489; FBgn0259680; FBgn0003149; FBgn0259678; FBgn0014388
REACTOME pathway	R-DME-422475	Axon guidance	153	5	2.874	2.6234	1.391	0.0425594	1.371	1	0.18438	1	Sema2b; Act57B; Pkcdelta; wrapper; CRMP	FBgn0264273; FBgn0000044; FBgn0259680; FBgn0025878; FBgn0023023
REACTOME pathway	R-DME-373755	Semaphorin interactions	27	2	1.149	5.9464	2.572	0.0441802	1.35477	1	0.190803	1	Sema2b; CRMP	FBgn0264273; FBgn0023023
REACTOME pathway	R-DME-9675108	Nervous system development	155	5	2.874	2.5895	1.373	0.0445799	1.35086	1	0.19193	1	Pkcdelta; wrapper; Sema2b; Act57B; CRMP	FBgn0259680; FBgn0025878; FBgn0264273; FBgn0000044; FBgn0023023
GO Biological Processes	GO:0008360	regulation of cell shape	64	3	1.724	3.7629	1.912	0.045551	1.3415	1	0.193513	1	dpp; htl; ttk	FBgn0000490; FBgn0010389; FBgn0003870
GO Biological Processes	GO:0008361	regulation of cell size	108	4	2.299	2.9732	1.572	0.0459849	1.33739	1	0.193513	1	Sema2b; Stacl; Myc; Pdk1	FBgn0264273; FBgn0263980; FBgn0262656; FBgn0020386
GO Biological Processes	GO:0060322	head development	157	5	2.874	2.5566	1.354	0.0466572	1.33108	1	0.193513	1	PsGEF; ab; chinmo; dpp; ftz-f1	FBgn0264598; FBgn0264442; FBgn0086758; FBgn0000490; FBgn0001078
REACTOME pathway	R-DME-9748784	Drug ADME	157	5	2.874	2.5566	1.354	0.0466572	1.33108	1	0.193513	1	GstT3; CG6006; CG31121; Ugt36F1; CG6356	FBgn0031117; FBgn0063649; FBgn0051121; FBgn0027074; FBgn0039178
GO Biological Processes	GO:0016049	cell growth	158	5	2.874	2.5404	1.345	0.0477171	1.32133	1	0.193513	1	CG9328; htl; Myc; Pdk1; Sema2b	FBgn0032886; FBgn0010389; FBgn0262656; FBgn0020386; FBgn0264273
GO Biological Processes	GO:0007166	cell surface receptor signaling pathway	687	14	8.046	1.6359	0.71	0.0481419	1.31748	1	0.193513	1	Sema2b; stumps; sty; ttk; wgn; aos; dpp; edl; htl; lin-28; mGluR; Myc; nkd; Pdk1	FBgn0264273; FBgn0020299; FBgn0014388; FBgn0003870; FBgn0030941; FBgn0004569; FBgn0000490; FBgn0023214; FBgn0010389; FBgn0035626; FBgn0019985; FBgn0262656; FBgn0002945; FBgn0020386
GO Biological Processes	GO:0001933	negative regulation of protein phosphorylation	66	3	1.724	3.6489	1.867	0.0491483	1.30849	1	0.193513	1	aos; chinmo; sty	FBgn0004569; FBgn0086758; FBgn0014388
GO Biological Processes	GO:0008286	insulin receptor signaling pathway	66	3	1.724	3.6489	1.867	0.0491483	1.30849	1	0.193513	1	lin-28; Myc; Pdk1	FBgn0035626; FBgn0262656; FBgn0020386
GO Biological Processes	GO:0046620	regulation of organ growth	66	3	1.724	3.6489	1.867	0.0491483	1.30849	1	0.193513	1	Pdk1; dpp; Myc	FBgn0020386; FBgn0000490; FBgn0262656
GO Biological Processes	GO:0048542	lymph gland development	66	3	1.724	3.6489	1.867	0.0491483	1.30849	1	0.193513	1	dpp; htl; sty	FBgn0000490; FBgn0010389; FBgn0014388
GO Biological Processes	GO:0042330	taxis	382	9	5.172	1.8913	0.919	0.0498532	1.30231	1	0.19359	1	ab; comm2; dpp; NetB; Ptp36E; Sema2b; sqz; wgn; wun2	FBgn0264442; FBgn0041160; FBgn0000490; FBgn0015774; FBgn0267486; FBgn0264273; FBgn0010768; FBgn0030941; FBgn0041087
GO Biological Processes	GO:0007265	Ras protein signal transduction	160	5	2.874	2.5086	1.327	0.0498795	1.30208	1	0.19359	1	CG43102; CRMP; PsGEF; sty; Ziz	FBgn0262562; FBgn0023023; FBgn0264598; FBgn0014388; FBgn0260486
GO Biological Processes	GO:0008347	glial cell migration	29	2	1.149	5.5363	2.469	0.0502887	1.29853	1	0.19359	1	htl; NetB	FBgn0010389; FBgn0015774
REACTOME pathway	R-DME-2161517	Abacavir transmembrane transport	29	2	1.149	5.5363	2.469	0.0502887	1.29853	1	0.19359	1	CG6356; CG6006	FBgn0039178; FBgn0063649
REACTOME pathway	R-DME-416476	G alpha (q) signalling events	29	2	1.149	5.5363	2.469	0.0502887	1.29853	1	0.19359	1	PsGEF; Pkcdelta	FBgn0264598; FBgn0259680
REACTOME pathway	R-DME-446728	Cell junction organization	29	2	1.149	5.5363	2.469	0.0502887	1.29853	1	0.19359	1	Act57B; Tsp66E	FBgn0000044; FBgn0035936
REACTOME pathway	R-DME-561048	Organic anion transport	29	2	1.149	5.5363	2.469	0.0502887	1.29853	1	0.19359	1	CG6356; CG6006	FBgn0039178; FBgn0063649
REACTOME pathway	R-DME-6811558	PI5P, PP2A and IER3 Regulate PI3K/AKT Signaling	29	2	1.149	5.5363	2.469	0.0502887	1.29853	1	0.19359	1	stumps; htl	FBgn0020299; FBgn0010389
GO Biological Processes	GO:0040012	regulation of locomotion	112	4	2.299	2.867	1.52	0.0513332	1.2896	1	0.197063	1	CG44774; NetB; Sema2b; ttk	FBgn0266000; FBgn0015774; FBgn0264273; FBgn0003870
GO Biological Processes	GO:0042326	negative regulation of phosphorylation	68	3	1.724	3.5416	1.824	0.0528804	1.27671	1	0.20244	1	sty; aos; chinmo	FBgn0014388; FBgn0004569; FBgn0086758
KEGG Pathway D.mel	path:map00600	Sphingolipid metabolism	30	2	1.149	5.3517	2.42	0.0534504	1.27205	1	0.202935	1	CG3376; wun2	FBgn0034997; FBgn0041087
GO Biological Processes	GO:0014017	neuroblast fate commitment	30	2	1.149	5.3517	2.42	0.0534504	1.27205	1	0.202935	1	abd-A; nkd	FBgn0000014; FBgn0002945
REACTOME pathway	R-DME-190236	Signaling by FGFR	30	2	1.149	5.3517	2.42	0.0534504	1.27205	1	0.202935	1	htl; sty	FBgn0010389; FBgn0014388
GO Biological Processes	GO:1902531	regulation of intracellular signal transduction	329	8	4.598	1.952	0.965	0.0538559	1.26877	1	0.203915	1	aos; CG43102; dpp; Pdk1; PsGEF; sqa; sty; Ziz	FBgn0004569; FBgn0262562; FBgn0000490; FBgn0020386; FBgn0264598; FBgn0259678; FBgn0014388; FBgn0260486
GO Biological Processes	GO:0006915	apoptotic process	275	7	4.023	2.0434	1.031	0.0566787	1.24658	1	0.211951	1	wgn; wrapper; abd-A; aos; dpp; Myc; Pdk1	FBgn0030941; FBgn0025878; FBgn0000014; FBgn0004569; FBgn0000490; FBgn0262656; FBgn0020386
GO Biological Processes	GO:0009187	cyclic nucleotide metabolic process	31	2	1.149	5.1791	2.373	0.0566807	1.24656	1	0.211951	1	CG43373; Pde1c	FBgn0263131; FBgn0264815
GO Biological Processes	GO:1902667	regulation of axon guidance	31	2	1.149	5.1791	2.373	0.0566807	1.24656	1	0.211951	1	Sema2b; NetB	FBgn0264273; FBgn0015774
GO Biological Processes	GO:2000736	regulation of stem cell differentiation	31	2	1.149	5.1791	2.373	0.0566807	1.24656	1	0.211951	1	aos; goe	FBgn0004569; FBgn0027528
GO Biological Processes	GO:0007605	sensory perception of sound	70	3	1.724	3.4404	1.783	0.0567453	1.24607	1	0.211951	1	trpl; CG5921; nrv2	FBgn0005614; FBgn0029835; FBgn0015777
KEGG Pathway D.mel	path:map04745	Phototransduction - fly	32	2	1.149	5.0172	2.327	0.0599775	1.22201	1	0.21205	1	Trpgamma; trpl	FBgn0032593; FBgn0005614
GO Biological Processes	GO:0030838	positive regulation of actin filament polymerization	32	2	1.149	5.0172	2.327	0.0599775	1.22201	1	0.21205	1	chinmo; sals	FBgn0086758; FBgn0051374
GO Biological Processes	GO:0072499	photoreceptor cell axon guidance	32	2	1.149	5.0172	2.327	0.0599775	1.22201	1	0.21205	1	wgn; NetB	FBgn0030941; FBgn0015774
REACTOME pathway	R-DME-2161522	Abacavir ADME	32	2	1.149	5.0172	2.327	0.0599775	1.22201	1	0.21205	1	CG6006; CG6356	FBgn0063649; FBgn0039178
GO Biological Processes	GO:0000003	reproduction	1737	29	16.667	1.3402	0.422	0.0605283	1.21804	1	0.21205	1	ab; abd-A; BG642312; bol; c(3)G; Cad74A; CG12716; CG14187; CG4066; chinmo; corolla; Cp7Fc; dpp; Eip74EF; goe; htl; lin-28; mGluR; Mhc; Nep2; Oamb; Pde1c; Pdk1; Rbp9; slo; sty; ttk; wun2; Yp3	FBgn0264442; FBgn0000014; FBgn0047334; FBgn0011206; FBgn0000246; FBgn0036715; FBgn0030439; FBgn0036938; FBgn0038011; FBgn0086758; FBgn0267967; FBgn0014466; FBgn0000490; FBgn0000567; FBgn0027528; FBgn0010389; FBgn0035626; FBgn0019985; FBgn0264695; FBgn0027570; FBgn0024944; FBgn0264815; FBgn0020386; FBgn0010263; FBgn0003429; FBgn0014388; FBgn0003870; FBgn0041087; FBgn0004047
GO Biological Processes	GO:0048754	branching morphogenesis of an epithelial tube	72	3	1.724	3.3448	1.742	0.0607407	1.21652	1	0.21205	1	dnd; sty; ttk	FBgn0038916; FBgn0014388; FBgn0003870
GO Biological Processes	GO:0060446	branching involved in open tracheal system development	72	3	1.724	3.3448	1.742	0.0607407	1.21652	1	0.21205	1	sty; ttk; dnd	FBgn0014388; FBgn0003870; FBgn0038916
REACTOME pathway	R-DME-983705	Signaling by the B Cell Receptor (BCR)	72	3	1.724	3.3448	1.742	0.0607407	1.21652	1	0.21205	1	Trpgamma; stumps; trpl	FBgn0032593; FBgn0020299; FBgn0005614
GO Biological Processes	GO:0031175	neuron projection development	520	11	6.322	1.6981	0.764	0.0607428	1.21651	1	0.21205	1	ab; comm2; ftz-f1; Mtp; NetB; Poxm; Ptp36E; Sema2b; sqz; wgn; wrapper	FBgn0264442; FBgn0041160; FBgn0001078; FBgn0266369; FBgn0015774; FBgn0003129; FBgn0267486; FBgn0264273; FBgn0010768; FBgn0030941; FBgn0025878
GO Biological Processes	GO:0050767	regulation of neurogenesis	281	7	4.023	1.9998	1	0.0621652	1.20645	1	0.216404	1	aos; Myc; NetB; Sema2b; sty; ttk; Vmat	FBgn0004569; FBgn0262656; FBgn0015774; FBgn0264273; FBgn0014388; FBgn0003870; FBgn0260964
GO Biological Processes	GO:0007173	epidermal growth factor receptor signaling pathway	73	3	1.724	3.299	1.722	0.0627867	1.20213	1	0.216669	1	sty; aos; edl	FBgn0014388; FBgn0004569; FBgn0023214
GO Biological Processes	GO:0017157	regulation of exocytosis	33	2	1.149	4.8652	2.282	0.0633387	1.19833	1	0.216669	1	PsGEF; Syt4	FBgn0264598; FBgn0028400
GO Biological Processes	GO:0044719	regulation of imaginal disc-derived wing size	33	2	1.149	4.8652	2.282	0.0633387	1.19833	1	0.216669	1	ab; Myc	FBgn0264442; FBgn0262656
GO Biological Processes	GO:0045665	negative regulation of neuron differentiation	33	2	1.149	4.8652	2.282	0.0633387	1.19833	1	0.216669	1	Sema2b; ttk	FBgn0264273; FBgn0003870
GO Biological Processes	GO:0070371	ERK1 and ERK2 cascade	33	2	1.149	4.8652	2.282	0.0633387	1.19833	1	0.216669	1	aos; sty	FBgn0004569; FBgn0014388
REACTOME pathway	R-DME-549127	Organic cation transport	33	2	1.149	4.8652	2.282	0.0633387	1.19833	1	0.216669	1	CG6006; CG6356	FBgn0063649; FBgn0039178
REACTOME pathway	R-DME-549132	Organic cation/anion/zwitterion transport	33	2	1.149	4.8652	2.282	0.0633387	1.19833	1	0.216669	1	CG6356; CG6006	FBgn0039178; FBgn0063649
GO Biological Processes	GO:0046530	photoreceptor cell differentiation	226	6	3.448	2.1312	1.092	0.063676	1.19602	1	0.217285	1	CG5921; dpp; edl; Smyd4-3; sty; ttk	FBgn0029835; FBgn0000490; FBgn0023214; FBgn0033633; FBgn0014388; FBgn0003870
GO Biological Processes	GO:0009950	dorsal/ventral axis specification	74	3	1.724	3.2544	1.702	0.0648643	1.18799	1	0.220252	1	aos; dpp; sty	FBgn0004569; FBgn0000490; FBgn0014388
GO Biological Processes	GO:0030334	regulation of cell migration	74	3	1.724	3.2544	1.702	0.0648643	1.18799	1	0.220252	1	Sema2b; ttk; CG44774	FBgn0264273; FBgn0003870; FBgn0266000
REACTOME pathway	R-DME-9006934	Signaling by Receptor Tyrosine Kinases	173	5	2.874	2.3201	1.214	0.065325	1.18492	1	0.221273	1	Pkcdelta; Pdk1; htl; Act57B; sty	FBgn0259680; FBgn0020386; FBgn0010389; FBgn0000044; FBgn0014388
GO Biological Processes	GO:0060562	epithelial tube morphogenesis	527	11	6.322	1.6756	0.745	0.0654978	1.18377	1	0.221315	1	Pka-C3; sqa; sty; ttk; ab; aos; dnd; dpp; ftz-f1; mwh; Myc	FBgn0000489; FBgn0259678; FBgn0014388; FBgn0003870; FBgn0264442; FBgn0004569; FBgn0038916; FBgn0000490; FBgn0001078; FBgn0264272; FBgn0262656
GO Biological Processes	GO:0042493	response to drug	228	6	3.448	2.1125	1.079	0.0658595	1.18138	1	0.221995	1	PsGEF; RyR; slo; Syt4; Vmat; 5-HT2A	FBgn0264598; FBgn0011286; FBgn0003429; FBgn0028400; FBgn0260964; FBgn0087012
GO Biological Processes	GO:0007276	gamete generation	1192	21	12.069	1.4143	0.5	0.0665682	1.17673	1	0.223838	1	ab; abd-A; bol; Cad74A; CG12716; CG14187; CG4066; corolla; Cp7Fc; dpp; Eip74EF; goe; htl; lin-28; Mhc; Oamb; Pdk1; Rbp9; sty; ttk; wun2	FBgn0264442; FBgn0000014; FBgn0011206; FBgn0036715; FBgn0030439; FBgn0036938; FBgn0038011; FBgn0267967; FBgn0014466; FBgn0000490; FBgn0000567; FBgn0027528; FBgn0010389; FBgn0035626; FBgn0264695; FBgn0024944; FBgn0020386; FBgn0010263; FBgn0014388; FBgn0003870; FBgn0041087
REACTOME pathway	R-DME-199418	Negative regulation of the PI3K/AKT network	34	2	1.149	4.7221	2.239	0.0667621	1.17547	1	0.223945	1	stumps; htl	FBgn0020299; FBgn0010389
GO Biological Processes	GO:0006796	phosphate-containing compound metabolic process	1060	19	10.92	1.4389	0.525	0.0689957	1.16118	1	0.230754	1	aos; CG3376; CG43373; CG5065; CG7990; chinmo; dpp; edl; Gk2; htl; Pde1c; Pdk1; Pka-C3; Pkcdelta; Prm; Ptp36E; sqa; sty; wun2	FBgn0004569; FBgn0034997; FBgn0263131; FBgn0034145; FBgn0030997; FBgn0086758; FBgn0000490; FBgn0023214; FBgn0035266; FBgn0010389; FBgn0264815; FBgn0020386; FBgn0000489; FBgn0259680; FBgn0003149; FBgn0267486; FBgn0259678; FBgn0014388; FBgn0041087
GO Biological Processes	GO:0048477	oogenesis	727	14	8.046	1.5459	0.628	0.0700559	1.15456	1	0.230754	1	ab; Cad74A; CG12716; CG14187; CG4066; Cp7Fc; dpp; Eip74EF; goe; lin-28; Mhc; Rbp9; sty; ttk	FBgn0264442; FBgn0036715; FBgn0030439; FBgn0036938; FBgn0038011; FBgn0014466; FBgn0000490; FBgn0000567; FBgn0027528; FBgn0035626; FBgn0264695; FBgn0010263; FBgn0014388; FBgn0003870
GO Biological Processes	GO:0007131	reciprocal meiotic recombination	35	2	1.149	4.5872	2.198	0.0702458	1.15338	1	0.230754	1	c(3)G; corolla	FBgn0000246; FBgn0267967
GO Biological Processes	GO:0009311	oligosaccharide metabolic process	35	2	1.149	4.5872	2.198	0.0702458	1.15338	1	0.230754	1	CG5177; Myc	FBgn0031908; FBgn0262656
GO Biological Processes	GO:0035159	regulation of tube length, open tracheal system	35	2	1.149	4.5872	2.198	0.0702458	1.15338	1	0.230754	1	dpp; nrv2	FBgn0000490; FBgn0015777
GO Biological Processes	GO:0035249	synaptic transmission, glutamatergic	35	2	1.149	4.5872	2.198	0.0702458	1.15338	1	0.230754	1	Ekar; mGluR	FBgn0039916; FBgn0019985
GO Biological Processes	GO:0007264	small GTPase mediated signal transduction	179	5	2.874	2.2423	1.165	0.0732628	1.13512	1	0.231235	1	PsGEF; sty; Ziz; CG43102; CRMP	FBgn0264598; FBgn0014388; FBgn0260486; FBgn0262562; FBgn0023023
GO Biological Processes	GO:0007274	neuromuscular synaptic transmission	78	3	1.724	3.0875	1.626	0.0734861	1.13379	1	0.231235	1	Rbp; slo; wgn	FBgn0262483; FBgn0003429; FBgn0030941
GO Biological Processes	GO:0032869	cellular response to insulin stimulus	78	3	1.724	3.0875	1.626	0.0734861	1.13379	1	0.231235	1	lin-28; Myc; Pdk1	FBgn0035626; FBgn0262656; FBgn0020386
GO Biological Processes	GO:0050768	negative regulation of neurogenesis	78	3	1.724	3.0875	1.626	0.0734861	1.13379	1	0.231235	1	Sema2b; ttk; aos	FBgn0264273; FBgn0003870; FBgn0004569
GO Biological Processes	GO:0035825	homologous recombination	36	2	1.149	4.4598	2.157	0.0737876	1.13202	1	0.231235	1	c(3)G; corolla	FBgn0000246; FBgn0267967
GO Biological Processes	GO:0043409	negative regulation of MAPK cascade	36	2	1.149	4.4598	2.157	0.0737876	1.13202	1	0.231235	1	aos; sty	FBgn0004569; FBgn0014388
REACTOME pathway	R-DME-5578768	Physiological factors	36	2	1.149	4.4598	2.157	0.0737876	1.13202	1	0.231235	1	goe; Nep2	FBgn0027528; FBgn0027570
GO Biological Processes	GO:0007431	salivary gland development	127	4	2.299	2.5284	1.338	0.074268	1.1292	1	0.232213	1	dpp; Eip74EF; htl; NetB	FBgn0000490; FBgn0000567; FBgn0010389; FBgn0015774
GO Biological Processes	GO:0035295	tube development	801	15	8.621	1.5033	0.588	0.0749433	1.12527	1	0.233796	1	ab; abd-A; aos; chinmo; dnd; dpp; ftz-f1; Mtp; mwh; Myc; Pka-C3; sqa; stumps; sty; ttk	FBgn0264442; FBgn0000014; FBgn0004569; FBgn0086758; FBgn0038916; FBgn0000490; FBgn0001078; FBgn0266369; FBgn0264272; FBgn0262656; FBgn0000489; FBgn0259678; FBgn0020299; FBgn0014388; FBgn0003870
GO Biological Processes	GO:0007281	germ cell development	869	16	9.195	1.478	0.564	0.0756252	1.12133	1	0.23515	1	Rbp9; sty; ttk; wun2; ab; bol; Cad74A; CG12716; CG14187; CG4066; Cp7Fc; dpp; Eip74EF; goe; lin-28; Mhc	FBgn0010263; FBgn0014388; FBgn0003870; FBgn0041087; FBgn0264442; FBgn0011206; FBgn0036715; FBgn0030439; FBgn0036938; FBgn0038011; FBgn0014466; FBgn0000490; FBgn0000567; FBgn0027528; FBgn0035626; FBgn0264695
GO Biological Processes	GO:0008049	male courtship behavior	79	3	1.724	3.0485	1.608	0.0757177	1.1208	1	0.23515	1	slo; mGluR; Oamb	FBgn0003429; FBgn0019985; FBgn0024944
GO Biological Processes	GO:0009584	detection of visible light	37	2	1.149	4.3392	2.117	0.0773856	1.11134	1	0.236021	1	Trpgamma; trpl	FBgn0032593; FBgn0005614
REACTOME pathway	R-DME-6794362	Protein-protein interactions at synapses	37	2	1.149	4.3392	2.117	0.0773856	1.11134	1	0.236021	1	Ptp36E; Nlg1	FBgn0267486; FBgn0051146
REACTOME pathway	R-DME-425393	Transport of inorganic cations/anions and amino acids/oligopeptides	80	3	1.724	3.0103	1.59	0.0779791	1.10802	1	0.236021	1	CG17119; CG1698; CG6928	FBgn0039045; FBgn0033443; FBgn0036240
GO Biological Processes	GO:0010631	epithelial cell migration	183	5	2.874	2.1933	1.133	0.0788354	1.10328	1	0.236021	1	stumps; ttk; ab; dpp; Mhc	FBgn0020299; FBgn0003870; FBgn0264442; FBgn0000490; FBgn0264695
GO Biological Processes	GO:0032504	multicellular organism reproduction	1569	26	14.943	1.3303	0.412	0.0790359	1.10218	1	0.236021	1	ab; abd-A; BG642312; bol; Cad74A; CG12716; CG14187; CG4066; corolla; Cp7Fc; dpp; Eip74EF; goe; htl; lin-28; mGluR; Mhc; Nep2; Oamb; Pde1c; Pdk1; Rbp9; slo; sty; ttk; wun2	FBgn0264442; FBgn0000014; FBgn0047334; FBgn0011206; FBgn0036715; FBgn0030439; FBgn0036938; FBgn0038011; FBgn0267967; FBgn0014466; FBgn0000490; FBgn0000567; FBgn0027528; FBgn0010389; FBgn0035626; FBgn0019985; FBgn0264695; FBgn0027570; FBgn0024944; FBgn0264815; FBgn0020386; FBgn0010263; FBgn0003429; FBgn0014388; FBgn0003870; FBgn0041087
GO Biological Processes	GO:0016310	phosphorylation	610	12	6.897	1.5792	0.659	0.0792226	1.10115	1	0.236021	1	aos; chinmo; dpp; edl; Gk2; htl; Pdk1; Pka-C3; Pkcdelta; Prm; sqa; sty	FBgn0004569; FBgn0086758; FBgn0000490; FBgn0023214; FBgn0035266; FBgn0010389; FBgn0020386; FBgn0000489; FBgn0259680; FBgn0003149; FBgn0259678; FBgn0014388
GO Biological Processes	GO:0098609	cell-cell adhesion	130	4	2.299	2.47	1.305	0.0793868	1.10025	1	0.236021	1	aos; Cad74A; Nlg1; wrapper	FBgn0004569; FBgn0036715; FBgn0051146; FBgn0025878
GO Biological Processes	GO:0048667	cell morphogenesis involved in neuron differentiation	483	10	5.747	1.662	0.733	0.0801494	1.0961	1	0.236021	1	Poxm; Ptp36E; Sema2b; sqz; wgn; ab; comm2; ftz-f1; Mtp; NetB	FBgn0003129; FBgn0267486; FBgn0264273; FBgn0010768; FBgn0030941; FBgn0264442; FBgn0041160; FBgn0001078; FBgn0266369; FBgn0015774
GO Biological Processes	GO:0090132	epithelium migration	184	5	2.874	2.1814	1.125	0.0802633	1.09548	1	0.236021	1	ab; dpp; Mhc; stumps; ttk	FBgn0264442; FBgn0000490; FBgn0264695; FBgn0020299; FBgn0003870
GO Biological Processes	GO:0048812	neuron projection morphogenesis	484	10	5.747	1.6586	0.73	0.0809983	1.09152	1	0.236021	1	ab; comm2; ftz-f1; Mtp; NetB; Poxm; Ptp36E; Sema2b; sqz; wgn	FBgn0264442; FBgn0041160; FBgn0001078; FBgn0266369; FBgn0015774; FBgn0003129; FBgn0267486; FBgn0264273; FBgn0010768; FBgn0030941
GO Biological Processes	GO:0000041	transition metal ion transport	38	2	1.149	4.225	2.079	0.081038	1.09131	1	0.236021	1	Trpgamma; trpl	FBgn0032593; FBgn0005614
GO Biological Processes	GO:0032273	positive regulation of protein polymerization	38	2	1.149	4.225	2.079	0.081038	1.09131	1	0.236021	1	chinmo; sals	FBgn0086758; FBgn0051374
GO Biological Processes	GO:0042391	regulation of membrane potential	82	3	1.724	2.9369	1.554	0.0825897	1.08307	1	0.236021	1	Ekar; inaF-D; SK	FBgn0039916; FBgn0260812; FBgn0029761
GO Biological Processes	GO:0032870	cellular response to hormone stimulus	133	4	2.299	2.4143	1.272	0.0846772	1.07223	1	0.237074	1	Pdk1; ftz-f1; lin-28; Myc	FBgn0020386; FBgn0001078; FBgn0035626; FBgn0262656
GO Biological Processes	GO:0048865	stem cell fate commitment	39	2	1.149	4.1167	2.041	0.0847427	1.0719	1	0.237074	1	abd-A; nkd	FBgn0000014; FBgn0002945
GO Biological Processes	GO:0032868	response to insulin	83	3	1.724	2.9015	1.537	0.0849383	1.0709	1	0.237141	1	Pdk1; lin-28; Myc	FBgn0020386; FBgn0035626; FBgn0262656
GO Biological Processes	GO:0035120	post-embryonic appendage morphogenesis	364	8	4.598	1.7643	0.819	0.0854117	1.06848	1	0.237982	1	ab; aos; dpp; ftz-f1; mwh; Myc; Pka-C3; sty	FBgn0264442; FBgn0004569; FBgn0000490; FBgn0001078; FBgn0264272; FBgn0262656; FBgn0000489; FBgn0014388
GO Biological Processes	GO:0035265	organ growth	84	3	1.724	2.867	1.52	0.0873152	1.05891	1	0.241339	1	Pdk1; dpp; Myc	FBgn0020386; FBgn0000490; FBgn0262656
GO Biological Processes	GO:0050954	sensory perception of mechanical stimulus	84	3	1.724	2.867	1.52	0.0873152	1.05891	1	0.241339	1	CG5921; nrv2; trpl	FBgn0029835; FBgn0015777; FBgn0005614
REACTOME pathway	R-DME-428157	Sphingolipid metabolism	84	3	1.724	2.867	1.52	0.0873152	1.05891	1	0.241339	1	wun2; Ugt36F1; CG3376	FBgn0041087; FBgn0027074; FBgn0034997
REACTOME pathway	R-DME-917937	Iron uptake and transport	84	3	1.724	2.867	1.52	0.0873152	1.05891	1	0.241339	1	CG31121; CG6006; CG6356	FBgn0051121; FBgn0063649; FBgn0039178
GO Biological Processes	GO:0007420	brain development	135	4	2.299	2.3785	1.25	0.088298	1.05405	1	0.243149	1	PsGEF; ab; chinmo; ftz-f1	FBgn0264598; FBgn0264442; FBgn0086758; FBgn0001078
GO Biological Processes	GO:0003007	heart morphogenesis	40	2	1.149	4.0138	2.005	0.0884979	1.05307	1	0.243149	1	Acer; nrv2	FBgn0016122; FBgn0015777
REACTOME pathway	R-DME-1500931	Cell-Cell communication	40	2	1.149	4.0138	2.005	0.0884979	1.05307	1	0.243149	1	Tsp66E; Act57B	FBgn0035936; FBgn0000044
GO Biological Processes	GO:0032879	regulation of localization	495	10	5.747	1.6217	0.698	0.0907039	1.04237	1	0.248716	1	Ca-beta; CG44774; CG6329; NetB; PsGEF; RyR; Sema2b; Stacl; Syt4; ttk	FBgn0259822; FBgn0266000; FBgn0033872; FBgn0015774; FBgn0264598; FBgn0011286; FBgn0264273; FBgn0263980; FBgn0028400; FBgn0003870
REACTOME pathway	R-DME-2029480	Fcgamma receptor (FCGR) dependent phagocytosis	41	2	1.149	3.9159	1.969	0.0923019	1.03479	1	0.250283	1	Pkcdelta; Act57B	FBgn0259680; FBgn0000044
GO Biological Processes	GO:0045596	negative regulation of cell differentiation	138	4	2.299	2.3268	1.218	0.0938674	1.02749	1	0.250283	1	Sema2b; ttk; aos; goe	FBgn0264273; FBgn0003870; FBgn0004569; FBgn0027528
GO Biological Processes	GO:0044262	cellular carbohydrate metabolic process	87	3	1.724	2.7681	1.469	0.0946124	1.02405	1	0.250283	1	CG5177; Gk2; Myc	FBgn0031908; FBgn0035266; FBgn0262656
GO Biological Processes	GO:0045664	regulation of neuron differentiation	194	5	2.874	2.069	1.049	0.0952959	1.02093	1	0.250283	1	Sema2b; sty; ttk; Vmat; NetB	FBgn0264273; FBgn0014388; FBgn0003870; FBgn0260964; FBgn0015774
REACTOME pathway	R-DME-114608	Platelet degranulation	139	4	2.299	2.3101	1.208	0.0957603	1.01881	1	0.250645	1	Mp20; Tsp66E; Act57B; dpp	FBgn0002789; FBgn0035936; FBgn0000044; FBgn0000490
GO Biological Processes	GO:0051960	regulation of nervous system development	374	8	4.598	1.7171	0.78	0.0960804	1.01737	1	0.250723	1	Sema2b; slo; sty; ttk; Vmat; aos; Myc; NetB	FBgn0264273; FBgn0003429; FBgn0014388; FBgn0003870; FBgn0260964; FBgn0004569; FBgn0262656; FBgn0015774
KEGG Pathway D.mel	path:map00561	Glycerolipid metabolism	42	2	1.149	3.8227	1.935	0.0961529	1.01704	1	0.250723	1	Gk2; wun2	FBgn0035266; FBgn0041087
GO Biological Processes	GO:0035114	imaginal disc-derived appendage morphogenesis	375	8	4.598	1.7126	0.776	0.0971875	1.01239	1	0.252944	1	Pka-C3; sty; ab; aos; dpp; ftz-f1; mwh; Myc	FBgn0000489; FBgn0014388; FBgn0264442; FBgn0004569; FBgn0000490; FBgn0001078; FBgn0264272; FBgn0262656
GO Biological Processes	GO:0007476	imaginal disc-derived wing morphogenesis	315	7	4.023	1.7839	0.835	0.0992134	1.00343	1	0.257383	1	Pka-C3; sty; ab; aos; dpp; mwh; Myc	FBgn0000489; FBgn0014388; FBgn0264442; FBgn0004569; FBgn0000490; FBgn0264272; FBgn0262656
REACTOME pathway	R-DME-76005	Response to elevated platelet cytosolic Ca2+	141	4	2.299	2.2773	1.187	0.0995998	1.00174	1	0.257383	1	dpp; Mp20; Tsp66E; Act57B	FBgn0000490; FBgn0002789; FBgn0035936; FBgn0000044
KEGG Pathway D.mel	path:map04350	TGF-beta signaling pathway	43	2	1.149	3.7338	1.901	0.100049	0.999787	1	0.257383	1	Myc; dpp	FBgn0262656; FBgn0000490
GO Biological Processes	GO:0046532	regulation of photoreceptor cell differentiation	43	2	1.149	3.7338	1.901	0.100049	0.999787	1	0.257383	1	sty; ttk	FBgn0014388; FBgn0003870
REACTOME pathway	R-DME-422356	Regulation of insulin secretion	43	2	1.149	3.7338	1.901	0.100049	0.999787	1	0.257383	1	Ca-alpha1D; Ca-beta	FBgn0001991; FBgn0259822
REACTOME pathway	R-DME-9749641	Aspirin ADME	43	2	1.149	3.7338	1.901	0.100049	0.999787	1	0.257383	1	CG6356; CG6006	FBgn0039178; FBgn0063649
GO Biological Processes	GO:0007560	imaginal disc morphogenesis	441	9	5.172	1.6383	0.712	0.100351	0.998478	1	0.257383	1	ab; aos; dpp; ftz-f1; mwh; Myc; Pka-C3; sqa; sty	FBgn0264442; FBgn0004569; FBgn0000490; FBgn0001078; FBgn0264272; FBgn0262656; FBgn0000489; FBgn0259678; FBgn0014388
GO Biological Processes	GO:0035107	appendage morphogenesis	378	8	4.598	1.699	0.765	0.100552	0.997607	1	0.257383	1	ab; aos; dpp; ftz-f1; mwh; Myc; Pka-C3; sty	FBgn0264442; FBgn0004569; FBgn0000490; FBgn0001078; FBgn0264272; FBgn0262656; FBgn0000489; FBgn0014388
GO Biological Processes	GO:0001709	cell fate determination	142	4	2.299	2.2613	1.177	0.101546	0.993336	1	0.257383	1	abd-A; dpp; htl; stumps	FBgn0000014; FBgn0000490; FBgn0010389; FBgn0020299
GO Biological Processes	GO:0048589	developmental growth	379	8	4.598	1.6945	0.761	0.101689	0.992728	1	0.257383	1	dpp; htl; Myc; Nlg1; Pdk1; Sema2b; slo; ttk	FBgn0000490; FBgn0010389; FBgn0262656; FBgn0051146; FBgn0020386; FBgn0264273; FBgn0003429; FBgn0003870
GO Biological Processes	GO:0042749	regulation of circadian sleep/wake cycle	44	2	1.149	3.6489	1.867	0.103989	0.983014	1	0.257383	1	Acer; Oamb	FBgn0016122; FBgn0024944
GO Biological Processes	GO:0046579	positive regulation of Ras protein signal transduction	44	2	1.149	3.6489	1.867	0.103989	0.983014	1	0.257383	1	PsGEF; CG43102	FBgn0264598; FBgn0262562
REACTOME pathway	R-DME-112311	Neurotransmitter clearance	44	2	1.149	3.6489	1.867	0.103989	0.983014	1	0.257383	1	CG6356; CG6006	FBgn0039178; FBgn0063649
REACTOME pathway	R-DME-373760	L1CAM interactions	44	2	1.149	3.6489	1.867	0.103989	0.983014	1	0.257383	1	wrapper; Act57B	FBgn0025878; FBgn0000044
REACTOME pathway	R-DME-74752	Signaling by Insulin receptor	44	2	1.149	3.6489	1.867	0.103989	0.983014	1	0.257383	1	htl; Pdk1	FBgn0010389; FBgn0020386
GO Biological Processes	GO:0048737	imaginal disc-derived appendage development	382	8	4.598	1.6812	0.749	0.105141	0.97823	1	0.257383	1	ab; aos; dpp; ftz-f1; mwh; Myc; Pka-C3; sty	FBgn0264442; FBgn0004569; FBgn0000490; FBgn0001078; FBgn0264272; FBgn0262656; FBgn0000489; FBgn0014388
GO Biological Processes	GO:0040007	growth	448	9	5.172	1.6127	0.689	0.107798	0.967388	1	0.259504	1	Pdk1; Sema2b; slo; ttk; CG9328; dpp; htl; Myc; Nlg1	FBgn0020386; FBgn0264273; FBgn0003429; FBgn0003870; FBgn0032886; FBgn0000490; FBgn0010389; FBgn0262656; FBgn0051146
GO Biological Processes	GO:0045570	regulation of imaginal disc growth	45	2	1.149	3.5678	1.835	0.10797	0.966697	1	0.259504	1	dpp; Myc	FBgn0000490; FBgn0262656
REACTOME pathway	R-DME-1266738	Developmental Biology	202	5	2.874	1.987	0.991	0.108284	0.965436	1	0.259806	1	Sema2b; wrapper; Act57B; Pkcdelta; CRMP	FBgn0264273; FBgn0025878; FBgn0000044; FBgn0259680; FBgn0023023
GO Biological Processes	GO:0048598	embryonic morphogenesis	262	6	3.448	1.8384	0.878	0.10956	0.960348	1	0.262412	1	5-HT2A; abd-A; dpp; Dtg; htl; stumps	FBgn0087012; FBgn0000014; FBgn0000490; FBgn0038071; FBgn0010389; FBgn0020299
GO Biological Processes	GO:0042051	compound eye photoreceptor development	93	3	1.724	2.5895	1.373	0.109922	0.958917	1	0.262475	1	Smyd4-3; sty; ttk	FBgn0033633; FBgn0014388; FBgn0003870
GO Biological Processes	GO:0001754	eye photoreceptor cell differentiation	203	5	2.874	1.9772	0.983	0.109966	0.958742	1	0.262475	1	Smyd4-3; sty; ttk; CG5921; dpp	FBgn0033633; FBgn0014388; FBgn0003870; FBgn0029835; FBgn0000490
GO Biological Processes	GO:0007472	wing disc morphogenesis	325	7	4.023	1.729	0.79	0.112015	0.950725	1	0.266904	1	Pka-C3; sty; ab; aos; dpp; mwh; Myc	FBgn0000489; FBgn0014388; FBgn0264442; FBgn0004569; FBgn0000490; FBgn0264272; FBgn0262656
GO Biological Processes	GO:0007619	courtship behavior	95	3	1.724	2.535	1.342	0.115225	0.938453	1	0.26846	1	mGluR; Oamb; slo	FBgn0019985; FBgn0024944; FBgn0003429
GO Biological Processes	GO:0007552	metamorphosis	520	10	5.747	1.5438	0.626	0.115262	0.938315	1	0.26846	1	Pka-C3; sqa; sty; ab; aos; dpp; Eip74EF; ftz-f1; mwh; Myc	FBgn0000489; FBgn0259678; FBgn0014388; FBgn0264442; FBgn0004569; FBgn0000490; FBgn0000567; FBgn0001078; FBgn0264272; FBgn0262656
GO Biological Processes	GO:0007156	homophilic cell adhesion via plasma membrane adhesion molecules	47	2	1.149	3.416	1.772	0.116052	0.935348	1	0.26846	1	Cad74A; wrapper	FBgn0036715; FBgn0025878
KEGG Pathway D.mel	path:map00983	Drug metabolism - other enzymes	96	3	1.724	2.5086	1.327	0.117913	0.928439	1	0.26846	1	GstT3; Ugt36F1; CRMP	FBgn0031117; FBgn0027074; FBgn0023023
GO Biological Processes	GO:0007306	eggshell chorion assembly	96	3	1.724	2.5086	1.327	0.117913	0.928439	1	0.26846	1	Cad74A; dpp; ttk	FBgn0036715; FBgn0000490; FBgn0003870
GO Biological Processes	GO:0003333	amino acid transmembrane transport	48	2	1.149	3.3448	1.742	0.120149	0.920279	1	0.271761	1	CG1698; CG17119	FBgn0033443; FBgn0039045
GO Biological Processes	GO:0010004	gastrulation involving germ band extension	48	2	1.149	3.3448	1.742	0.120149	0.920279	1	0.271761	1	5-HT2A; dpp	FBgn0087012; FBgn0000490
GO Biological Processes	GO:0030307	positive regulation of cell growth	48	2	1.149	3.3448	1.742	0.120149	0.920279	1	0.271761	1	Pdk1; Myc	FBgn0020386; FBgn0262656
REACTOME pathway	R-DME-500792	GPCR ligand binding	48	2	1.149	3.3448	1.742	0.120149	0.920279	1	0.271761	1	mGluR; wun2	FBgn0019985; FBgn0041087
GO Biological Processes	GO:0007525	somatic muscle development	98	3	1.724	2.4574	1.297	0.123358	0.908834	1	0.278562	1	htl; Mhc; Poxm	FBgn0010389; FBgn0264695; FBgn0003129
GO Biological Processes	GO:0030335	positive regulation of cell migration	49	2	1.149	3.2766	1.712	0.124282	0.905592	1	0.279281	1	Sema2b; ttk	FBgn0264273; FBgn0003870
GO Biological Processes	GO:0040014	regulation of multicellular organism growth	49	2	1.149	3.2766	1.712	0.124282	0.905592	1	0.279281	1	Pdk1; Myc	FBgn0020386; FBgn0262656
GO Biological Processes	GO:0042745	circadian sleep/wake cycle	49	2	1.149	3.2766	1.712	0.124282	0.905592	1	0.279281	1	Acer; Oamb	FBgn0016122; FBgn0024944
GO Biological Processes	GO:0000904	cell morphogenesis involved in differentiation	530	10	5.747	1.5146	0.599	0.126045	0.899475	1	0.280078	1	Poxm; Ptp36E; Sema2b; sqz; wgn; ab; comm2; ftz-f1; Mtp; NetB	FBgn0003129; FBgn0267486; FBgn0264273; FBgn0010768; FBgn0030941; FBgn0264442; FBgn0041160; FBgn0001078; FBgn0266369; FBgn0015774
GO Biological Processes	GO:0048639	positive regulation of developmental growth	100	3	1.724	2.4083	1.268	0.128893	0.889772	1	0.280078	1	Pdk1; dpp; Myc	FBgn0020386; FBgn0000490; FBgn0262656
GO Biological Processes	GO:0030097	hemopoiesis	101	3	1.724	2.3844	1.254	0.131693	0.880438	1	0.285714	1	sty; dpp; htl	FBgn0014388; FBgn0000490; FBgn0010389
GO Biological Processes	GO:0010629	negative regulation of gene expression	674	12	6.897	1.4292	0.515	0.135873	0.866866	1	0.294321	1	ab; abd-A; Achl; bol; bru3; dpp; Eip78C; lin-28; NfI; Oamb; Smyd4-3; ttk	FBgn0264442; FBgn0000014; FBgn0033936; FBgn0011206; FBgn0264001; FBgn0000490; FBgn0004865; FBgn0035626; FBgn0042696; FBgn0024944; FBgn0033633; FBgn0003870
GO Biological Processes	GO:0009987	cellular process	8313	111	63.793	1.0719	0.1	0.140028	0.853786	1	0.296306	1	5-HT2A; ab; abd-A; Act57B; amd; aos; bol; bru3; c(3)G; Ca-alpha1D; Ca-beta; Cad74A; CG12716; CG12769; CG13284; CG14187; CG18304; CG31999; CG32085; CG33474; CG33521; CG3376; CG4066; CG42296; CG43102; CG43373; CG43897; CG44774; CG5065; CG5177; CG5921; CG6329; CG7990; CG9328; chinmo; comm2; corolla; Cp7Fc; CRMP; dnd; dpp; dpr17; edl; eEF1alpha2; Eip74EF; Eip78C; Ekar; Faa; ftz-f1; Gk2; goe; GstT3; h…	FBgn0087012; FBgn0264442; FBgn0000014; FBgn0000044; FBgn0000075; FBgn0004569; FBgn0011206; FBgn0264001; FBgn0000246; FBgn0001991; FBgn0259822; FBgn0036715; FBgn0030439; FBgn0033252; FBgn0032614; FBgn0036938; FBgn0031869; FBgn0051999; FBgn0052085; FBgn0053474; FBgn0250819; FBgn0034997; FBgn0038011; FBgn0259192; FBgn0262562; FBgn0263131; FBgn0264489; FBgn0266000; FBgn0034145; FBgn0031908; FBgn00298…
GO Biological Processes	GO:0017145	stem cell division	104	3	1.724	2.3156	1.211	0.14022	0.853189	1	0.296306	1	chinmo; dpp; lin-28	FBgn0086758; FBgn0000490; FBgn0035626
GO Biological Processes	GO:0035264	multicellular organism growth	53	2	1.149	3.0293	1.599	0.141138	0.850357	1	0.296883	1	Myc; Pdk1	FBgn0262656; FBgn0020386
GO Biological Processes	GO:2000147	positive regulation of cell motility	53	2	1.149	3.0293	1.599	0.141138	0.850357	1	0.296883	1	Sema2b; ttk	FBgn0264273; FBgn0003870
REACTOME pathway	R-DME-163685	Integration of energy metabolism	53	2	1.149	3.0293	1.599	0.141138	0.850357	1	0.296883	1	Ca-alpha1D; Ca-beta	FBgn0001991; FBgn0259822
GO Biological Processes	GO:0009791	post-embryonic development	680	12	6.897	1.4166	0.502	0.142109	0.847377	1	0.298473	1	ab; aos; dpp; Eip74EF; ftz-f1; htl; mwh; Myc; Pka-C3; Poxm; sqa; sty	FBgn0264442; FBgn0004569; FBgn0000490; FBgn0000567; FBgn0001078; FBgn0010389; FBgn0264272; FBgn0262656; FBgn0000489; FBgn0003129; FBgn0259678; FBgn0014388
GO Biological Processes	GO:0045944	positive regulation of transcription by RNA polymerase II	347	7	4.023	1.6194	0.695	0.143076	0.844432	1	0.300048	1	abd-A; CG12769; Eip74EF; ftz-f1; Myc; NfI; ttk	FBgn0000014; FBgn0033252; FBgn0000567; FBgn0001078; FBgn0262656; FBgn0042696; FBgn0003870
GO Biological Processes	GO:0007411	axon guidance	284	6	3.448	1.696	0.762	0.144142	0.841209	1	0.301825	1	ab; comm2; NetB; Ptp36E; Sema2b; wgn	FBgn0264442; FBgn0041160; FBgn0015774; FBgn0267486; FBgn0264273; FBgn0030941
GO Biological Processes	GO:0031334	positive regulation of protein complex assembly	54	2	1.149	2.9732	1.572	0.145426	0.837358	1	0.304052	1	chinmo; sals	FBgn0086758; FBgn0051374
GO Biological Processes	GO:0010623	programmed cell death involved in cell development	107	3	1.724	2.2507	1.17	0.148929	0.827021	1	0.307543	1	dpp; Eip74EF; wun2	FBgn0000490; FBgn0000567; FBgn0041087
REACTOME pathway	R-DME-1660662	Glycosphingolipid metabolism	55	2	1.149	2.9191	1.546	0.149741	0.82466	1	0.307543	1	Ugt36F1; CG3376	FBgn0027074; FBgn0034997
GO Biological Processes	GO:0009725	response to hormone	165	4	2.299	1.9461	0.961	0.150849	0.821458	1	0.307936	1	ftz-f1; lin-28; Myc; Pdk1	FBgn0001078; FBgn0035626; FBgn0262656; FBgn0020386
GO Biological Processes	GO:0007186	G protein-coupled receptor signaling pathway	226	5	2.874	1.776	0.829	0.152004	0.818145	1	0.309837	1	5-HT2A; CG43373; mGluR; Oamb; Proc-R	FBgn0087012; FBgn0263131; FBgn0019985; FBgn0024944; FBgn0029723
KEGG Pathway D.mel	path:map04391	Hippo signaling pathway - fly	56	2	1.149	2.867	1.52	0.154081	0.81225	1	0.312229	1	Myc; wgn	FBgn0262656; FBgn0030941
GO Biological Processes	GO:0006865	amino acid transport	56	2	1.149	2.867	1.52	0.154081	0.81225	1	0.312229	1	CG1698; CG17119	FBgn0033443; FBgn0039045
GO Biological Processes	GO:0007188	adenylate cyclase-modulating G protein-coupled receptor signaling pathway	56	2	1.149	2.867	1.52	0.154081	0.81225	1	0.312229	1	CG43373; Oamb	FBgn0263131; FBgn0024944
GO Biological Processes	GO:2000243	positive regulation of reproductive process	56	2	1.149	2.867	1.52	0.154081	0.81225	1	0.312229	1	ttk; Oamb	FBgn0003870; FBgn0024944
GO Biological Processes	GO:0042127	regulation of cell population proliferation	228	5	2.874	1.7604	0.816	0.155945	0.80703	1	0.315542	1	CG13284; dpp; htl; lin-28; RyR	FBgn0032614; FBgn0000490; FBgn0010389; FBgn0035626; FBgn0011286
GO Biological Processes	GO:0001736	establishment of planar polarity	110	3	1.724	2.1893	1.13	0.157808	0.801872	1	0.31838	1	aos; mwh; sty	FBgn0004569; FBgn0264272; FBgn0014388
GO Biological Processes	GO:0007164	establishment of tissue polarity	110	3	1.724	2.1893	1.13	0.157808	0.801872	1	0.31838	1	sty; aos; mwh	FBgn0014388; FBgn0004569; FBgn0264272
GO Biological Processes	GO:0070192	chromosome organization involved in meiotic cell cycle	57	2	1.149	2.8167	1.494	0.158446	0.800118	1	0.318823	1	c(3)G; corolla	FBgn0000246; FBgn0267967
GO Biological Processes	GO:0008283	cell population proliferation	359	7	4.023	1.5653	0.646	0.161603	0.791551	1	0.319507	1	CG13284; dpp; htl; lin-28; Myc; Rbp9; RyR	FBgn0032614; FBgn0000490; FBgn0010389; FBgn0035626; FBgn0262656; FBgn0010263; FBgn0011286
GO Biological Processes	GO:0048638	regulation of developmental growth	231	5	2.874	1.7376	0.797	0.161934	0.790662	1	0.319704	1	dpp; Myc; Pdk1; Sema2b; slo	FBgn0000490; FBgn0262656; FBgn0020386; FBgn0264273; FBgn0003429
GO Biological Processes	GO:0002164	larval development	170	4	2.299	1.8888	0.917	0.162605	0.788865	1	0.320571	1	Poxm; sty; dpp; htl	FBgn0003129; FBgn0014388; FBgn0000490; FBgn0010389
GO Biological Processes	GO:0048512	circadian behavior	112	3	1.724	2.1502	1.104	0.163816	0.785643	1	0.322499	1	Acer; Oamb; slo	FBgn0016122; FBgn0024944; FBgn0003429
GO Biological Processes	GO:0007444	imaginal disc development	631	11	6.322	1.3994	0.485	0.164403	0.78409	1	0.323194	1	ab; abd-A; aos; chinmo; dpp; ftz-f1; mwh; Myc; Pka-C3; sqa; sty	FBgn0264442; FBgn0000014; FBgn0004569; FBgn0086758; FBgn0000490; FBgn0001078; FBgn0264272; FBgn0262656; FBgn0000489; FBgn0259678; FBgn0014388
GO Biological Processes	GO:0010628	positive regulation of gene expression	563	10	5.747	1.4259	0.512	0.165356	0.78158	1	0.324605	1	ttk; abd-A; bol; CG12769; dpp; Eip74EF; ftz-f1; lin-28; Myc; NfI	FBgn0003870; FBgn0000014; FBgn0011206; FBgn0033252; FBgn0000490; FBgn0000567; FBgn0001078; FBgn0035626; FBgn0262656; FBgn0042696
REACTOME pathway	R-DME-202424	Downstream TCR signaling	59	2	1.149	2.7212	1.444	0.167244	0.77665	1	0.327698	1	Pdk1; Pkcdelta	FBgn0020386; FBgn0259680
GO Biological Processes	GO:0042325	regulation of phosphorylation	234	5	2.874	1.7153	0.778	0.168016	0.77465	1	0.327698	1	aos; chinmo; dpp; edl; sty	FBgn0004569; FBgn0086758; FBgn0000490; FBgn0023214; FBgn0014388
GO Biological Processes	GO:0007622	rhythmic behavior	114	3	1.724	2.1125	1.079	0.169893	0.769826	1	0.327698	1	Acer; Oamb; slo	FBgn0016122; FBgn0024944; FBgn0003429
GO Biological Processes	GO:0010033	response to organic substance	567	10	5.747	1.4158	0.502	0.170492	0.768295	1	0.327698	1	5-HT2A; dpp; ftz-f1; htl; lin-28; Myc; Pdk1; stumps; sty; Vmat	FBgn0087012; FBgn0000490; FBgn0001078; FBgn0010389; FBgn0035626; FBgn0262656; FBgn0020386; FBgn0020299; FBgn0014388; FBgn0260964
REACTOME pathway	R-DME-170834	Signaling by TGF-beta Receptor Complex	60	2	1.149	2.6759	1.42	0.171674	0.765296	1	0.327698	1	nrv2; dpp	FBgn0015777; FBgn0000490
REACTOME pathway	R-DME-192456	Digestion of dietary lipid	60	2	1.149	2.6759	1.42	0.171674	0.765296	1	0.327698	1	Yp3; Nlg1	FBgn0004047; FBgn0051146
GO Biological Processes	GO:0015672	monovalent inorganic cation transport	175	4	2.299	1.8349	0.876	0.174684	0.757746	1	0.332984	1	SK; slo; CG6329; nrv2	FBgn0029761; FBgn0003429; FBgn0033872; FBgn0015777
GO Biological Processes	GO:0045597	positive regulation of cell differentiation	176	4	2.299	1.8245	0.868	0.177137	0.751692	1	0.335481	1	Myc; Tm2; ttk; Vmat	FBgn0262656; FBgn0004117; FBgn0003870; FBgn0260964
GO Biological Processes	GO:0099504	synaptic vesicle cycle	117	3	1.724	2.0584	1.042	0.179127	0.746839	1	0.335481	1	Nlg1; Syt4; Vmat	FBgn0051146; FBgn0028400; FBgn0260964
GO Biological Processes	GO:0007446	imaginal disc growth	62	2	1.149	2.5895	1.373	0.180591	0.743303	1	0.335481	1	dpp; Myc	FBgn0000490; FBgn0262656
GO Biological Processes	GO:0008406	gonad development	62	2	1.149	2.5895	1.373	0.180591	0.743303	1	0.335481	1	abd-A; htl	FBgn0000014; FBgn0010389
GO Biological Processes	GO:0040008	regulation of growth	305	6	3.448	1.5792	0.659	0.181242	0.741742	1	0.335481	1	CG9328; dpp; Myc; Pdk1; Sema2b; slo	FBgn0032886; FBgn0000490; FBgn0262656; FBgn0020386; FBgn0264273; FBgn0003429
REACTOME pathway	R-DME-1280218	Adaptive Immune System	306	6	3.448	1.574	0.654	0.183098	0.737316	1	0.337389	1	Trpgamma; stumps; CG32085; trpl; Pkcdelta; Pdk1	FBgn0032593; FBgn0020299; FBgn0052085; FBgn0005614; FBgn0259680; FBgn0020386
GO Biological Processes	GO:0061564	axon development	373	7	4.023	1.5065	0.591	0.184513	0.733973	1	0.339224	1	ab; comm2; NetB; Ptp36E; Sema2b; wgn; wrapper	FBgn0264442; FBgn0041160; FBgn0015774; FBgn0267486; FBgn0264273; FBgn0030941; FBgn0025878
KEGG Pathway D.mel	path:map04214	Apoptosis - fly	63	2	1.149	2.5484	1.35	0.185076	0.73265	1	0.339224	1	wgn; Eip74EF	FBgn0030941; FBgn0000567
GO Biological Processes	GO:0042067	establishment of ommatidial planar polarity	63	2	1.149	2.5484	1.35	0.185076	0.73265	1	0.339224	1	aos; sty	FBgn0004569; FBgn0014388
GO Biological Processes	GO:0050770	regulation of axonogenesis	63	2	1.149	2.5484	1.35	0.185076	0.73265	1	0.339224	1	Sema2b; NetB	FBgn0264273; FBgn0015774
GO Biological Processes	GO:0006357	regulation of transcription by RNA polymerase II	721	12	6.897	1.3361	0.418	0.188698	0.724232	1	0.343753	1	ab; abd-A; CG12769; chinmo; dpp; edl; Eip74EF; ftz-f1; Myc; NfI; Oamb; ttk	FBgn0264442; FBgn0000014; FBgn0033252; FBgn0086758; FBgn0000490; FBgn0023214; FBgn0000567; FBgn0001078; FBgn0262656; FBgn0042696; FBgn0024944; FBgn0003870
REACTOME pathway	R-DME-9006936	Signaling by TGFB family members	64	2	1.149	2.5086	1.327	0.189577	0.722215	1	0.343753	1	nrv2; dpp	FBgn0015777; FBgn0000490
GO Biological Processes	GO:0001738	morphogenesis of a polarized epithelium	121	3	1.724	1.9903	0.993	0.191647	0.717498	1	0.343753	1	aos; mwh; sty	FBgn0004569; FBgn0264272; FBgn0014388
KEGG Pathway D.mel	path:map04080	Neuroactive ligand-receptor interaction	65	2	1.149	2.47	1.305	0.194093	0.711991	1	0.347006	1	5-HT2A; mGluR	FBgn0087012; FBgn0019985
GO Biological Processes	GO:0006914	autophagy	183	4	2.299	1.7547	0.811	0.194623	0.710807	1	0.347505	1	CG18304; Eip74EF; Myc; sqa	FBgn0031869; FBgn0000567; FBgn0262656; FBgn0259678
GO Biological Processes	GO:0045927	positive regulation of growth	123	3	1.724	1.9579	0.969	0.197989	0.70336	1	0.352212	1	Pdk1; dpp; Myc	FBgn0020386; FBgn0000490; FBgn0262656
REACTOME pathway	R-DME-202403	TCR signaling	66	2	1.149	2.4326	1.282	0.198622	0.701973	1	0.352212	1	Pkcdelta; Pdk1	FBgn0259680; FBgn0020386
GO Biological Processes	GO:0043408	regulation of MAPK cascade	124	3	1.724	1.9422	0.958	0.201179	0.696418	1	0.352212	1	sty; aos; dpp	FBgn0014388; FBgn0004569; FBgn0000490
KEGG Pathway D.mel	path:map00982	Drug metabolism - cytochrome P450	67	2	1.149	2.3963	1.261	0.203164	0.692152	1	0.353619	1	GstT3; Ugt36F1	FBgn0031117; FBgn0027074
GO Biological Processes	GO:0007422	peripheral nervous system development	68	2	1.149	2.3611	1.239	0.207718	0.682525	1	0.36109	1	abd-A; ttk	FBgn0000014; FBgn0003870
KEGG Pathway D.mel	path:map00980	Metabolism of xenobiotics by cytochrome P450	69	2	1.149	2.3268	1.218	0.212283	0.673084	1	0.365805	1	GstT3; Ugt36F1	FBgn0031117; FBgn0027074
GO Biological Processes	GO:0040017	positive regulation of locomotion	69	2	1.149	2.3268	1.218	0.212283	0.673084	1	0.365805	1	Sema2b; ttk	FBgn0264273; FBgn0003870
REACTOME pathway	R-DME-556833	Metabolism of lipids	458	8	4.598	1.4022	0.488	0.212612	0.672413	1	0.365915	1	wun2; Gk2; Ugt36F1; whd; Rbp; CG6356; CG6006; CG3376	FBgn0041087; FBgn0035266; FBgn0027074; FBgn0261862; FBgn0262483; FBgn0039178; FBgn0063649; FBgn0034997
GO Biological Processes	GO:0045055	regulated exocytosis	70	2	1.149	2.2936	1.198	0.216858	0.663825	1	0.372758	1	PsGEF; Syt4	FBgn0264598; FBgn0028400
GO Biological Processes	GO:0001751	compound eye photoreceptor cell differentiation	192	4	2.299	1.6724	0.742	0.217848	0.661847	1	0.373995	1	Smyd4-3; sty; ttk; dpp	FBgn0033633; FBgn0014388; FBgn0003870; FBgn0000490
GO Biological Processes	GO:0055088	lipid homeostasis	72	2	1.149	2.2299	1.157	0.226033	0.645828	1	0.382815	1	ftz-f1; Myc	FBgn0001078; FBgn0262656
GO Biological Processes	GO:0045165	cell fate commitment	329	6	3.448	1.464	0.55	0.227751	0.64254	1	0.385253	1	abd-A; dpp; htl; nkd; stumps; ttk	FBgn0000014; FBgn0000490; FBgn0010389; FBgn0002945; FBgn0020299; FBgn0003870
GO Biological Processes	GO:0002165	instar larval or pupal development	609	10	5.747	1.3182	0.399	0.228755	0.640629	1	0.38561	1	ab; aos; dpp; Eip74EF; ftz-f1; mwh; Myc; Pka-C3; sqa; sty	FBgn0264442; FBgn0004569; FBgn0000490; FBgn0000567; FBgn0001078; FBgn0264272; FBgn0262656; FBgn0000489; FBgn0259678; FBgn0014388
GO Biological Processes	GO:0007298	border follicle cell migration	133	3	1.724	1.8107	0.857	0.230395	0.637526	1	0.38561	1	ab; Mhc; ttk	FBgn0264442; FBgn0264695; FBgn0003870
GO Biological Processes	GO:0001752	compound eye photoreceptor fate commitment	73	2	1.149	2.1993	1.137	0.230631	0.637082	1	0.38561	1	dpp; ttk	FBgn0000490; FBgn0003870
REACTOME pathway	R-DME-8935690	Digestion	74	2	1.149	2.1696	1.117	0.235236	0.628496	1	0.391211	1	Nlg1; Yp3	FBgn0051146; FBgn0004047
GO Biological Processes	GO:0042157	lipoprotein metabolic process	75	2	1.149	2.1407	1.098	0.239846	0.620068	1	0.396792	1	CG7990; Mtp	FBgn0030997; FBgn0266369
GO Biological Processes	GO:0051124	synaptic growth at neuromuscular junction	137	3	1.724	1.7579	0.814	0.243629	0.613271	1	0.400351	1	Pdk1; slo; Nlg1	FBgn0020386; FBgn0003429; FBgn0051146
GO Biological Processes	GO:0007423	sensory organ development	548	9	5.172	1.3184	0.399	0.244574	0.611589	1	0.401427	1	Smyd4-3; sty; ttk; ab; aos; CG5921; dpp; edl; NetB	FBgn0033633; FBgn0014388; FBgn0003870; FBgn0264442; FBgn0004569; FBgn0029835; FBgn0000490; FBgn0023214; FBgn0015774
GO Biological Processes	GO:0006366	transcription by RNA polymerase II	765	12	6.897	1.2592	0.333	0.245612	0.609751	1	0.402651	1	ab; abd-A; CG12769; chinmo; dpp; edl; Eip74EF; ftz-f1; Myc; NfI; Oamb; ttk	FBgn0264442; FBgn0000014; FBgn0033252; FBgn0086758; FBgn0000490; FBgn0023214; FBgn0000567; FBgn0001078; FBgn0262656; FBgn0042696; FBgn0024944; FBgn0003870
GO Biological Processes	GO:0000165	MAPK cascade	138	3	1.724	1.7451	0.803	0.246957	0.607379	1	0.403788	1	aos; dpp; sty	FBgn0004569; FBgn0000490; FBgn0014388
REACTOME pathway	R-DME-8978868	Fatty acid metabolism	138	3	1.724	1.7451	0.803	0.246957	0.607379	1	0.403788	1	CG6356; CG6006; whd	FBgn0039178; FBgn0063649; FBgn0261862
REACTOME pathway	R-DME-9012999	RHO GTPase cycle	203	4	2.299	1.5818	0.662	0.247182	0.606984	1	0.403788	1	CG43102; Tm2; Ziz; Act57B	FBgn0262562; FBgn0004117; FBgn0260486; FBgn0000044
GO Biological Processes	GO:0007612	learning	77	2	1.149	2.0851	1.06	0.249078	0.603664	1	0.406406	1	mGluR; Oamb	FBgn0019985; FBgn0024944
GO Biological Processes	GO:0042981	regulation of apoptotic process	204	4	2.299	1.574	0.654	0.249892	0.602248	1	0.407038	1	aos; dpp; Myc; Pdk1	FBgn0004569; FBgn0000490; FBgn0262656; FBgn0020386
GO Biological Processes	GO:0030431	sleep	78	2	1.149	2.0584	1.042	0.253699	0.595681	1	0.411517	1	Acer; CG6329	FBgn0016122; FBgn0033872
GO Biological Processes	GO:0008045	motor neuron axon guidance	79	2	1.149	2.0323	1.023	0.258322	0.587839	1	0.418034	1	NetB; Ptp36E	FBgn0015774; FBgn0267486
GO Biological Processes	GO:0008284	positive regulation of cell population proliferation	79	2	1.149	2.0323	1.023	0.258322	0.587839	1	0.418034	1	htl; lin-28	FBgn0010389; FBgn0035626
REACTOME pathway	R-DME-1257604	PIP3 activates AKT signaling	142	3	1.724	1.696	0.762	0.260337	0.584463	1	0.418843	1	htl; Pdk1; stumps	FBgn0010389; FBgn0020386; FBgn0020299
GO Biological Processes	GO:0001932	regulation of protein phosphorylation	209	4	2.299	1.5364	0.62	0.263538	0.579158	1	0.423499	1	sty; aos; chinmo; dpp	FBgn0014388; FBgn0004569; FBgn0086758; FBgn0000490
GO Biological Processes	GO:0009952	anterior/posterior pattern specification	210	4	2.299	1.5291	0.613	0.266284	0.574655	1	0.426689	1	sqa; abd-A; aos; dpp	FBgn0259678; FBgn0000014; FBgn0004569; FBgn0000490
REACTOME pathway	R-DME-5673001	RAF/MAP kinase cascade	144	3	1.724	1.6724	0.742	0.267064	0.573385	1	0.426689	1	Pkcdelta; htl; Act57B	FBgn0259680; FBgn0010389; FBgn0000044
REACTOME pathway	R-DME-8963743	Digestion and absorption	81	2	1.149	1.9821	0.987	0.267571	0.572561	1	0.426689	1	Nlg1; Yp3	FBgn0051146; FBgn0004047
GO Biological Processes	GO:0007389	pattern specification process	563	9	5.172	1.2833	0.36	0.269092	0.570099	1	0.426689	1	sqa; sty; abd-A; aos; dpp; edl; Myc; NetB; nkd	FBgn0259678; FBgn0014388; FBgn0000014; FBgn0004569; FBgn0000490; FBgn0023214; FBgn0262656; FBgn0015774; FBgn0002945
GO Biological Processes	GO:0023014	signal transduction by protein phosphorylation	145	3	1.724	1.6609	0.732	0.270435	0.567937	1	0.427622	1	aos; dpp; sty	FBgn0004569; FBgn0000490; FBgn0014388
REACTOME pathway	R-DME-5684996	MAPK1/MAPK3 signaling	145	3	1.724	1.6609	0.732	0.270435	0.567937	1	0.427622	1	Act57B; Pkcdelta; htl	FBgn0000044; FBgn0259680; FBgn0010389
GO Biological Processes	GO:0046552	photoreceptor cell fate commitment	82	2	1.149	1.9579	0.969	0.272195	0.565119	1	0.429423	1	ttk; dpp	FBgn0003870; FBgn0000490
REACTOME pathway	R-DME-2454202	Fc epsilon receptor (FCERI) signaling	82	2	1.149	1.9579	0.969	0.272195	0.565119	1	0.429423	1	Pkcdelta; Pdk1	FBgn0259680; FBgn0020386
GO Biological Processes	GO:0007297	ovarian follicle cell migration	147	3	1.724	1.6383	0.712	0.277192	0.557219	1	0.433194	1	ttk; ab; Mhc	FBgn0003870; FBgn0264442; FBgn0264695
GO Biological Processes	GO:0051049	regulation of transport	283	5	2.874	1.4183	0.504	0.277819	0.556238	1	0.433194	1	PsGEF; Stacl; Syt4; Ca-beta; CG6329	FBgn0264598; FBgn0263980; FBgn0028400; FBgn0259822; FBgn0033872
GO Biological Processes	GO:0051301	cell division	283	5	2.874	1.4183	0.504	0.277819	0.556238	1	0.433194	1	Act57B; bol; chinmo; dpp; lin-28	FBgn0000044; FBgn0011206; FBgn0086758; FBgn0000490; FBgn0035626
GO Biological Processes	GO:0035220	wing disc development	427	7	4.023	1.316	0.396	0.28346	0.547508	1	0.440269	1	ab; aos; dpp; mwh; Myc; Pka-C3; sty	FBgn0264442; FBgn0004569; FBgn0000490; FBgn0264272; FBgn0262656; FBgn0000489; FBgn0014388
GO Biological Processes	GO:0042594	response to starvation	149	3	1.724	1.6163	0.693	0.283966	0.546734	1	0.440269	1	whd; Myc; Oamb	FBgn0261862; FBgn0262656; FBgn0024944
GO Biological Processes	GO:0046467	membrane lipid biosynthetic process	85	2	1.149	1.8888	0.917	0.286061	0.543541	1	0.440269	1	CG3376; CG7990	FBgn0034997; FBgn0030997
GO Biological Processes	GO:0007409	axonogenesis	358	6	3.448	1.3454	0.428	0.288363	0.540061	1	0.441326	1	Ptp36E; Sema2b; wgn; ab; comm2; NetB	FBgn0267486; FBgn0264273; FBgn0030941; FBgn0264442; FBgn0041160; FBgn0015774
REACTOME pathway	R-DME-112314	Neurotransmitter receptors and postsynaptic signal transmission	86	2	1.149	1.8669	0.901	0.290678	0.536588	1	0.444002	1	CG43373; Ekar	FBgn0263131; FBgn0039916
GO Biological Processes	GO:0006644	phospholipid metabolic process	151	3	1.724	1.5949	0.673	0.290754	0.536474	1	0.444002	1	CG3376; CG7990; wun2	FBgn0034997; FBgn0030997; FBgn0041087
REACTOME pathway	R-DME-5683057	MAPK family signaling cascades	152	3	1.724	1.5844	0.664	0.294153	0.531427	1	0.447448	1	Act57B; htl; Pkcdelta	FBgn0000044; FBgn0010389; FBgn0259680
REACTOME pathway	R-DME-450531	Regulation of mRNA stability by proteins that bind AU-rich elements	87	2	1.149	1.8454	0.884	0.295291	0.52975	1	0.447448	1	Rbp9; Pkcdelta	FBgn0010263; FBgn0259680
GO Biological Processes	GO:0000122	negative regulation of transcription by RNA polymerase II	222	4	2.299	1.4464	0.532	0.29961	0.523443	1	0.452032	1	ab; abd-A; NfI; Oamb	FBgn0264442; FBgn0000014; FBgn0042696; FBgn0024944
GO Biological Processes	GO:0045859	regulation of protein kinase activity	89	2	1.149	1.804	0.851	0.304505	0.516406	1	0.453773	1	sty; aos	FBgn0014388; FBgn0004569
GO Biological Processes	GO:0045995	regulation of embryonic development	89	2	1.149	1.804	0.851	0.304505	0.516406	1	0.453773	1	ttk; Yp3	FBgn0003870; FBgn0004047
GO Biological Processes	GO:0007417	central nervous system development	295	5	2.874	1.3606	0.444	0.30682	0.513117	1	0.455941	1	ab; chinmo; ftz-f1; htl; PsGEF	FBgn0264442; FBgn0086758; FBgn0001078; FBgn0010389; FBgn0264598
GO Biological Processes	GO:0009953	dorsal/ventral pattern formation	156	3	1.724	1.5438	0.626	0.307772	0.511772	1	0.456864	1	aos; dpp; sty	FBgn0004569; FBgn0000490; FBgn0014388
GO Biological Processes	GO:0042752	regulation of circadian rhythm	90	2	1.149	1.7839	0.835	0.309104	0.509896	1	0.458349	1	Acer; Oamb	FBgn0016122; FBgn0024944
GO Biological Processes	GO:0006163	purine nucleotide metabolic process	157	3	1.724	1.5339	0.617	0.311181	0.506987	1	0.459263	1	CG43373; CG5065; Pde1c	FBgn0263131; FBgn0034145; FBgn0264815
GO Biological Processes	GO:0007623	circadian rhythm	157	3	1.724	1.5339	0.617	0.311181	0.506987	1	0.459263	1	slo; Acer; Oamb	FBgn0003429; FBgn0016122; FBgn0024944
GO Biological Processes	GO:0009416	response to light stimulus	157	3	1.724	1.5339	0.617	0.311181	0.506987	1	0.459263	1	Trpgamma; trpl; Ekar	FBgn0032593; FBgn0005614; FBgn0039916
GO Biological Processes	GO:0048592	eye morphogenesis	369	6	3.448	1.3053	0.384	0.31224	0.505511	1	0.459263	1	Smyd4-3; sty; ttk; aos; CG5921; dpp	FBgn0033633; FBgn0014388; FBgn0003870; FBgn0004569; FBgn0029835; FBgn0000490
GO Biological Processes	GO:0009259	ribonucleotide metabolic process	158	3	1.724	1.5242	0.608	0.314591	0.502253	1	0.459583	1	CG43373; CG5065; Pde1c	FBgn0263131; FBgn0034145; FBgn0264815
GO Biological Processes	GO:0031344	regulation of cell projection organization	158	3	1.724	1.5242	0.608	0.314591	0.502253	1	0.459583	1	PsGEF; Sema2b; NetB	FBgn0264598; FBgn0264273; FBgn0015774
GO Biological Processes	GO:0043086	negative regulation of catalytic activity	92	2	1.149	1.7451	0.803	0.318283	0.497187	1	0.464485	1	aos; sty	FBgn0004569; FBgn0014388
GO Biological Processes	GO:0048608	reproductive structure development	93	2	1.149	1.7264	0.788	0.322862	0.490983	1	0.466244	1	abd-A; htl	FBgn0000014; FBgn0010389
GO Biological Processes	GO:0098656	anion transmembrane transport	93	2	1.149	1.7264	0.788	0.322862	0.490983	1	0.466244	1	CG1698; CG17119	FBgn0033443; FBgn0039045
GO Biological Processes	GO:0009966	regulation of signal transduction	745	11	6.322	1.1853	0.245	0.32467	0.488558	1	0.468365	1	aos; CG43102; dpp; edl; lin-28; nkd; Pdk1; PsGEF; sqa; sty; Ziz	FBgn0004569; FBgn0262562; FBgn0000490; FBgn0023214; FBgn0035626; FBgn0002945; FBgn0020386; FBgn0264598; FBgn0259678; FBgn0014388; FBgn0260486
GO Biological Processes	GO:0048663	neuron fate commitment	94	2	1.149	1.708	0.772	0.327434	0.484876	1	0.47186	1	ttk; dpp	FBgn0003870; FBgn0000490
GO Biological Processes	GO:0019693	ribose phosphate metabolic process	162	3	1.724	1.4866	0.572	0.32824	0.483809	1	0.472529	1	CG43373; CG5065; Pde1c	FBgn0263131; FBgn0034145; FBgn0264815
REACTOME pathway	R-DME-983231	Factors involved in megakaryocyte development and platelet production	95	2	1.149	1.69	0.757	0.331998	0.478865	1	0.476449	1	pkaap; Ziz	FBgn0040079; FBgn0260486
GO Biological Processes	GO:0043067	regulation of programmed cell death	235	4	2.299	1.3664	0.45	0.336235	0.473357	1	0.481374	1	Pdk1; aos; dpp; Myc	FBgn0020386; FBgn0004569; FBgn0000490; FBgn0262656
KEGG Pathway D.mel	path:map04146	peroxisome	96	2	1.149	1.6724	0.742	0.336553	0.472947	1	0.481374	1	CG5065; CG33474	FBgn0034145; FBgn0053474
GO Biological Processes	GO:0001654	eye development	455	7	4.023	1.235	0.305	0.339261	0.469466	1	0.481374	1	Smyd4-3; sty; ttk; aos; CG5921; dpp; NetB	FBgn0033633; FBgn0014388; FBgn0003870; FBgn0004569; FBgn0029835; FBgn0000490; FBgn0015774
GO Biological Processes	GO:0051046	regulation of secretion	97	2	1.149	1.6552	0.727	0.341099	0.46712	1	0.48299	1	PsGEF; Syt4	FBgn0264598; FBgn0028400
REACTOME pathway	R-DME-8856828	Clathrin-mediated endocytosis	97	2	1.149	1.6552	0.727	0.341099	0.46712	1	0.48299	1	Syt4; Act57B	FBgn0028400; FBgn0000044
GO Biological Processes	GO:0009880	embryonic pattern specification	238	4	2.299	1.3492	0.432	0.344726	0.462526	1	0.487627	1	dpp; edl; Myc; nkd	FBgn0000490; FBgn0023214; FBgn0262656; FBgn0002945
KEGG Pathway D.mel	path:map04140	Autophagy - animal	99	2	1.149	1.6217	0.698	0.350161	0.455732	1	0.492793	1	Pkcdelta; Pdk1	FBgn0287828; FBgn0020386
GO Biological Processes	GO:0045893	positive regulation of transcription, DNA-templated	461	7	4.023	1.2189	0.286	0.351437	0.454153	1	0.494085	1	ttk; abd-A; CG12769; Eip74EF; ftz-f1; Myc; NfI	FBgn0003870; FBgn0000014; FBgn0033252; FBgn0000567; FBgn0001078; FBgn0262656; FBgn0042696
GO Biological Processes	GO:0006996	organelle organization	2076	28	16.092	1.0827	0.115	0.354639	0.450214	1	0.496283	1	Prm; PsGEF; Rbp; sals; Syt4; tal-1A; tal-2A; tal-3A; tal-AA; Tm2; tn; up; wupA; Zasp66; c(3)G; CG13284; CG33474; CG33521; CG43102; CG43897; chinmo; corolla; dnd; dpp; Mhc; Mlc2; mwh; Myc	FBgn0003149; FBgn0264598; FBgn0262483; FBgn0051374; FBgn0028400; FBgn0259730; FBgn0259731; FBgn0259732; FBgn0259733; FBgn0004117; FBgn0265356; FBgn0004169; FBgn0283471; FBgn0035917; FBgn0000246; FBgn0032614; FBgn0053474; FBgn0250819; FBgn0262562; FBgn0264489; FBgn0086758; FBgn0267967; FBgn0038916; FBgn0000490; FBgn0264695; FBgn0002773; FBgn0264272; FBgn0262656
GO Biological Processes	GO:0007416	synapse assembly	170	3	1.724	1.4166	0.502	0.355514	0.449144	1	0.496283	1	slo; Nlg1; Pdk1	FBgn0003429; FBgn0051146; FBgn0020386
GO Biological Processes	GO:0007611	learning or memory	172	3	1.724	1.4002	0.486	0.362316	0.440913	1	0.502921	1	CRMP; mGluR; Oamb	FBgn0023023; FBgn0019985; FBgn0024944
GO Biological Processes	GO:0006643	membrane lipid metabolic process	105	2	1.149	1.5291	0.613	0.377082	0.423564	1	0.516992	1	CG3376; CG7990	FBgn0034997; FBgn0030997
GO Biological Processes	GO:0006887	exocytosis	105	2	1.149	1.5291	0.613	0.377082	0.423564	1	0.516992	1	PsGEF; Syt4	FBgn0264598; FBgn0028400
GO Biological Processes	GO:0035218	leg disc development	105	2	1.149	1.5291	0.613	0.377082	0.423564	1	0.516992	1	dpp; ftz-f1	FBgn0000490; FBgn0001078
GO Biological Processes	GO:0010506	regulation of autophagy	106	2	1.149	1.5146	0.599	0.381526	0.418476	1	0.519477	1	CG18304; Myc	FBgn0031869; FBgn0262656
KEGG Pathway D.mel	path:map04310	Wnt signaling pathway	107	2	1.149	1.5005	0.585	0.385957	0.413462	1	0.524477	1	Myc; nkd	FBgn0262656; FBgn0002945
GO Biological Processes	GO:0045132	meiotic chromosome segregation	109	2	1.149	1.473	0.559	0.394776	0.403649	1	0.531237	1	c(3)G; corolla	FBgn0000246; FBgn0267967
GO Biological Processes	GO:0045892	negative regulation of transcription, DNA-templated	408	6	3.448	1.1805	0.239	0.398768	0.399279	1	0.536087	1	ab; abd-A; Eip78C; NfI; Oamb; ttk	FBgn0264442; FBgn0000014; FBgn0004865; FBgn0042696; FBgn0024944; FBgn0003870
REACTOME pathway	R-DME-9006931	Signaling by Nuclear Receptors	110	2	1.149	1.4596	0.546	0.399164	0.398848	1	0.536098	1	whd; Pdk1	FBgn0261862; FBgn0020386
GO Biological Processes	GO:0048565	digestive tract development	112	2	1.149	1.4335	0.52	0.407896	0.38945	1	0.54465	1	abd-A; dpp	FBgn0000014; FBgn0000490
GO Biological Processes	GO:0050769	positive regulation of neurogenesis	112	2	1.149	1.4335	0.52	0.407896	0.38945	1	0.54465	1	Myc; Vmat	FBgn0262656; FBgn0260964
GO Biological Processes	GO:0051252	regulation of RNA metabolic process	1266	17	9.77	1.078	0.108	0.4099	0.387322	1	0.545219	1	Poxm; ttk; ab; abd-A; bol; bru3; CG12769; chinmo; dpp; edl; Eip74EF; Eip78C; ftz-f1; lin-28; Myc; NfI; Oamb	FBgn0003129; FBgn0003870; FBgn0264442; FBgn0000014; FBgn0011206; FBgn0264001; FBgn0033252; FBgn0086758; FBgn0000490; FBgn0023214; FBgn0000567; FBgn0004865; FBgn0001078; FBgn0035626; FBgn0262656; FBgn0042696; FBgn0024944
GO Biological Processes	GO:0050803	regulation of synapse structure or activity	188	3	1.724	1.281	0.357	0.416202	0.380696	1	0.552211	1	Act57B; Ekar; slo	FBgn0000044; FBgn0039916; FBgn0003429
GO Biological Processes	GO:0006310	DNA recombination	116	2	1.149	1.3841	0.469	0.425175	0.371433	1	0.560144	1	c(3)G; corolla	FBgn0000246; FBgn0267967
GO Biological Processes	GO:0007447	imaginal disc pattern formation	116	2	1.149	1.3841	0.469	0.425175	0.371433	1	0.560144	1	abd-A; dpp	FBgn0000014; FBgn0000490
GO Biological Processes	GO:0048749	compound eye development	421	6	3.448	1.1441	0.194	0.427724	0.368836	1	0.562966	1	Smyd4-3; sty; ttk; aos; dpp; NetB	FBgn0033633; FBgn0014388; FBgn0003870; FBgn0004569; FBgn0000490; FBgn0015774
REACTOME pathway	R-DME-168256	Immune System	888	12	6.897	1.0848	0.117	0.428318	0.368234	1	0.563212	1	trpl; tn; CG32085; Pdk1; Trpgamma; eEF1alpha2; Pkcdelta; goe; Nep2; Act57B; stumps; Mp20	FBgn0005614; FBgn0265356; FBgn0052085; FBgn0020386; FBgn0032593; FBgn0000557; FBgn0259680; FBgn0027528; FBgn0027570; FBgn0000044; FBgn0020299; FBgn0002789
GO Biological Processes	GO:0001745	compound eye morphogenesis	347	5	2.874	1.1567	0.21	0.435068	0.361443	1	0.569918	1	aos; dpp; Smyd4-3; sty; ttk	FBgn0004569; FBgn0000490; FBgn0033633; FBgn0014388; FBgn0003870
GO Biological Processes	GO:0050877	nervous system process	581	8	4.598	1.1053	0.144	0.437554	0.358968	1	0.572009	1	CG5921; CRMP; dpr17; mGluR; nrv2; Oamb; Trpgamma; trpl	FBgn0029835; FBgn0023023; FBgn0051361; FBgn0019985; FBgn0015777; FBgn0024944; FBgn0032593; FBgn0005614
GO Biological Processes	GO:0006913	nucleocytoplasmic transport	120	2	1.149	1.3379	0.42	0.44219	0.354391	1	0.57543	1	chinmo; edl	FBgn0086758; FBgn0023214
GO Biological Processes	GO:0016042	lipid catabolic process	120	2	1.149	1.3379	0.42	0.44219	0.354391	1	0.57543	1	Yp3; CG3376	FBgn0004047; FBgn0034997
GO Biological Processes	GO:0006629	lipid metabolic process	508	7	4.023	1.1062	0.146	0.447513	0.349195	1	0.579627	1	CG3376; CG5065; CG6282; CG7990; Gk2; wun2; Yp3	FBgn0034997; FBgn0034145; FBgn0035914; FBgn0030997; FBgn0035266; FBgn0041087; FBgn0004047
GO Biological Processes	GO:0009314	response to radiation	199	3	1.724	1.2102	0.275	0.452416	0.344462	1	0.585218	1	Ekar; Trpgamma; trpl	FBgn0039916; FBgn0032593; FBgn0005614
GO Biological Processes	GO:0010975	regulation of neuron projection development	123	2	1.149	1.3053	0.384	0.454769	0.342209	1	0.587375	1	NetB; Sema2b	FBgn0015774; FBgn0264273
GO Biological Processes	GO:0009117	nucleotide metabolic process	200	3	1.724	1.2041	0.268	0.455665	0.341354	1	0.587982	1	CG43373; CG5065; Pde1c	FBgn0263131; FBgn0034145; FBgn0264815
GO Biological Processes	GO:0007613	memory	124	2	1.149	1.2948	0.373	0.458926	0.338257	1	0.58965	1	CRMP; mGluR	FBgn0023023; FBgn0019985
GO Biological Processes	GO:0010941	regulation of cell death	280	4	2.299	1.1468	0.198	0.462476	0.33491	1	0.592896	1	aos; dpp; Myc; Pdk1	FBgn0004569; FBgn0000490; FBgn0262656; FBgn0020386
GO Biological Processes	GO:0006753	nucleoside phosphate metabolic process	204	3	1.724	1.1805	0.239	0.468578	0.329218	1	0.597946	1	CG43373; CG5065; Pde1c	FBgn0263131; FBgn0034145; FBgn0264815
GO Biological Processes	GO:0050906	detection of stimulus involved in sensory perception	128	2	1.149	1.2543	0.327	0.47537	0.322968	1	0.603271	1	Trpgamma; trpl	FBgn0032593; FBgn0005614
GO Biological Processes	GO:0044770	cell cycle phase transition	131	2	1.149	1.2256	0.293	0.487505	0.312021	1	0.61528	1	bol; CG5921	FBgn0011206; FBgn0029835
GO Biological Processes	GO:0009798	axis specification	211	3	1.724	1.1414	0.191	0.490845	0.309056	1	0.61893	1	aos; dpp; sty	FBgn0004569; FBgn0000490; FBgn0014388
GO Biological Processes	GO:0007163	establishment or maintenance of cell polarity	219	3	1.724	1.0997	0.137	0.515726	0.287581	1	0.641525	1	aos; mwh; sty	FBgn0004569; FBgn0264272; FBgn0014388
GO Biological Processes	GO:0009792	embryo development ending in birth or egg hatching	222	3	1.724	1.0848	0.117	0.524891	0.279931	1	0.649999	1	Yp3; dpp; Myc	FBgn0004047; FBgn0000490; FBgn0262656
GO Biological Processes	GO:0006979	response to oxidative stress	141	2	1.149	1.1387	0.187	0.526669	0.278462	1	0.651617	1	Oamb; whd	FBgn0024944; FBgn0261862
GO Biological Processes	GO:0015711	organic anion transport	142	2	1.149	1.1306	0.177	0.530474	0.275336	1	0.6534	1	CG1698; CG17119	FBgn0033443; FBgn0039045
GO Biological Processes	GO:0008610	lipid biosynthetic process	226	3	1.724	1.0656	0.092	0.536962	0.270057	1	0.660214	1	CG3376; CG5065; CG7990	FBgn0034997; FBgn0034145; FBgn0030997
GO Biological Processes	GO:0044255	cellular lipid metabolic process	391	5	2.874	1.0265	0.038	0.539723	0.267829	1	0.66302	1	wun2; CG3376; CG5065; CG7990; Gk2	FBgn0041087; FBgn0034997; FBgn0034145; FBgn0030997; FBgn0035266
GO Biological Processes	GO:0060341	regulation of cellular localization	148	2	1.149	1.0848	0.117	0.552865	0.257381	1	0.670816	1	Stacl; Syt4	FBgn0263980; FBgn0028400
GO Biological Processes	GO:0072657	protein localization to membrane	148	2	1.149	1.0848	0.117	0.552865	0.257381	1	0.670816	1	Nlg1; Stacl	FBgn0051146; FBgn0263980
GO Biological Processes	GO:0006355	regulation of transcription, DNA-templated	1137	14	8.046	0.9884	-0.017	0.558744	0.252787	1	0.674397	1	Poxm; ttk; ab; abd-A; CG12769; chinmo; dpp; edl; Eip74EF; Eip78C; ftz-f1; Myc; NfI; Oamb	FBgn0003129; FBgn0003870; FBgn0264442; FBgn0000014; FBgn0033252; FBgn0086758; FBgn0000490; FBgn0023214; FBgn0000567; FBgn0004865; FBgn0001078; FBgn0262656; FBgn0042696; FBgn0024944
GO Biological Processes	GO:0046486	glycerolipid metabolic process	150	2	1.149	1.0703	0.098	0.560161	0.251687	1	0.675517	1	CG7990; Gk2	FBgn0030997; FBgn0035266
GO Biological Processes	GO:0009948	anterior/posterior axis specification	151	2	1.149	1.0633	0.089	0.563777	0.248892	1	0.676337	1	aos; dpp	FBgn0004569; FBgn0000490
GO Biological Processes	GO:0006417	regulation of translation	152	2	1.149	1.0563	0.079	0.567372	0.246132	1	0.680059	1	bol; bru3	FBgn0011206; FBgn0264001
GO Biological Processes	GO:0050807	regulation of synapse organization	156	2	1.149	1.0292	0.042	0.581539	0.235421	1	0.691047	1	slo; Act57B	FBgn0003429; FBgn0000044
REACTOME pathway	R-DME-212436	Generic Transcription Pathway	494	6	3.448	0.975	-0.037	0.583064	0.234284	1	0.692264	1	nrv2; Eip74EF; Myc; ftz-f1; dpp; CG12769	FBgn0015777; FBgn0000567; FBgn0262656; FBgn0001078; FBgn0000490; FBgn0033252
GO Biological Processes	GO:0009968	negative regulation of signal transduction	328	4	2.299	0.979	-0.031	0.586887	0.231445	1	0.694416	1	sty; aos; edl; nkd	FBgn0014388; FBgn0004569; FBgn0023214; FBgn0002945
REACTOME pathway	R-DME-168249	Innate Immune System	668	8	4.598	0.9614	-0.057	0.596345	0.224502	1	0.701403	1	Nep2; tn; Mp20; Pkcdelta; eEF1alpha2; Pdk1; Act57B; goe	FBgn0027570; FBgn0265356; FBgn0002789; FBgn0259680; FBgn0000557; FBgn0020386; FBgn0000044; FBgn0027528
GO Biological Processes	GO:0006790	sulfur compound metabolic process	161	2	1.149	0.9972	-0.004	0.598768	0.222741	1	0.703655	1	CG5065; GstT3	FBgn0034145; FBgn0031117
REACTOME pathway	R-DME-6798695	Neutrophil degranulation	504	6	3.448	0.9557	-0.065	0.602734	0.219874	1	0.706654	1	Mp20; eEF1alpha2; goe; Nep2; Pkcdelta; tn	FBgn0002789; FBgn0000557; FBgn0027528; FBgn0027570; FBgn0259680; FBgn0265356
GO Biological Processes	GO:0010608	posttranscriptional regulation of gene expression	249	3	1.724	0.9672	-0.048	0.602855	0.219787	1	0.706654	1	bol; bru3; lin-28	FBgn0011206; FBgn0264001; FBgn0035626
GO Biological Processes	GO:0010468	regulation of gene expression	1586	19	10.92	0.9617	-0.056	0.608034	0.216072	1	0.712121	1	Poxm; Smyd4-3; ttk; ab; abd-A; Achl; bol; bru3; CG12769; chinmo; dpp; edl; Eip74EF; Eip78C; ftz-f1; lin-28; Myc; NfI; Oamb	FBgn0003129; FBgn0033633; FBgn0003870; FBgn0264442; FBgn0000014; FBgn0033936; FBgn0011206; FBgn0264001; FBgn0033252; FBgn0086758; FBgn0000490; FBgn0023214; FBgn0000567; FBgn0004865; FBgn0001078; FBgn0035626; FBgn0262656; FBgn0042696; FBgn0024944
GO Biological Processes	GO:0009056	catabolic process	1027	12	6.897	0.938	-0.092	0.633925	0.197962	1	0.734065	1	amd; bol; CG18304; CG32085; CG3376; CRMP; Eip74EF; Faa; Myc; sqa; tn; Yp3	FBgn0000075; FBgn0011206; FBgn0031869; FBgn0052085; FBgn0034997; FBgn0023023; FBgn0000567; FBgn0016013; FBgn0262656; FBgn0259678; FBgn0265356; FBgn0004047
GO Biological Processes	GO:0005975	carbohydrate metabolic process	264	3	1.724	0.9122	-0.133	0.642391	0.192201	1	0.742916	1	CG5177; Gk2; Myc	FBgn0031908; FBgn0035266; FBgn0262656
GO Biological Processes	GO:1901565	organonitrogen compound catabolic process	526	6	3.448	0.9157	-0.127	0.644206	0.190975	1	0.74377	1	tn; amd; CG32085; CG3376; CRMP; Faa	FBgn0265356; FBgn0000075; FBgn0052085; FBgn0034997; FBgn0023023; FBgn0016013
GO Biological Processes	GO:0032270	positive regulation of cellular protein metabolic process	272	3	1.724	0.8854	-0.176	0.662324	0.17893	1	0.759611	1	bol; dpp; Oamb	FBgn0011206; FBgn0000490; FBgn0024944
REACTOME pathway	R-DME-1430728	Metabolism	1224	14	8.046	0.9182	-0.123	0.670933	0.173321	1	0.76531	1	CRMP; Faa; CG3376; CG6356; Ca-alpha1D; CG6006; Rbp; GstT3; Ca-beta; CG31121; Ugt36F1; Gk2; whd; wun2	FBgn0023023; FBgn0016013; FBgn0034997; FBgn0039178; FBgn0001991; FBgn0063649; FBgn0262483; FBgn0031117; FBgn0259822; FBgn0051121; FBgn0027074; FBgn0035266; FBgn0261862; FBgn0041087
REACTOME pathway	R-DME-5252538	Drosophila signaling pathways	184	2	1.149	0.8726	-0.197	0.671169	0.173168	1	0.76531	1	mwh; Pdk1	FBgn0264272; FBgn0020386
GO Biological Processes	GO:0006351	transcription, DNA-templated	1236	14	8.046	0.9093	-0.137	0.685145	0.164217	1	0.774717	1	ab; abd-A; CG12769; chinmo; dpp; edl; Eip74EF; Eip78C; ftz-f1; Myc; NfI; Oamb; Poxm; ttk	FBgn0264442; FBgn0000014; FBgn0033252; FBgn0086758; FBgn0000490; FBgn0023214; FBgn0000567; FBgn0004865; FBgn0001078; FBgn0262656; FBgn0042696; FBgn0024944; FBgn0003129; FBgn0003870
GO Biological Processes	GO:0030031	cell projection assembly	189	2	1.149	0.8495	-0.235	0.685443	0.164029	1	0.774717	1	dnd; PsGEF	FBgn0038916; FBgn0264598
GO Biological Processes	GO:0034622	cellular protein-containing complex assembly	552	6	3.448	0.8726	-0.197	0.689767	0.161297	1	0.776902	1	bru3; chinmo; Mhc; mwh; PsGEF; sals	FBgn0264001; FBgn0086758; FBgn0264695; FBgn0264272; FBgn0264598; FBgn0051374
GO Biological Processes	GO:0006520	cellular amino acid metabolic process	192	2	1.149	0.8362	-0.258	0.693763	0.158789	1	0.780131	1	amd; Faa	FBgn0000075; FBgn0016013
GO Biological Processes	GO:0016311	dephosphorylation	196	2	1.149	0.8191	-0.288	0.704575	0.152073	1	0.789345	1	Ptp36E; wun2	FBgn0267486; FBgn0041087
GO Biological Processes	GO:0051321	meiotic cell cycle	297	3	1.724	0.8109	-0.302	0.719405	0.143027	1	0.798568	1	bol; c(3)G; corolla	FBgn0011206; FBgn0000246; FBgn0267967
GO Biological Processes	GO:0007626	locomotory behavior	205	2	1.149	0.7832	-0.353	0.727748	0.138019	1	0.805242	1	tn; Trpgamma	FBgn0265356; FBgn0032593
GO Biological Processes	GO:0040003	chitin-based cuticle development	208	2	1.149	0.7719	-0.374	0.735125	0.133639	1	0.811456	1	amd; ttk	FBgn0000075; FBgn0003870
GO Biological Processes	GO:0006508	proteolysis	938	10	5.747	0.8558	-0.225	0.739367	0.13114	1	0.814049	1	Acer; CG10405; CG12374; CG32085; CG45002; CG8170; goe; Nep2; Oamb; tn	FBgn0016122; FBgn0038431; FBgn0033774; FBgn0052085; FBgn0266354; FBgn0033365; FBgn0027528; FBgn0027570; FBgn0024944; FBgn0265356
GO Biological Processes	GO:0098813	nuclear chromosome segregation	211	2	1.149	0.7609	-0.394	0.742332	0.129402	1	0.815047	1	c(3)G; corolla	FBgn0000246; FBgn0267967
REACTOME pathway	R-DME-73857	RNA Polymerase II Transcription	590	6	3.448	0.8164	-0.293	0.749209	0.125397	1	0.820126	1	Eip74EF; Myc; ftz-f1; CG12769; dpp; nrv2	FBgn0000567; FBgn0262656; FBgn0001078; FBgn0033252; FBgn0000490; FBgn0015777
GO Biological Processes	GO:0043161	proteasome-mediated ubiquitin-dependent protein catabolic process	223	2	1.149	0.72	-0.474	0.769513	0.113784	1	0.835403	1	CG32085; tn	FBgn0052085; FBgn0265356
GO Biological Processes	GO:0061024	membrane organization	230	2	1.149	0.6981	-0.518	0.784197	0.105575	1	0.846636	1	Nlg1; Syt4	FBgn0051146; FBgn0028400
GO Biological Processes	GO:0032940	secretion by cell	231	2	1.149	0.695	-0.525	0.786226	0.104453	1	0.847554	1	PsGEF; Syt4	FBgn0264598; FBgn0028400
GO Biological Processes	GO:0007059	chromosome segregation	232	2	1.149	0.692	-0.531	0.788239	0.103342	1	0.84774	1	c(3)G; corolla	FBgn0000246; FBgn0267967
GO Biological Processes	GO:0010498	proteasomal protein catabolic process	238	2	1.149	0.6746	-0.568	0.799971	0.0969255	1	0.858354	1	CG32085; tn	FBgn0052085; FBgn0265356
GO Biological Processes	GO:0050790	regulation of catalytic activity	353	3	1.724	0.6822	-0.552	0.819949	0.0862129	1	0.875711	1	aos; Oamb; sty	FBgn0004569; FBgn0024944; FBgn0014388
GO Biological Processes	GO:0042335	cuticle development	250	2	1.149	0.6422	-0.639	0.821729	0.0852716	1	0.876933	1	ttk; amd	FBgn0003870; FBgn0000075
REACTOME pathway	R-DME-74160	Gene expression (Transcription)	660	6	3.448	0.7298	-0.454	0.836429	0.077571	1	0.887095	1	dpp; ftz-f1; nrv2; Myc; Eip74EF; CG12769	FBgn0000490; FBgn0001078; FBgn0015777; FBgn0262656; FBgn0000567; FBgn0033252
GO Biological Processes	GO:0000280	nuclear division	365	3	1.724	0.6598	-0.6	0.837027	0.0772605	1	0.887095	1	c(3)G; corolla; wupA	FBgn0000246; FBgn0267967; FBgn0283471
GO Biological Processes	GO:0006464	cellular protein modification process	1312	13	7.471	0.7954	-0.33	0.843093	0.0741246	1	0.891472	1	Pka-C3; Pkcdelta; Prm; Ptp36E; sqa; sty; tn; aos; CG7990; chinmo; dpp; htl; Pdk1	FBgn0000489; FBgn0259680; FBgn0003149; FBgn0267486; FBgn0259678; FBgn0014388; FBgn0265356; FBgn0004569; FBgn0030997; FBgn0086758; FBgn0000490; FBgn0010389; FBgn0020386
GO Biological Processes	GO:1901575	organic substance catabolic process	858	8	4.598	0.7485	-0.418	0.845505	0.0728838	1	0.89334	1	amd; bol; CG32085; CG3376; CRMP; Faa; tn; Yp3	FBgn0000075; FBgn0011206; FBgn0052085; FBgn0034997; FBgn0023023; FBgn0016013; FBgn0265356; FBgn0004047
GO Biological Processes	GO:0031323	regulation of cellular metabolic process	1953	20	11.494	0.8221	-0.283	0.856976	0.0670312	1	0.903388	1	Poxm; sty; ttk; ab; abd-A; aos; bol; bru3; CG12769; CG18304; chinmo; dpp; edl; Eip74EF; Eip78C; ftz-f1; lin-28; Myc; NfI; Oamb	FBgn0003129; FBgn0014388; FBgn0003870; FBgn0264442; FBgn0000014; FBgn0004569; FBgn0011206; FBgn0264001; FBgn0033252; FBgn0031869; FBgn0086758; FBgn0000490; FBgn0023214; FBgn0000567; FBgn0004865; FBgn0001078; FBgn0035626; FBgn0262656; FBgn0042696; FBgn0024944
GO Biological Processes	GO:0071702	organic substance transport	787	7	4.023	0.714	-0.486	0.866012	0.062476	1	0.911522	1	CG1698; CG17119; Mtp; PsGEF; Slc45-1; Syt4; Vmat	FBgn0033443; FBgn0039045; FBgn0266369; FBgn0264598; FBgn0035968; FBgn0028400; FBgn0260964
GO Biological Processes	GO:0009617	response to bacterium	281	2	1.149	0.5714	-0.807	0.868462	0.0612491	1	0.913405	1	Yp3; htl	FBgn0004047; FBgn0010389
GO Biological Processes	GO:0019222	regulation of metabolic process	2171	22	12.644	0.8135	-0.298	0.880563	0.0552396	1	0.924023	1	Poxm; Smyd4-3; sty; ttk; ab; abd-A; Achl; aos; bol; bru3; CG12769; CG18304; chinmo; dpp; edl; Eip74EF; Eip78C; ftz-f1; lin-28; Myc; NfI; Oamb	FBgn0003129; FBgn0033633; FBgn0014388; FBgn0003870; FBgn0264442; FBgn0000014; FBgn0033936; FBgn0004569; FBgn0011206; FBgn0264001; FBgn0033252; FBgn0031869; FBgn0086758; FBgn0000490; FBgn0023214; FBgn0000567; FBgn0004865; FBgn0001078; FBgn0035626; FBgn0262656; FBgn0042696; FBgn0024944
GO Biological Processes	GO:0016192	vesicle-mediated transport	518	4	2.299	0.6199	-0.69	0.890909	0.0501665	1	0.933462	1	PsGEF; Syt4; Vmat; Nlg1	FBgn0264598; FBgn0028400; FBgn0260964; FBgn0051146
GO Biological Processes	GO:0006511	ubiquitin-dependent protein catabolic process	307	2	1.149	0.523	-0.935	0.898723	0.0463741	1	0.940224	1	tn; CG32085	FBgn0265356; FBgn0052085
GO Biological Processes	GO:0019941	modification-dependent protein catabolic process	311	2	1.149	0.5162	-0.954	0.902762	0.0444268	1	0.943021	1	CG32085; tn	FBgn0052085; FBgn0265356
GO Biological Processes	GO:0006259	DNA metabolic process	319	2	1.149	0.5033	-0.991	0.910394	0.0407704	1	0.946701	1	c(3)G; corolla	FBgn0000246; FBgn0267967
GO Biological Processes	GO:0006139	nucleobase-containing compound metabolic process	2420	24	13.793	0.7961	-0.329	0.913019	0.0395203	1	0.948716	1	ab; abd-A; bol; bru3; c(3)G; CG12769; CG43373; CG5065; chinmo; corolla; CRMP; dpp; edl; Eip74EF; Eip78C; ftz-f1; lin-28; Myc; NfI; Oamb; Pde1c; Poxm; ttk; Ugt36F1	FBgn0264442; FBgn0000014; FBgn0011206; FBgn0264001; FBgn0000246; FBgn0033252; FBgn0263131; FBgn0034145; FBgn0086758; FBgn0267967; FBgn0023023; FBgn0000490; FBgn0023214; FBgn0000567; FBgn0004865; FBgn0001078; FBgn0035626; FBgn0262656; FBgn0042696; FBgn0024944; FBgn0264815; FBgn0003129; FBgn0003870; FBgn0027074
GO Biological Processes	GO:0007283	spermatogenesis	325	2	1.149	0.494	-1.017	0.915749	0.0382236	1	0.950838	1	bol; Pdk1	FBgn0011206; FBgn0020386
KEGG Pathway D.mel	path:map01100	Metabolic pathways	1153	10	5.747	0.6962	-0.522	0.917355	0.0374624	1	0.951637	1	GstT3; CG5177; Pde1c; Ugt36F1; amd; CG3376; Gk2; CRMP; Faa; wun2	FBgn0031117; FBgn0031908; FBgn0264815; FBgn0027074; FBgn0000075; FBgn0034997; FBgn0035266; FBgn0023023; FBgn0016013; FBgn0041087
GO Biological Processes	GO:0051603	proteolysis involved in cellular protein catabolic process	341	2	1.149	0.4708	-1.087	0.928602	0.0321705	1	0.959856	1	tn; CG32085	FBgn0265356; FBgn0052085
GO Biological Processes	GO:0044257	cellular protein catabolic process	345	2	1.149	0.4654	-1.103	0.931514	0.0308105	1	0.962147	1	CG32085; tn	FBgn0052085; FBgn0265356
GO Biological Processes	GO:0030163	protein catabolic process	373	2	1.149	0.4304	-1.216	0.948978	0.0227438	1	0.975084	1	CG32085; tn	FBgn0052085; FBgn0265356
GO Biological Processes	GO:0034613	cellular protein localization	612	4	2.299	0.5247	-0.93	0.950144	0.0222105	1	0.975557	1	RIC-3; Stacl; corolla; Nlg1	FBgn0050296; FBgn0263980; FBgn0267967; FBgn0051146
REACTOME pathway	R-DME-597592	Post-translational protein modification	730	5	2.874	0.5498	-0.863	0.953339	0.0207528	1	0.976654	1	CG32085; ftz-f1; Act57B; dpp; eEF1alpha2	FBgn0052085; FBgn0001078; FBgn0000044; FBgn0000490; FBgn0000557
GO Biological Processes	GO:0048232	male gamete generation	385	2	1.149	0.417	-1.262	0.95509	0.0199559	1	0.976654	1	Pdk1; bol	FBgn0020386; FBgn0011206
GO Biological Processes	GO:0016070	RNA metabolic process	1920	17	9.77	0.7108	-0.492	0.955164	0.0199219	1	0.976654	1	Poxm; ttk; ab; abd-A; bol; bru3; CG12769; chinmo; dpp; edl; Eip74EF; Eip78C; ftz-f1; lin-28; Myc; NfI; Oamb	FBgn0003129; FBgn0003870; FBgn0264442; FBgn0000014; FBgn0011206; FBgn0264001; FBgn0033252; FBgn0086758; FBgn0000490; FBgn0023214; FBgn0000567; FBgn0004865; FBgn0001078; FBgn0035626; FBgn0262656; FBgn0042696; FBgn0024944
REACTOME pathway	R-DME-199991	Membrane Trafficking	392	2	1.149	0.4096	-1.288	0.958326	0.0184866	1	0.978867	1	Act57B; Syt4	FBgn0000044; FBgn0028400
REACTOME pathway	R-DME-5653656	Vesicle-mediated transport	394	2	1.149	0.4075	-1.295	0.959209	0.0180866	1	0.979045	1	Act57B; Syt4	FBgn0000044; FBgn0028400
GO Biological Processes	GO:0019752	carboxylic acid metabolic process	404	2	1.149	0.3974	-1.331	0.963364	0.0162095	1	0.98256	1	amd; Faa	FBgn0000075; FBgn0016013
GO Biological Processes	GO:0008104	protein localization	776	5	2.874	0.5172	-0.951	0.968134	0.0140645	1	0.985563	1	corolla; Nlg1; pkaap; RIC-3; Stacl	FBgn0267967; FBgn0051146; FBgn0040079; FBgn0050296; FBgn0263980
GO Biological Processes	GO:0006082	organic acid metabolic process	420	2	1.149	0.3823	-1.387	0.969183	0.0135943	1	0.985585	1	amd; Faa	FBgn0000075; FBgn0016013
GO Biological Processes	GO:0019538	protein metabolic process	2919	27	15.517	0.7425	-0.43	0.971359	0.0126203	1	0.987072	1	Acer; aos; bol; bru3; CG10405; CG12374; CG32085; CG45002; CG7990; CG8170; chinmo; dpp; eEF1alpha2; goe; htl; Mtp; Nep2; Oamb; Pdk1; Pka-C3; Pkcdelta; Prm; Ptp36E; RIC-3; sqa; sty; tn	FBgn0016122; FBgn0004569; FBgn0011206; FBgn0264001; FBgn0038431; FBgn0033774; FBgn0052085; FBgn0266354; FBgn0030997; FBgn0033365; FBgn0086758; FBgn0000490; FBgn0000557; FBgn0027528; FBgn0010389; FBgn0266369; FBgn0027570; FBgn0024944; FBgn0020386; FBgn0000489; FBgn0259680; FBgn0003149; FBgn0267486; FBgn0050296; FBgn0259678; FBgn0014388; FBgn0265356
GO Biological Processes	GO:0070727	cellular macromolecule localization	693	4	2.299	0.4634	-1.11	0.975805	0.0106371	1	0.989407	1	RIC-3; Stacl; corolla; Nlg1	FBgn0050296; FBgn0263980; FBgn0267967; FBgn0051146
REACTOME pathway	R-DME-8953854	Metabolism of RNA	480	2	1.149	0.3345	-1.58	0.984063	0.00697724	1	0.995589	1	Rbp9; Pkcdelta	FBgn0010263; FBgn0259680
REACTOME pathway	R-DME-392499	Metabolism of proteins	1007	6	3.448	0.4783	-1.064	0.988398	0.00506806	1	0.997056	1	dpp; Acer; Act57B; eEF1alpha2; CG32085; ftz-f1	FBgn0000490; FBgn0016122; FBgn0000044; FBgn0000557; FBgn0052085; FBgn0001078
GO Biological Processes	GO:0000278	mitotic cell cycle	516	2	1.149	0.3111	-1.685	0.989349	0.0046505	1	0.997287	1	Act57B; CG5921	FBgn0000044; FBgn0029835
GO Biological Processes	GO:0006807	nitrogen compound metabolic process	5312	52	29.885	0.7858	-0.348	0.990313	0.00422743	1	0.997531	1	Pka-C3; Pkcdelta; Poxm; Prm; Ptp36E; RIC-3; sqa; sty; tn; ttk; Ugt36F1; whd; ab; abd-A; Acer; amd; aos; bol; bru3; c(3)G; CG10405; CG12374; CG12769; CG32085; CG3376; CG42296; CG43373; CG45002; CG5065; CG7990; CG8170; chinmo; corolla; CRMP; dpp; edl; eEF1alpha2; Eip74EF; Eip78C; Faa; ftz-f1; goe; GstT3; htl; lin-28; Mtp; Myc; Nep2; NfI; Oamb; Pde1c; Pdk1	FBgn0000489; FBgn0259680; FBgn0003129; FBgn0003149; FBgn0267486; FBgn0050296; FBgn0259678; FBgn0014388; FBgn0265356; FBgn0003870; FBgn0027074; FBgn0261862; FBgn0264442; FBgn0000014; FBgn0016122; FBgn0000075; FBgn0004569; FBgn0011206; FBgn0264001; FBgn0000246; FBgn0038431; FBgn0033774; FBgn0033252; FBgn0052085; FBgn0034997; FBgn0259192; FBgn0263131; FBgn0266354; FBgn0034145; FBgn0030997; FBgn00333…
GO Biological Processes	GO:0009058	biosynthetic process	2914	24	13.793	0.6612	-0.597	0.993924	0.00264695	1	0.999804	1	Poxm; ttk; ab; abd-A; bol; bru3; CG12769; CG3376; CG43373; CG5065; CG5177; CG7990; chinmo; CRMP; dpp; edl; eEF1alpha2; Eip74EF; Eip78C; ftz-f1; Gk2; Myc; NfI; Oamb	FBgn0003129; FBgn0003870; FBgn0264442; FBgn0000014; FBgn0011206; FBgn0264001; FBgn0033252; FBgn0034997; FBgn0263131; FBgn0034145; FBgn0031908; FBgn0030997; FBgn0086758; FBgn0023023; FBgn0000490; FBgn0023214; FBgn0000557; FBgn0000567; FBgn0004865; FBgn0001078; FBgn0035266; FBgn0262656; FBgn0042696; FBgn0024944
GO Biological Processes	GO:0006396	RNA processing	621	2	1.149	0.2585	-1.952	0.996799	0.00139254	1	0.999804	1	bru3; lin-28	FBgn0264001; FBgn0035626
GO Biological Processes	GO:0010467	gene expression	2792	21	12.069	0.6038	-0.728	0.997987	0.000875088	1	0.999804	1	ab; abd-A; Achl; bol; bru3; CG12769; chinmo; dpp; edl; eEF1alpha2; Eip74EF; Eip78C; ftz-f1; lin-28; Myc; NfI; Oamb; Poxm; RIC-3; Smyd4-3; ttk	FBgn0264442; FBgn0000014; FBgn0033936; FBgn0011206; FBgn0264001; FBgn0033252; FBgn0086758; FBgn0000490; FBgn0023214; FBgn0000557; FBgn0000567; FBgn0004865; FBgn0001078; FBgn0035626; FBgn0262656; FBgn0042696; FBgn0024944; FBgn0003129; FBgn0050296; FBgn0033633; FBgn0003870
GO Biological Processes	GO:0006412	translation	813	3	1.724	0.2962	-1.755	0.998052	0.000846876	1	0.999804	1	bol; bru3; eEF1alpha2	FBgn0011206; FBgn0264001; FBgn0000557
GO Biological Processes	GO:0006518	peptide metabolic process	955	4	2.299	0.3362	-1.573	0.998147	0.000805381	1	0.999804	1	bol; bru3; eEF1alpha2; GstT3	FBgn0011206; FBgn0264001; FBgn0000557; FBgn0031117
GO Biological Processes	GO:0046907	intracellular transport	678	2	1.149	0.2368	-2.078	0.998357	0.000714144	1	0.999804	1	chinmo; edl	FBgn0086758; FBgn0023214
GO Biological Processes	GO:0051276	chromosome organization	758	2	1.149	0.2118	-2.239	0.999365	0.000275773	1	0.999839	1	c(3)G; corolla	FBgn0000246; FBgn0267967
GO Biological Processes	GO:0044237	cellular metabolic process	5541	47	27.011	0.6809	-0.554	0.999839	7.00168e-05	1	0.999839	1	ab; abd-A; amd; aos; bol; bru3; c(3)G; CG12769; CG18304; CG32085; CG3376; CG42296; CG43373; CG5065; CG5177; CG7990; chinmo; corolla; CRMP; dpp; edl; eEF1alpha2; Eip74EF; Eip78C; Faa; ftz-f1; Gk2; GstT3; htl; lin-28; Myc; NfI; Oamb; Pde1c; Pdk1; Pka-C3; Pkcdelta; Poxm; Prm; Ptp36E; sqa; sty; tn; ttk; Ugt36F1; whd; wun2	FBgn0264442; FBgn0000014; FBgn0000075; FBgn0004569; FBgn0011206; FBgn0264001; FBgn0000246; FBgn0033252; FBgn0031869; FBgn0052085; FBgn0034997; FBgn0259192; FBgn0263131; FBgn0034145; FBgn0031908; FBgn0030997; FBgn0086758; FBgn0267967; FBgn0023023; FBgn0000490; FBgn0023214; FBgn0000557; FBgn0000567; FBgn0004865; FBgn0016013; FBgn0001078; FBgn0035266; FBgn0031117; FBgn0010389; FBgn0035626; FBgn02626…
