# Supplementary material for: Deciphering the Impact of AKT1 Pathogenic Variants in Juvenile Granulosa Cell Tumors Using a Drosophila Model
Source: Mol Cell Proteomics. 2025 Nov 13;24(12):101466. doi: 10.1016/j.mcpro.2025.101466 (PMC12757477; doi:10.1016/j.mcpro.2025.101466)
Supplement: Table S11 [file mmc12.xlsx]

## Sheet: Feuil1
Table S12: PANGEA (PAthway, Network and Gene-set Enrichment Analysis) analysis for DEGs form red cluster on figure 7
Gene Set Category	Gene Set ID	Gene Set Name	Gene Set Size	Count Overlap Gene	Percentage Genes in Gene Set	Fold Enrichment	log2 fold	P value	P value calc log_10	Bonferroni	Benjamini & Hochberg	Benjamini & Yekutieli	Overlaping Gene Symbols	Overlapping Gene IDs
REACTOME pathway	R-DME-1430728	Metabolism	1224	36	22.222	2.5359	1.342	1.37345e-07	6.86219	0.000187202	0.000187202	0.00145924	CG16700; Spn88Ea; mino; Dhap-at; Dgat2; CG4872; CG5009; CG34194; Pgd; Sap-r; SLC5A11; Bmcp; Pi3K21B; FASN1; oys; CG1941; CAH2; Cerk; puml; CG10026; Orct2; MFS16; Hmgs; CG7860; Hsp83; CG8026; AcCoAS; CG9436; CG9527; Fdh; Got2; GstT4; Akt1; crq; CG5958; Zw	FBgn0030816; FBgn0028984; FBgn0027579; FBgn0040212; FBgn0033215; FBgn0030799; FBgn0027572; FBgn0085223; FBgn0004654; FBgn0000416; FBgn0031998; FBgn0036199; FBgn0020622; FBgn0283427; FBgn0033476; FBgn0033214; FBgn0027843; FBgn0037315; FBgn0033226; FBgn0032785; FBgn0086365; FBgn0034611; FBgn0010611; FBgn0030653; FBgn0001233; FBgn0033391; FBgn0012034; FBgn0033101; FBgn0031813; FBgn0011768; FBgn00011…
GO Biological Processes	GO:0055085	transmembrane transport	629	22	13.58	3.0157	1.592	3.5737e-06	5.44688	0.00487096	0.00243548	0.0189846	Bmcp; CG10505; CG12531; CG13907; CG15279; CG16700; CG32091; CG4562; CG4607; CG4822; CG5853; CG6125; CG8026; Fer1HCH; Fer2LCH; MFS14; MFS16; mrva; Orct2; Pmp70; SLC5A11; Zip99C	FBgn0036199; FBgn0034612; FBgn0031064; FBgn0035173; FBgn0028886; FBgn0030816; FBgn0052091; FBgn0038740; FBgn0029932; FBgn0031220; FBgn0032167; FBgn0038337; FBgn0033391; FBgn0015222; FBgn0015221; FBgn0010651; FBgn0034611; FBgn0035763; FBgn0086365; FBgn0031069; FBgn0031998; FBgn0039714
GO Biological Processes	GO:0044255	cellular lipid metabolic process	391	16	9.877	3.5283	1.819	1.25955e-05	4.89978	0.0171677	0.00321598	0.0250687	AcCoAS; Akt1; Cerk; CG17544; CG5009; CG9527; Dhap-at; FASN1; Hmgs; Hnf4; Hydr2; Lsd-1; mino; oys; Pi3K21B; Sap-r	FBgn0012034; FBgn0010379; FBgn0037315; FBgn0032775; FBgn0027572; FBgn0031813; FBgn0040212; FBgn0283427; FBgn0010611; FBgn0004914; FBgn0014906; FBgn0039114; FBgn0027579; FBgn0033476; FBgn0020622; FBgn0000416
REACTOME pathway	R-DME-76002	Platelet activation, signaling and aggregation	190	11	6.79	4.9918	2.32	1.32478e-05	4.87786	0.0180567	0.00321598	0.0250687	Act42A; Spn88Ea; Tep3; CG10505; Pi3K21B; Tep2; Akt1; CG4562; Vinc; Sap-r; crq	FBgn0000043; FBgn0028984; FBgn0041181; FBgn0034612; FBgn0020622; FBgn0041182; FBgn0010379; FBgn0038740; FBgn0004397; FBgn0000416; FBgn0015924
REACTOME pathway	R-DME-194138	Signaling by VEGF	46	6	3.704	11.2464	3.491	1.41569e-05	4.84903	0.0192959	0.00321598	0.0250687	Akt1; trbl; Pak3; Act42A; p38c; Hsp83	FBgn0010379; FBgn0028978; FBgn0044826; FBgn0000043; FBgn0267339; FBgn0001233
REACTOME pathway	R-DME-4420097	VEGFA-VEGFR2 Pathway	46	6	3.704	11.2464	3.491	1.41569e-05	4.84903	0.0192959	0.00321598	0.0250687	Act42A; Akt1; Hsp83; Pak3; trbl; p38c	FBgn0000043; FBgn0010379; FBgn0001233; FBgn0044826; FBgn0028978; FBgn0267339
REACTOME pathway	R-DME-556833	Metabolism of lipids	458	17	10.494	3.2004	1.678	2.35351e-05	4.62828	0.0320783	0.00458262	0.0357216	CG5009; Hmgs; mino; CG9527; FASN1; CG9436; CG1941; CG34194; oys; Dgat2; Pi3K21B; puml; Orct2; Spn88Ea; Dhap-at; Cerk; Sap-r	FBgn0027572; FBgn0010611; FBgn0027579; FBgn0031813; FBgn0283427; FBgn0033101; FBgn0033214; FBgn0085223; FBgn0033476; FBgn0033215; FBgn0020622; FBgn0033226; FBgn0086365; FBgn0028984; FBgn0040212; FBgn0037315; FBgn0000416
REACTOME pathway	R-DME-114608	Platelet degranulation	139	9	5.556	5.5827	2.481	3.44118e-05	4.46329	0.0469033	0.00583319	0.0454699	Tep3; Sap-r; CG10505; Act42A; Spn88Ea; Vinc; CG4562; Tep2; crq	FBgn0041181; FBgn0000416; FBgn0034612; FBgn0000043; FBgn0028984; FBgn0004397; FBgn0038740; FBgn0041182; FBgn0015924
REACTOME pathway	R-DME-76005	Response to elevated platelet cytosolic Ca2+	141	9	5.556	5.5035	2.46	3.8517e-05	4.41435	0.0524987	0.00583319	0.0454699	crq; Tep3; Act42A; Spn88Ea; Sap-r; Tep2; Vinc; CG10505; CG4562	FBgn0015924; FBgn0041181; FBgn0000043; FBgn0028984; FBgn0000416; FBgn0041182; FBgn0004397; FBgn0034612; FBgn0038740
REACTOME pathway	R-DME-5218920	VEGFR2 mediated vascular permeability	19	4	2.469	18.152	4.182	5.89917e-05	4.22921	0.0804056	0.00804056	0.0626764	Hsp83; trbl; Akt1; Pak3	FBgn0001233; FBgn0028978; FBgn0010379; FBgn0044826
REACTOME pathway	R-DME-1369062	ABC transporters in lipid homeostasis	20	4	2.469	17.2444	4.108	7.30754e-05	4.13623	0.0996017	0.00898036	0.0700021	CG5853; Pmp70; CG32091; CG4822	FBgn0032167; FBgn0031069; FBgn0052091; FBgn0031220
REACTOME pathway	R-DME-8848584	Wax and plasmalogen biosynthesis	8	3	1.852	32.3333	5.015	8.21744e-05	4.08526	0.112004	0.00898036	0.0700021	Dhap-at; CG1941; Dgat2	FBgn0040212; FBgn0033214; FBgn0033215
GO Biological Processes	GO:0006629	lipid metabolic process	508	17	10.494	2.8854	1.529	8.56527e-05	4.06726	0.116745	0.00898036	0.0700021	AcCoAS; Akt1; Cerk; CG17544; CG5009; CG9527; Dhap-at; FASN1; Hmgs; Hnf4; Hydr2; Lsd-1; mino; Npc2b; oys; Pi3K21B; Sap-r	FBgn0012034; FBgn0010379; FBgn0037315; FBgn0032775; FBgn0027572; FBgn0031813; FBgn0040212; FBgn0283427; FBgn0010611; FBgn0004914; FBgn0014906; FBgn0039114; FBgn0027579; FBgn0038198; FBgn0033476; FBgn0020622; FBgn0000416
REACTOME pathway	R-DME-168249	Innate Immune System	668	20	12.346	2.5815	1.368	9.30403e-05	4.03133	0.126814	0.00905814	0.0706084	Tep3; p38c; Hsp83; Pak3; CG33523; crq; CG14696; Cp1; Pi3K21B; Leash; Meltrin; Spn88Ea; Tep2; Sap-r; Npc2b; Fer2LCH; Act42A; Ptp52F; Vinc; Fer1HCH	FBgn0041181; FBgn0267339; FBgn0001233; FBgn0044826; FBgn0053523; FBgn0015924; FBgn0037853; FBgn0013770; FBgn0020622; FBgn0037856; FBgn0265140; FBgn0028984; FBgn0041182; FBgn0000416; FBgn0038198; FBgn0015221; FBgn0000043; FBgn0034085; FBgn0004397; FBgn0015222
REACTOME pathway	R-DME-75109	Triglyceride biosynthesis	9	3	1.852	28.7407	4.845	0.000122212	3.91289	0.166575	0.011105	0.0865636	CG1941; mino; Dgat2	FBgn0033214; FBgn0027579; FBgn0033215
REACTOME pathway	R-DME-109582	Hemostasis	300	12	7.407	3.4489	1.786	0.00019726	3.70496	0.268865	0.0168041	0.130988	Act42A; CG10505; Akt1; CG4562; Vinc; Pi3K21B; Klp68D; Tep3; Spn88Ea; Sap-r; Tep2; crq	FBgn0000043; FBgn0034612; FBgn0010379; FBgn0038740; FBgn0004397; FBgn0020622; FBgn0004381; FBgn0041181; FBgn0028984; FBgn0000416; FBgn0041182; FBgn0015924
REACTOME pathway	R-DME-168256	Immune System	888	23	14.198	2.2332	1.159	0.00023579	3.62747	0.321382	0.0169292	0.131964	CG33523; Hsp83; Cp1; p38c; crq; Leash; Npc2b; Meltrin; Fer2LCH; Fer1HCH; CG14696; Akt1; Spn88Ea; Ptp52F; Act42A; Vinc; C3G; Pi3K21B; Tep2; trbl; Pak3; Sap-r; Tep3	FBgn0053523; FBgn0001233; FBgn0013770; FBgn0267339; FBgn0015924; FBgn0037856; FBgn0038198; FBgn0265140; FBgn0015221; FBgn0015222; FBgn0037853; FBgn0010379; FBgn0028984; FBgn0034085; FBgn0000043; FBgn0004397; FBgn0259228; FBgn0020622; FBgn0041182; FBgn0028978; FBgn0044826; FBgn0000416; FBgn0041181
REACTOME pathway	R-DME-389356	CD28 co-stimulation	11	3	1.852	23.5152	4.556	0.00023599	3.62711	0.321655	0.0169292	0.131964	trbl; Pak3; Akt1	FBgn0028978; FBgn0044826; FBgn0010379
REACTOME pathway	R-DME-8964058	HDL remodeling	11	3	1.852	23.5152	4.556	0.00023599	3.62711	0.321655	0.0169292	0.131964	CG32091; CG4822; CG5853	FBgn0052091; FBgn0031220; FBgn0032167
REACTOME pathway	R-DME-196854	Metabolism of vitamins and cofactors	145	8	4.938	4.7571	2.25	0.00028593	3.54374	0.389723	0.0194862	0.151895	CG9436; FASN1; CG5958; Akt1; CG8026; Hsp83; CG10026; SLC5A11	FBgn0033101; FBgn0283427; FBgn0031913; FBgn0010379; FBgn0033391; FBgn0001233; FBgn0032785; FBgn0031998
KEGG Pathway D.mel	path:map00480	Glutathione metabolism	79	6	3.704	6.5485	2.711	0.000306634	3.51338	0.417942	0.019902	0.155137	Pgd; GstT4; Zw; GstD1; GstD5; Dip-B	FBgn0004654; FBgn0030484; FBgn0004057; FBgn0001149; FBgn0010041; FBgn0000454
GO Biological Processes	GO:0010038	response to metal ion	54	5	3.086	7.9835	2.997	0.00039437	3.4041	0.537527	0.0202998	0.158238	CG10505; Fer1HCH; Fer2LCH; Syt12; Zip99C	FBgn0034612; FBgn0015222; FBgn0015221; FBgn0261085; FBgn0039714
GO Biological Processes	GO:0010106	cellular response to iron ion starvation	3	2	1.235	57.4815	5.845	0.000398011	3.4001	0.542489	0.0202998	0.158238	Fer1HCH; Fer2LCH	FBgn0015222; FBgn0015221
GO Biological Processes	GO:0098711	iron ion import across plasma membrane	3	2	1.235	57.4815	5.845	0.000398011	3.4001	0.542489	0.0202998	0.158238	Fer1HCH; Fer2LCH	FBgn0015222; FBgn0015221
REACTOME pathway	R-DME-165158	Activation of AKT2	3	2	1.235	57.4815	5.845	0.000398011	3.4001	0.542489	0.0202998	0.158238	trbl; Akt1	FBgn0028978; FBgn0010379
REACTOME pathway	R-DME-8963899	Plasma lipoprotein remodeling	13	3	1.852	19.8974	4.315	0.000402125	3.39564	0.548096	0.0202998	0.158238	CG32091; CG5853; CG4822	FBgn0052091; FBgn0032167; FBgn0031220
REACTOME pathway	R-DME-8979227	Triglyceride metabolism	13	3	1.852	19.8974	4.315	0.000402125	3.39564	0.548096	0.0202998	0.158238	Dgat2; mino; CG1941	FBgn0033215; FBgn0027579; FBgn0033214
REACTOME pathway	R-DME-1483257	Phospholipid metabolism	118	7	4.321	5.1149	2.355	0.000444994	3.35165	0.606527	0.0214183	0.166956	Dhap-at; Pi3K21B; oys; CG1941; Dgat2; mino; puml	FBgn0040212; FBgn0020622; FBgn0033476; FBgn0033214; FBgn0033215; FBgn0027579; FBgn0033226
REACTOME pathway	R-DME-1483206	Glycerophospholipid biosynthesis	85	6	3.704	6.0863	2.606	0.000455708	3.34131	0.62113	0.0214183	0.166956	Dhap-at; CG1941; puml; Dgat2; mino; oys	FBgn0040212; FBgn0033214; FBgn0033226; FBgn0033215; FBgn0027579; FBgn0033476
GO Biological Processes	GO:0016042	lipid catabolic process	120	7	4.321	5.0296	2.33	0.000492506	3.30759	0.671286	0.0216141	0.168482	Akt1; CG17544; CG5009; CG9527; Hnf4; Hydr2; Lsd-1	FBgn0010379; FBgn0032775; FBgn0027572; FBgn0031813; FBgn0004914; FBgn0014906; FBgn0039114
GO Biological Processes	GO:0006826	iron ion transport	14	3	1.852	18.4762	4.208	0.000507447	3.29461	0.691651	0.0216141	0.168482	Fer1HCH; Fer2LCH; Zip99C	FBgn0015222; FBgn0015221; FBgn0039714
GO Biological Processes	GO:0046464	acylglycerol catabolic process	14	3	1.852	18.4762	4.208	0.000507447	3.29461	0.691651	0.0216141	0.168482	Akt1; Hydr2; Lsd-1	FBgn0010379; FBgn0014906; FBgn0039114
GO Biological Processes	GO:0031669	cellular response to nutrient levels	89	6	3.704	5.8127	2.539	0.000582914	3.2344	0.794511	0.0240761	0.187674	Buffy; daw; Fer1HCH; Fer2LCH; Ilp6; sug	FBgn0040491; FBgn0031461; FBgn0015222; FBgn0015221; FBgn0044047; FBgn0033782
REACTOME pathway	R-DME-388841	Costimulation by the CD28 family	15	3	1.852	17.2444	4.108	0.000628924	3.2014	0.857223	0.0250823	0.195517	Akt1; trbl; Pak3	FBgn0010379; FBgn0028978; FBgn0044826
GO Biological Processes	GO:0007450	dorsal/ventral pattern formation, imaginal disc	60	5	3.086	7.1852	2.845	0.000644078	3.19106	0.877879	0.0250823	0.195517	AnxB9; cbt; CG1943; CG8369; MFS14	FBgn0000083; FBgn0043364; FBgn0037468; FBgn0040532; FBgn0010651
GO Biological Processes	GO:0030258	lipid modification	93	6	3.704	5.5627	2.476	0.000736121	3.13305	1	0.0262609	0.204705	CG17544; CG5009; CG9527; Hnf4; oys; Pi3K21B	FBgn0032775; FBgn0027572; FBgn0031813; FBgn0004914; FBgn0033476; FBgn0020622
REACTOME pathway	R-DME-382551	Transport of small molecules	449	14	8.642	2.6884	1.427	0.000742599	3.12925	1	0.0262609	0.204705	CG4562; CG5853; CG16700; Fer1HCH; Fer2LCH; SLC5A11; CG15279; Pmp70; CG4822; CG4607; CG32091; Orct2; CG10505; Npc2b	FBgn0038740; FBgn0032167; FBgn0030816; FBgn0015222; FBgn0015221; FBgn0031998; FBgn0028886; FBgn0031069; FBgn0031220; FBgn0029932; FBgn0052091; FBgn0086365; FBgn0034612; FBgn0038198
GO Biological Processes	GO:0006641	triglyceride metabolic process	36	4	2.469	9.5802	3.26	0.000769021	3.11406	1	0.0262609	0.204705	Akt1; FASN1; Lsd-1; mino	FBgn0010379; FBgn0283427; FBgn0039114; FBgn0027579
GO Biological Processes	GO:0034440	lipid oxidation	36	4	2.469	9.5802	3.26	0.000769021	3.11406	1	0.0262609	0.204705	CG17544; CG5009; CG9527; Hnf4	FBgn0032775; FBgn0027572; FBgn0031813; FBgn0004914
KEGG Pathway D.mel	md:M00006	Pentose phosphate pathway, oxidative phase, glucose 6P => ribulose 5P	4	2	1.235	43.1111	5.43	0.000789948	3.1024	1	0.0262609	0.204705	Pgd; Zw	FBgn0004654; FBgn0004057
REACTOME pathway	R-DME-71384	Ethanol oxidation	4	2	1.235	43.1111	5.43	0.000789948	3.1024	1	0.0262609	0.204705	Fdh; AcCoAS	FBgn0011768; FBgn0012034
REACTOME pathway	R-DME-9006934	Signaling by Receptor Tyrosine Kinases	173	8	4.938	3.9872	1.995	0.000923207	3.0347	1	0.0286246	0.223129	trbl; Pak3; Pi3K21B; Akt1; Act42A; Hsp83; p38c; C3G	FBgn0028978; FBgn0044826; FBgn0020622; FBgn0010379; FBgn0000043; FBgn0001233; FBgn0267339; FBgn0259228
GO Biological Processes	GO:0045321	leukocyte activation	17	3	1.852	15.2157	3.927	0.000924051	3.0343	1	0.0286246	0.223129	crq; PGRP-LC; PGRP-LD	FBgn0015924; FBgn0035976; FBgn0260458
REACTOME pathway	R-DME-109704	PI3K Cascade	17	3	1.852	15.2157	3.927	0.000924051	3.0343	1	0.0286246	0.223129	trbl; Akt1; Pi3K21B	FBgn0028978; FBgn0010379; FBgn0020622
KEGG Pathway D.mel	path:map02010	ABC transporters	38	4	2.469	9.076	3.182	0.000946496	3.02388	1	0.0286683	0.22347	CG4822; CG5853; CG32091; CG4562	FBgn0031220; FBgn0032167; FBgn0052091; FBgn0038740
REACTOME pathway	R-DME-382556	ABC-family proteins mediated transport	98	6	3.704	5.2789	2.4	0.000969449	3.01348	1	0.0287252	0.223914	CG4562; CG4822; CG32091; Pmp70; CG10505; CG5853	FBgn0038740; FBgn0031220; FBgn0052091; FBgn0031069; FBgn0034612; FBgn0032167
REACTOME pathway	R-DME-112399	IRS-mediated signalling	18	3	1.852	14.3704	3.845	0.00109946	2.95882	1	0.0307037	0.239337	trbl; Pi3K21B; Akt1	FBgn0028978; FBgn0020622; FBgn0010379
REACTOME pathway	R-DME-2428928	IRS-related events triggered by IGF1R	18	3	1.852	14.3704	3.845	0.00109946	2.95882	1	0.0307037	0.239337	Pi3K21B; trbl; Akt1	FBgn0020622; FBgn0028978; FBgn0010379
REACTOME pathway	R-DME-8978868	Fatty acid metabolism	138	7	4.321	4.3736	2.129	0.00112795	2.94771	1	0.0307037	0.239337	FASN1; Orct2; CG9527; CG9436; CG1941; CG5009; Dgat2	FBgn0283427; FBgn0086365; FBgn0031813; FBgn0033101; FBgn0033214; FBgn0027572; FBgn0033215
GO Biological Processes	GO:0055072	iron ion homeostasis	19	3	1.852	13.614	3.767	0.00129455	2.88788	1	0.0307037	0.239337	Fer1HCH; Fer2LCH; Zip99C	FBgn0015222; FBgn0015221; FBgn0039714
REACTOME pathway	R-DME-168643	Nucleotide-binding domain, leucine rich repeat containing receptor (NLR) signaling pathways	19	3	1.852	13.614	3.767	0.00129455	2.88788	1	0.0307037	0.239337	p38c; Leash; CG14696	FBgn0267339; FBgn0037856; FBgn0037853
REACTOME pathway	R-DME-2404192	Signaling by Type 1 Insulin-like Growth Factor 1 Receptor (IGF1R)	19	3	1.852	13.614	3.767	0.00129455	2.88788	1	0.0307037	0.239337	Pi3K21B; trbl; Akt1	FBgn0020622; FBgn0028978; FBgn0010379
REACTOME pathway	R-DME-2428924	IGF1R signaling cascade	19	3	1.852	13.614	3.767	0.00129455	2.88788	1	0.0307037	0.239337	trbl; Akt1; Pi3K21B	FBgn0028978; FBgn0010379; FBgn0020622
REACTOME pathway	R-DME-74751	Insulin receptor signalling cascade	19	3	1.852	13.614	3.767	0.00129455	2.88788	1	0.0307037	0.239337	Akt1; Pi3K21B; trbl	FBgn0010379; FBgn0020622; FBgn0028978
REACTOME pathway	R-DME-166663	Initial triggering of complement	5	2	1.235	34.4889	5.108	0.00130654	2.88388	1	0.0307037	0.239337	Tep3; Tep2	FBgn0041181; FBgn0041182
REACTOME pathway	R-DME-173736	Alternative complement activation	5	2	1.235	34.4889	5.108	0.00130654	2.88388	1	0.0307037	0.239337	Tep2; Tep3	FBgn0041182; FBgn0041181
REACTOME pathway	R-DME-174577	Activation of C3 and C5	5	2	1.235	34.4889	5.108	0.00130654	2.88388	1	0.0307037	0.239337	Tep2; Tep3	FBgn0041182; FBgn0041181
REACTOME pathway	R-DME-9640463	Wax biosynthesis	5	2	1.235	34.4889	5.108	0.00130654	2.88388	1	0.0307037	0.239337	CG1941; Dgat2	FBgn0033214; FBgn0033215
KEGG Pathway D.mel	path:map00561	Glycerolipid metabolism	42	4	2.469	8.2116	3.038	0.00138457	2.85869	1	0.0309772	0.241468	CG9436; CG1941; Dgat2; mino	FBgn0033101; FBgn0033214; FBgn0033215; FBgn0027579
GO Biological Processes	GO:0010883	regulation of lipid storage	42	4	2.469	8.2116	3.038	0.00138457	2.85869	1	0.0309772	0.241468	Akt1; Lsd-1; p38c; trbl	FBgn0010379; FBgn0039114; FBgn0267339; FBgn0028978
GO Biological Processes	GO:0006869	lipid transport	71	5	3.086	6.072	2.602	0.00138636	2.85812	1	0.0309772	0.241468	CG13784; CG17597; Lsd-1; Npc2b; Pmp70	FBgn0031897; FBgn0032715; FBgn0039114; FBgn0038198; FBgn0031069
GO Biological Processes	GO:0055088	lipid homeostasis	72	5	3.086	5.9877	2.582	0.00147607	2.83089	1	0.0324497	0.252946	Akt1; CG17544; CG5009; CG9527; Sap-r	FBgn0010379; FBgn0032775; FBgn0027572; FBgn0031813; FBgn0000416
REACTOME pathway	R-DME-174824	Plasma lipoprotein assembly, remodeling, and clearance	45	4	2.469	7.6642	2.938	0.00179411	2.74615	1	0.0388154	0.302567	Npc2b; CG32091; CG4822; CG5853	FBgn0038198; FBgn0052091; FBgn0031220; FBgn0032167
GO Biological Processes	GO:0010039	response to iron ion	6	2	1.235	28.7407	4.845	0.00194489	2.71111	1	0.0396172	0.308817	Fer1HCH; Fer2LCH	FBgn0015222; FBgn0015221
GO Biological Processes	GO:0034755	iron ion transmembrane transport	6	2	1.235	28.7407	4.845	0.00194489	2.71111	1	0.0396172	0.308817	Fer1HCH; Fer2LCH	FBgn0015222; FBgn0015221
REACTOME pathway	R-DME-1482883	Acyl chain remodeling of DAG and TAG	6	2	1.235	28.7407	4.845	0.00194489	2.71111	1	0.0396172	0.308817	CG1941; Dgat2	FBgn0033214; FBgn0033215
GO Biological Processes	GO:0042593	glucose homeostasis	46	4	2.469	7.4976	2.906	0.00194744	2.71054	1	0.0396172	0.308817	daw; Hnf4; Pgd; trbl	FBgn0031461; FBgn0004914; FBgn0004654; FBgn0028978
GO Biological Processes	GO:0032869	cellular response to insulin stimulus	78	5	3.086	5.5271	2.467	0.00210676	2.67639	1	0.0422281	0.329169	Akt1; Hnf4; Ilp6; Pi3K21B; trbl	FBgn0010379; FBgn0004914; FBgn0044047; FBgn0020622; FBgn0028978
REACTOME pathway	R-DME-6798695	Neutrophil degranulation	504	14	8.642	2.3951	1.26	0.00221303	2.65501	1	0.0437153	0.340762	Tep3; Fer2LCH; Fer1HCH; Tep2; CG33523; Sap-r; Hsp83; Spn88Ea; Meltrin; crq; Ptp52F; Npc2b; Cp1; Vinc	FBgn0041181; FBgn0015221; FBgn0015222; FBgn0041182; FBgn0053523; FBgn0000416; FBgn0001233; FBgn0028984; FBgn0265140; FBgn0015924; FBgn0034085; FBgn0038198; FBgn0013770; FBgn0004397
GO Biological Processes	GO:0010033	response to organic substance	567	15	9.259	2.281	1.19	0.00247757	2.60597	1	0.0482418	0.376046	Ac78C; AcCoAS; Akt1; cbt; daw; Drat; FASN1; Fdh; Hnf4; Hydr2; Ilp6; Obp99b; Pi3K21B; Ptp52F; trbl	FBgn0024150; FBgn0012034; FBgn0010379; FBgn0043364; FBgn0031461; FBgn0033188; FBgn0283427; FBgn0011768; FBgn0004914; FBgn0014906; FBgn0044047; FBgn0039685; FBgn0020622; FBgn0034085; FBgn0028978
REACTOME pathway	R-DME-203615	eNOS activation	7	2	1.235	24.6349	4.623	0.00270212	2.5683	1	0.0508067	0.39604	Akt1; Hsp83	FBgn0010379; FBgn0001233
REACTOME pathway	R-DME-389357	CD28 dependent PI3K/Akt signaling	7	2	1.235	24.6349	4.623	0.00270212	2.5683	1	0.0508067	0.39604	trbl; Akt1	FBgn0028978; FBgn0010379
GO Biological Processes	GO:0006790	sulfur compound metabolic process	161	7	4.321	3.7488	1.906	0.00272112	2.56525	1	0.0508067	0.39604	AcCoAS; CG10621; CG33502; GstD1; GstD5; GstT4; Hmgs	FBgn0012034; FBgn0032726; FBgn0053502; FBgn0001149; FBgn0010041; FBgn0030484; FBgn0010611
GO Biological Processes	GO:0032868	response to insulin	83	5	3.086	5.1941	2.377	0.0027665	2.55807	1	0.050956	0.397203	Akt1; Hnf4; Ilp6; Pi3K21B; trbl	FBgn0010379; FBgn0004914; FBgn0044047; FBgn0020622; FBgn0028978
KEGG Pathway D.mel	path:map01200	Carbon metabolism	121	6	3.704	4.2755	2.096	0.0028474	2.54555	1	0.0517467	0.403367	Pgd; Zw; Got2; CG17544; AcCoAS; Fdh	FBgn0004654; FBgn0004057; FBgn0001125; FBgn0032775; FBgn0012034; FBgn0011768
GO Biological Processes	GO:0035222	wing disc pattern formation	84	5	3.086	5.1323	2.36	0.00291454	2.53543	1	0.0522699	0.407445	AnxB9; cbt; CG1943; CG8369; MFS14	FBgn0000083; FBgn0043364; FBgn0037468; FBgn0040532; FBgn0010651
GO Biological Processes	GO:0006631	fatty acid metabolic process	123	6	3.704	4.206	2.072	0.00308937	2.51013	1	0.0545158	0.424952	AcCoAS; CG17544; CG5009; CG9527; Dhap-at; mino	FBgn0012034; FBgn0032775; FBgn0027572; FBgn0031813; FBgn0040212; FBgn0027579
GO Biological Processes	GO:0009725	response to hormone	165	7	4.321	3.6579	1.871	0.00311976	2.50588	1	0.0545158	0.424952	Akt1; Hnf4; Hydr2; Ilp6; Pi3K21B; Ptp52F; trbl	FBgn0010379; FBgn0004914; FBgn0014906; FBgn0044047; FBgn0020622; FBgn0034085; FBgn0028978
GO Biological Processes	GO:0033500	carbohydrate homeostasis	53	4	2.469	6.5073	2.702	0.00328226	2.48383	1	0.0566293	0.441427	daw; Hnf4; Pgd; trbl	FBgn0031461; FBgn0004914; FBgn0004654; FBgn0028978
GO Biological Processes	GO:0019915	lipid storage	54	4	2.469	6.3868	2.675	0.00351329	2.45429	1	0.057867	0.451075	Akt1; Lsd-1; p38c; trbl	FBgn0010379; FBgn0039114; FBgn0267339; FBgn0028978
REACTOME pathway	R-DME-9609507	Protein localization	88	5	3.086	4.899	2.292	0.00356432	2.44802	1	0.057867	0.451075	CG9527; Pmp70; CG5009; Dhap-at; Pex11	FBgn0031813; FBgn0031069; FBgn0027572; FBgn0040212; FBgn0034058
GO Biological Processes	GO:0051156	glucose 6-phosphate metabolic process	8	2	1.235	21.5556	4.43	0.00357544	2.44667	1	0.057867	0.451075	Pgd; Zw	FBgn0004654; FBgn0004057
REACTOME pathway	R-DME-1474151	Tetrahydrobiopterin (BH4) synthesis, recycling, salvage and regulation	8	2	1.235	21.5556	4.43	0.00357544	2.44667	1	0.057867	0.451075	Akt1; Hsp83	FBgn0010379; FBgn0001233
KEGG Pathway D.mel	path:map01100	Metabolic pathways	1153	24	14.815	1.7947	0.844	0.00357907	2.44623	1	0.057867	0.451075	Pgd; GstT4; CG7860; Zw; Got2; FASN1; CG11050; CG17597; CG10621; CG17544; CG9436; CG1941; Dgat2; CAH2; Ac78C; AcCoAS; Alp1; Cerk; Fdh; GstD1; mino; Hmgs; GstD5; Dip-B	FBgn0004654; FBgn0030484; FBgn0030653; FBgn0004057; FBgn0001125; FBgn0283427; FBgn0031836; FBgn0032715; FBgn0032726; FBgn0032775; FBgn0033101; FBgn0033214; FBgn0033215; FBgn0027843; FBgn0024150; FBgn0012034; FBgn0283479; FBgn0037315; FBgn0011768; FBgn0001149; FBgn0027579; FBgn0010611; FBgn0010041; FBgn0000454
REACTOME pathway	R-DME-1227986	Signaling by ERBB2	27	3	1.852	9.5802	3.26	0.00365118	2.43757	1	0.057867	0.451075	Hsp83; Pi3K21B; Akt1	FBgn0001233; FBgn0020622; FBgn0010379
REACTOME pathway	R-DME-373755	Semaphorin interactions	27	3	1.852	9.5802	3.26	0.00365118	2.43757	1	0.057867	0.451075	Ptp52F; Pak3; Hsp83	FBgn0034085; FBgn0044826; FBgn0001233
GO Biological Processes	GO:0055114	oxidation-reduction process	593	15	9.259	2.181	1.125	0.00377597	2.42297	1	0.0591569	0.461129	CG17544; CG4199; CG5009; CG5346; CG9436; CG9527; Cyp12c1; Cyp305a1; Cyp9f2; FASN1; Fdh; Hnf4; Irc; Pgd; Zw	FBgn0032775; FBgn0025628; FBgn0027572; FBgn0038981; FBgn0033101; FBgn0031813; FBgn0036806; FBgn0036910; FBgn0038037; FBgn0283427; FBgn0011768; FBgn0004914; FBgn0038465; FBgn0004654; FBgn0004057
GO Biological Processes	GO:0009636	response to toxic substance	173	7	4.321	3.4888	1.803	0.00404969	2.39258	1	0.0627241	0.488936	AcCoAS; Drat; Fdh; Fer1HCH; Fer2LCH; Irc; Zip99C	FBgn0012034; FBgn0033188; FBgn0011768; FBgn0015222; FBgn0015221; FBgn0038465; FBgn0039714
GO Biological Processes	GO:0050830	defense response to Gram-positive bacterium	57	4	2.469	6.0507	2.597	0.00427219	2.36935	1	0.065427	0.510005	modSP; PGRP-LC; PGRP-LD; Tep3	FBgn0051217; FBgn0035976; FBgn0260458; FBgn0041181
GO Biological Processes	GO:0032870	cellular response to hormone stimulus	133	6	3.704	3.8897	1.96	0.00453634	2.34329	1	0.0668613	0.521186	Akt1; Hnf4; Hydr2; Ilp6; Pi3K21B; trbl	FBgn0010379; FBgn0004914; FBgn0014906; FBgn0044047; FBgn0020622; FBgn0028978
KEGG Pathway D.mel	md:M00861	beta-Oxidation, peroxisome, VLCFA	9	2	1.235	19.1605	4.26	0.00456207	2.34084	1	0.0668613	0.521186	CG17597; CG17544	FBgn0032715; FBgn0032775
GO Biological Processes	GO:0015695	organic cation transport	9	2	1.235	19.1605	4.26	0.00456207	2.34084	1	0.0668613	0.521186	CG5646; Orct2	FBgn0039525; FBgn0086365
GO Biological Processes	GO:0032367	intracellular cholesterol transport	9	2	1.235	19.1605	4.26	0.00456207	2.34084	1	0.0668613	0.521186	CG17597; Npc2b	FBgn0032715; FBgn0038198
REACTOME pathway	R-DME-8856828	Clathrin-mediated endocytosis	97	5	3.086	4.4444	2.152	0.00539656	2.26788	1	0.075624	0.589491	CG4562; crq; CG10505; SH3PX1; Act42A	FBgn0038740; FBgn0015924; FBgn0034612; FBgn0040475; FBgn0000043
GO Biological Processes	GO:0006635	fatty acid beta-oxidation	31	3	1.852	8.3441	3.061	0.00542429	2.26566	1	0.075624	0.589491	CG17544; CG5009; CG9527	FBgn0032775; FBgn0027572; FBgn0031813
REACTOME pathway	R-DME-2142753	Arachidonic acid metabolism	31	3	1.852	8.3441	3.061	0.00542429	2.26566	1	0.075624	0.589491	CG9436; Dgat2; CG1941	FBgn0033101; FBgn0033215; FBgn0033214
KEGG Pathway D.mel	md:M00004	Pentose phosphate pathway (Pentose phosphate cycle)	10	2	1.235	17.2444	4.108	0.00565931	2.24724	1	0.075624	0.589491	Pgd; Zw	FBgn0004654; FBgn0004057
GO Biological Processes	GO:0006879	cellular iron ion homeostasis	10	2	1.235	17.2444	4.108	0.00565931	2.24724	1	0.075624	0.589491	Fer1HCH; Fer2LCH	FBgn0015222; FBgn0015221
GO Biological Processes	GO:0032366	intracellular sterol transport	10	2	1.235	17.2444	4.108	0.00565931	2.24724	1	0.075624	0.589491	CG17597; Npc2b	FBgn0032715; FBgn0038198
REACTOME pathway	R-DME-166658	Complement cascade	10	2	1.235	17.2444	4.108	0.00565931	2.24724	1	0.075624	0.589491	Tep3; Tep2	FBgn0041181; FBgn0041182
REACTOME pathway	R-DME-389887	Beta-oxidation of pristanoyl-CoA	10	2	1.235	17.2444	4.108	0.00565931	2.24724	1	0.075624	0.589491	CG9527; CG5009	FBgn0031813; FBgn0027572
REACTOME pathway	R-DME-977606	Regulation of Complement cascade	10	2	1.235	17.2444	4.108	0.00565931	2.24724	1	0.075624	0.589491	Tep3; Tep2	FBgn0041181; FBgn0041182
GO Biological Processes	GO:0015711	organic anion transport	142	6	3.704	3.6432	1.865	0.00621923	2.20626	1	0.0822991	0.641524	CG12531; CG13784; CG15279; CG16700; CG8026; Pmp70	FBgn0031064; FBgn0031897; FBgn0028886; FBgn0030816; FBgn0033391; FBgn0031069
GO Biological Processes	GO:0071310	cellular response to organic substance	341	10	6.173	2.5285	1.338	0.00646106	2.1897	1	0.0846772	0.660061	Akt1; cbt; daw; Drat; FASN1; Hnf4; Hydr2; Ilp6; Pi3K21B; trbl	FBgn0010379; FBgn0043364; FBgn0031461; FBgn0033188; FBgn0283427; FBgn0004914; FBgn0014906; FBgn0044047; FBgn0020622; FBgn0028978
GO Biological Processes	GO:0006739	NADP metabolic process	11	2	1.235	15.6768	3.971	0.0068645	2.16339	1	0.0866325	0.675303	Pgd; Zw	FBgn0004654; FBgn0004057
REACTOME pathway	R-DME-2187335	The retinoid cycle in cones (daylight vision)	11	2	1.235	15.6768	3.971	0.0068645	2.16339	1	0.0866325	0.675303	Dgat2; CG1941	FBgn0033215; FBgn0033214
REACTOME pathway	R-DME-71336	Pentose phosphate pathway	11	2	1.235	15.6768	3.971	0.0068645	2.16339	1	0.0866325	0.675303	Pgd; Zw	FBgn0004654; FBgn0004057
REACTOME pathway	R-DME-9006335	Signaling by Erythropoietin	11	2	1.235	15.6768	3.971	0.0068645	2.16339	1	0.0866325	0.675303	C3G; Pi3K21B	FBgn0259228; FBgn0020622
REACTOME pathway	R-DME-199418	Negative regulation of the PI3K/AKT network	34	3	1.852	7.6078	2.927	0.00704053	2.15239	1	0.0880389	0.686266	Pi3K21B; trbl; Akt1	FBgn0020622; FBgn0028978; FBgn0010379
GO Biological Processes	GO:0008286	insulin receptor signaling pathway	66	4	2.469	5.2256	2.386	0.00719401	2.14303	1	0.0891403	0.694851	Akt1; Ilp6; Pi3K21B; trbl	FBgn0010379; FBgn0044047; FBgn0020622; FBgn0028978
KEGG Pathway D.mel	path:map00982	Drug metabolism - cytochrome P450	67	4	2.469	5.1476	2.364	0.00758301	2.12016	1	0.092635	0.722093	GstT4; Fdh; GstD1; GstD5	FBgn0030484; FBgn0011768; FBgn0001149; FBgn0010041
GO Biological Processes	GO:0019395	fatty acid oxidation	35	3	1.852	7.3905	2.886	0.00763592	2.11714	1	0.092635	0.722093	CG17544; CG5009; CG9527	FBgn0032775; FBgn0027572; FBgn0031813
GO Biological Processes	GO:0006811	ion transport	521	13	8.025	2.1514	1.105	0.00767994	2.11464	1	0.092635	0.722093	CG12531; CG13784; CG15279; CG16700; CG5646; CG6125; CG8026; Fer1HCH; Fer2LCH; Orct2; Pmp70; Syt12; Zip99C	FBgn0031064; FBgn0031897; FBgn0028886; FBgn0030816; FBgn0039525; FBgn0038337; FBgn0033391; FBgn0015222; FBgn0015221; FBgn0086365; FBgn0031069; FBgn0261085; FBgn0039714
KEGG Pathway D.mel	path:map04142	lysosome	149	6	3.704	3.472	1.796	0.00781227	2.10722	1	0.0928544	0.723802	Cp1; CG13510; CG13511; Npc2b; Sap-r; CG13516	FBgn0013770; FBgn0034758; FBgn0034759; FBgn0038198; FBgn0000416; FBgn0040658
GO Biological Processes	GO:0046486	glycerolipid metabolic process	150	6	3.704	3.4489	1.786	0.00806176	2.09357	1	0.0928544	0.723802	Akt1; FASN1; Hydr2; Lsd-1; mino; Pi3K21B	FBgn0010379; FBgn0283427; FBgn0014906; FBgn0039114; FBgn0027579; FBgn0020622
GO Biological Processes	GO:0006084	acetyl-CoA metabolic process	12	2	1.235	14.3704	3.845	0.008175	2.08751	1	0.0928544	0.723802	AcCoAS; Hmgs	FBgn0012034; FBgn0010611
GO Biological Processes	GO:0019433	triglyceride catabolic process	12	2	1.235	14.3704	3.845	0.008175	2.08751	1	0.0928544	0.723802	Akt1; Lsd-1	FBgn0010379; FBgn0039114
REACTOME pathway	R-DME-1482839	Acyl chain remodelling of PE	12	2	1.235	14.3704	3.845	0.008175	2.08751	1	0.0928544	0.723802	puml; oys	FBgn0033226; FBgn0033476
REACTOME pathway	R-DME-202131	Metabolism of nitric oxide: NOS3 activation and regulation	12	2	1.235	14.3704	3.845	0.008175	2.08751	1	0.0928544	0.723802	Akt1; Hsp83	FBgn0010379; FBgn0001233
REACTOME pathway	R-DME-912631	Regulation of signaling by CBL	12	2	1.235	14.3704	3.845	0.008175	2.08751	1	0.0928544	0.723802	C3G; Pi3K21B	FBgn0259228; FBgn0020622
GO Biological Processes	GO:0048167	regulation of synaptic plasticity	36	3	1.852	7.1852	2.845	0.00826018	2.08301	1	0.0930465	0.7253	Akt1; PGRP-LC; Syt12	FBgn0010379; FBgn0035976; FBgn0261085
KEGG Pathway D.mel	path:map00980	Metabolism of xenobiotics by cytochrome P450	69	4	2.469	4.9984	2.321	0.00840202	2.07562	1	0.0938685	0.731707	GstT4; Fdh; GstD1; GstD5	FBgn0030484; FBgn0011768; FBgn0001149; FBgn0010041
REACTOME pathway	R-DME-5683057	MAPK family signaling cascades	152	6	3.704	3.4035	1.767	0.00857788	2.06662	1	0.095054	0.740949	Vinc; p38c; CG17919; Act42A; Pi3K21B; Pak3	FBgn0004397; FBgn0267339; FBgn0037433; FBgn0000043; FBgn0020622; FBgn0044826
REACTOME pathway	R-DME-422475	Axon guidance	153	6	3.704	3.3813	1.758	0.00884464	2.05332	1	0.0971941	0.757631	Ptp52F; Act42A; Pi3K21B; Hsp83; p38c; Pak3	FBgn0034085; FBgn0000043; FBgn0020622; FBgn0001233; FBgn0267339; FBgn0044826
GO Biological Processes	GO:0009743	response to carbohydrate	37	3	1.852	6.991	2.805	0.00891362	2.04995	1	0.0971941	0.757631	Ac78C; daw; FASN1	FBgn0024150; FBgn0031461; FBgn0283427
REACTOME pathway	R-DME-1266738	Developmental Biology	202	7	4.321	2.9879	1.579	0.00924914	2.0339	1	0.0983463	0.766612	Ptp52F; Act42A; Pi3K21B; Pak3; Hsp83; p38c; Akt1	FBgn0034085; FBgn0000043; FBgn0020622; FBgn0044826; FBgn0001233; FBgn0267339; FBgn0010379
REACTOME pathway	R-DME-9675108	Nervous system development	155	6	3.704	3.3376	1.739	0.00939594	2.02706	1	0.0983463	0.766612	p38c; Pak3; Ptp52F; Hsp83; Pi3K21B; Act42A	FBgn0267339; FBgn0044826; FBgn0034085; FBgn0001233; FBgn0020622; FBgn0000043
REACTOME pathway	R-DME-9012999	RHO GTPase cycle	203	7	4.321	2.9732	1.572	0.0094887	2.02279	1	0.0983463	0.766612	Hsp83; Pak3; Pi3K21B; Pmp70; Act42A; CG33523; C3G	FBgn0001233; FBgn0044826; FBgn0020622; FBgn0031069; FBgn0000043; FBgn0053523; FBgn0259228
GO Biological Processes	GO:0019432	triglyceride biosynthetic process	13	2	1.235	13.265	3.73	0.00958825	2.01826	1	0.0983463	0.766612	FASN1; mino	FBgn0283427; FBgn0027579
REACTOME pathway	R-DME-399954	Sema3A PAK dependent Axon repulsion	13	2	1.235	13.265	3.73	0.00958825	2.01826	1	0.0983463	0.766612	Pak3; Hsp83	FBgn0044826; FBgn0001233
REACTOME pathway	R-DME-512988	Interleukin-3, Interleukin-5 and GM-CSF signaling	13	2	1.235	13.265	3.73	0.00958825	2.01826	1	0.0983463	0.766612	Pi3K21B; C3G	FBgn0020622; FBgn0259228
REACTOME pathway	R-DME-8978934	Metabolism of cofactors	13	2	1.235	13.265	3.73	0.00958825	2.01826	1	0.0983463	0.766612	Akt1; Hsp83	FBgn0010379; FBgn0001233
GO Biological Processes	GO:0000041	transition metal ion transport	38	3	1.852	6.807	2.767	0.00959652	2.01789	1	0.0983463	0.766612	Fer1HCH; Fer2LCH; Zip99C	FBgn0015222; FBgn0015221; FBgn0039714
GO Biological Processes	GO:0071702	organic substance transport	787	17	10.494	1.8625	0.897	0.00988678	2.00495	1	0.100565	0.783905	Akt1; CG12531; CG13784; CG15279; CG16700; CG17597; CG5646; CG8026; Lsd-1; Npc2b; Orct2; Pmp70; Sap-r; SH3PX1; Snx21; Syt12; TBC1D16	FBgn0010379; FBgn0031064; FBgn0031897; FBgn0028886; FBgn0030816; FBgn0032715; FBgn0039525; FBgn0033391; FBgn0039114; FBgn0038198; FBgn0086365; FBgn0031069; FBgn0000416; FBgn0040475; FBgn0031457; FBgn0261085; FBgn0032249
REACTOME pathway	R-DME-9748784	Drug ADME	157	6	3.704	3.2951	1.72	0.00997138	2.00124	1	0.100674	0.784756	Orct2; Spn88Ea; CG4562; Fdh; CG9436; CG10505	FBgn0086365; FBgn0028984; FBgn0038740; FBgn0011768; FBgn0033101; FBgn0034612
REACTOME pathway	R-DME-5674135	MAP2K and MAPK activation	39	3	1.852	6.6325	2.73	0.0103091	1.98678	1	0.102564	0.799493	Vinc; Act42A; CG17919	FBgn0004397; FBgn0000043; FBgn0037433
REACTOME pathway	R-DME-6806667	Metabolism of fat-soluble vitamins	39	3	1.852	6.6325	2.73	0.0103091	1.98678	1	0.102564	0.799493	CG10026; CG5958; CG9436	FBgn0032785; FBgn0031913; FBgn0033101
GO Biological Processes	GO:0009062	fatty acid catabolic process	40	3	1.852	6.4667	2.693	0.0110517	1.95657	1	0.105387	0.821491	CG17544; CG5009; CG9527	FBgn0032775; FBgn0027572; FBgn0031813
GO Biological Processes	GO:0009253	peptidoglycan catabolic process	14	2	1.235	12.3175	3.623	0.0111017	1.95461	1	0.105387	0.821491	PGRP-LC; PGRP-LD	FBgn0035976; FBgn0260458
GO Biological Processes	GO:0015918	sterol transport	14	2	1.235	12.3175	3.623	0.0111017	1.95461	1	0.105387	0.821491	CG17597; Npc2b	FBgn0032715; FBgn0038198
GO Biological Processes	GO:0034389	lipid droplet organization	14	2	1.235	12.3175	3.623	0.0111017	1.95461	1	0.105387	0.821491	Dgat2; Lsd-1	FBgn0033215; FBgn0039114
REACTOME pathway	R-DME-110478	Insulin signaling pathway	14	2	1.235	12.3175	3.623	0.0111017	1.95461	1	0.105387	0.821491	Ilp6; Akt1	FBgn0044047; FBgn0010379
GO Biological Processes	GO:0007447	imaginal disc pattern formation	116	5	3.086	3.7165	1.894	0.01128	1.94769	1	0.105387	0.821491	AnxB9; cbt; CG1943; CG8369; MFS14	FBgn0000083; FBgn0043364; FBgn0037468; FBgn0040532; FBgn0010651
GO Biological Processes	GO:0045793	positive regulation of cell size	41	3	1.852	6.3089	2.657	0.0118244	1.92722	1	0.106733	0.831984	Akt1; Pvf3; trbl	FBgn0010379; FBgn0085407; FBgn0028978
GO Biological Processes	GO:0090207	regulation of triglyceride metabolic process	15	2	1.235	11.4963	3.523	0.0127129	1.89575	1	0.111792	0.871419	Akt1; Lsd-1	FBgn0010379; FBgn0039114
REACTOME pathway	R-DME-622312	Inflammasomes	15	2	1.235	11.4963	3.523	0.0127129	1.89575	1	0.111792	0.871419	CG14696; Leash	FBgn0037853; FBgn0037856
REACTOME pathway	R-DME-844456	The NLRP3 inflammasome	15	2	1.235	11.4963	3.523	0.0127129	1.89575	1	0.111792	0.871419	Leash; CG14696	FBgn0037856; FBgn0037853
REACTOME pathway	R-DME-8863795	Downregulation of ERBB2 signaling	15	2	1.235	11.4963	3.523	0.0127129	1.89575	1	0.111792	0.871419	Akt1; Hsp83	FBgn0010379; FBgn0001233
REACTOME pathway	R-DME-2187338	Visual phototransduction	43	3	1.852	6.0155	2.589	0.013461	1.87092	1	0.117612	0.916785	Dgat2; CG9436; CG1941	FBgn0033215; FBgn0033101; FBgn0033214
GO Biological Processes	GO:0042592	homeostatic process	503	12	7.407	2.057	1.041	0.0142621	1.84582	1	0.121319	0.945684	Akt1; CG17544; CG5009; CG9527; daw; Fer1HCH; Fer2LCH; Hnf4; Pgd; Sap-r; trbl; Zip99C	FBgn0010379; FBgn0032775; FBgn0027572; FBgn0031813; FBgn0031461; FBgn0015222; FBgn0015221; FBgn0004914; FBgn0004654; FBgn0000416; FBgn0028978; FBgn0039714
REACTOME pathway	R-DME-74752	Signaling by Insulin receptor	44	3	1.852	5.8788	2.556	0.0143253	1.8439	1	0.121319	0.945684	trbl; Pi3K21B; Akt1	FBgn0028978; FBgn0020622; FBgn0010379
REACTOME pathway	R-DME-9033241	Peroxisomal protein import	44	3	1.852	5.8788	2.556	0.0143253	1.8439	1	0.121319	0.945684	CG9527; Dhap-at; CG5009	FBgn0031813; FBgn0040212; FBgn0027572
GO Biological Processes	GO:0006027	glycosaminoglycan catabolic process	16	2	1.235	10.7778	3.43	0.0144194	1.84105	1	0.121319	0.945684	PGRP-LC; PGRP-LD	FBgn0035976; FBgn0260458
GO Biological Processes	GO:0009409	response to cold	16	2	1.235	10.7778	3.43	0.0144194	1.84105	1	0.121319	0.945684	CG13510; Hsp83	FBgn0034758; FBgn0001233
REACTOME pathway	R-DME-9603798	Class I peroxisomal membrane protein import	16	2	1.235	10.7778	3.43	0.0144194	1.84105	1	0.121319	0.945684	Pmp70; Pex11	FBgn0031069; FBgn0034058
KEGG Pathway D.mel	path:map04624	Toll and Imd signaling pathway	81	4	2.469	4.2579	2.09	0.0145377	1.8375	1	0.121564	0.947592	PGRP-LC; modSP; p38c; PGRP-LD	FBgn0035976; FBgn0051217; FBgn0267339; FBgn0260458
GO Biological Processes	GO:0009056	catabolic process	1027	20	12.346	1.6791	0.748	0.0154249	1.81178	1	0.128196	0.99929	Akt1; Buffy; CG17544; CG5009; CG7860; CG9527; Cp1; Cul6; daw; Fdh; Got2; Hnf4; Hydr2; lft; Lsd-1; Pgd; PGRP-LC; PGRP-LD; SH3PX1; trbl	FBgn0010379; FBgn0040491; FBgn0032775; FBgn0027572; FBgn0030653; FBgn0031813; FBgn0013770; FBgn0036332; FBgn0031461; FBgn0011768; FBgn0001125; FBgn0004914; FBgn0014906; FBgn0032230; FBgn0039114; FBgn0004654; FBgn0035976; FBgn0260458; FBgn0040475; FBgn0028978
GO Biological Processes	GO:0009267	cellular response to starvation	83	4	2.469	4.1553	2.055	0.0157756	1.80201	1	0.130316	1	Buffy; Fer1HCH; Fer2LCH; Ilp6	FBgn0040491; FBgn0015222; FBgn0015221; FBgn0044047
REACTOME pathway	R-DME-199991	Membrane Trafficking	392	10	6.173	2.1995	1.137	0.0160958	1.79329	1	0.130806	1	Spn88Ea; Act42A; TBC1D16; SH3PX1; CG4562; CG10505; Alp1; crq; Akt1; Klp68D	FBgn0028984; FBgn0000043; FBgn0032249; FBgn0040475; FBgn0038740; FBgn0034612; FBgn0283479; FBgn0015924; FBgn0010379; FBgn0004381
GO Biological Processes	GO:0055076	transition metal ion homeostasis	46	3	1.852	5.6232	2.491	0.0161464	1.79192	1	0.130806	1	Fer1HCH; Fer2LCH; Zip99C	FBgn0015222; FBgn0015221; FBgn0039714
GO Biological Processes	GO:0071322	cellular response to carbohydrate stimulus	17	2	1.235	10.1438	3.343	0.0162188	1.78998	1	0.130806	1	daw; FASN1	FBgn0031461; FBgn0283427
REACTOME pathway	R-DME-110526	Insulin receptor mediated signaling	17	2	1.235	10.1438	3.343	0.0162188	1.78998	1	0.130806	1	Akt1; Ilp6	FBgn0010379; FBgn0044047
REACTOME pathway	R-DME-5653656	Vesicle-mediated transport	394	10	6.173	2.1884	1.13	0.0166189	1.7794	1	0.133244	1	crq; Klp68D; Alp1; Act42A; TBC1D16; CG4562; Spn88Ea; Akt1; CG10505; SH3PX1	FBgn0015924; FBgn0004381; FBgn0283479; FBgn0000043; FBgn0032249; FBgn0038740; FBgn0028984; FBgn0010379; FBgn0034612; FBgn0040475
GO Biological Processes	GO:0009617	response to bacterium	281	8	4.938	2.4547	1.296	0.0167924	1.77489	1	0.133848	1	CG17919; modSP; Myo61F; p38c; PGRP-LC; PGRP-LD; Tep2; Tep3	FBgn0037433; FBgn0051217; FBgn0010246; FBgn0267339; FBgn0035976; FBgn0260458; FBgn0041182; FBgn0041181
GO Biological Processes	GO:0003333	amino acid transmembrane transport	48	3	1.852	5.3889	2.43	0.0180916	1.74252	1	0.141041	1	CG12531; CG15279; CG16700	FBgn0031064; FBgn0028886; FBgn0030816
REACTOME pathway	R-DME-9709957	Sensory Perception	48	3	1.852	5.3889	2.43	0.0180916	1.74252	1	0.141041	1	Dgat2; CG9436; CG1941	FBgn0033215; FBgn0033101; FBgn0033214
GO Biological Processes	GO:0010043	response to zinc ion	18	2	1.235	9.5802	3.26	0.0181087	1.74211	1	0.141041	1	CG10505; Zip99C	FBgn0034612; FBgn0039714
REACTOME pathway	R-DME-186763	Downstream signal transduction	18	2	1.235	9.5802	3.26	0.0181087	1.74211	1	0.141041	1	Pi3K21B; C3G	FBgn0020622; FBgn0259228
GO Biological Processes	GO:0040014	regulation of multicellular organism growth	49	3	1.852	5.2789	2.4	0.019111	1.71872	1	0.148002	1	Akt1; Ilp6; Orct2	FBgn0010379; FBgn0044047; FBgn0086365
GO Biological Processes	GO:0019752	carboxylic acid metabolic process	404	10	6.173	2.1342	1.094	0.0194258	1.71162	1	0.14959	1	AcCoAS; CG10621; CG17544; CG5009; CG7860; CG9527; Dhap-at; Got2; mino; Pgd	FBgn0012034; FBgn0032726; FBgn0032775; FBgn0027572; FBgn0030653; FBgn0031813; FBgn0040212; FBgn0001125; FBgn0027579; FBgn0004654
GO Biological Processes	GO:0007584	response to nutrient	19	2	1.235	9.076	3.182	0.0200868	1.69709	1	0.151262	1	SLC5A11; sug	FBgn0031998; FBgn0033782
GO Biological Processes	GO:0048808	male genitalia morphogenesis	19	2	1.235	9.076	3.182	0.0200868	1.69709	1	0.151262	1	Myo61F; scaf	FBgn0010246; FBgn0033033
REACTOME pathway	R-DME-186797	Signaling by PDGF	19	2	1.235	9.076	3.182	0.0200868	1.69709	1	0.151262	1	Pi3K21B; C3G	FBgn0020622; FBgn0259228
REACTOME pathway	R-DME-193368	Synthesis of bile acids and bile salts via 7alpha-hydroxycholesterol	19	2	1.235	9.076	3.182	0.0200868	1.69709	1	0.151262	1	CG5009; CG9436	FBgn0027572; FBgn0033101
GO Biological Processes	GO:0006749	glutathione metabolic process	51	3	1.852	5.0719	2.343	0.0212435	1.67277	1	0.155613	1	GstD1; GstD5; GstT4	FBgn0001149; FBgn0010041; FBgn0030484
GO Biological Processes	GO:0019216	regulation of lipid metabolic process	51	3	1.852	5.0719	2.343	0.0212435	1.67277	1	0.155613	1	Akt1; Lsd-1; Pi3K21B	FBgn0010379; FBgn0039114; FBgn0020622
REACTOME pathway	R-DME-9013423	RAC3 GTPase cycle	51	3	1.852	5.0719	2.343	0.0212435	1.67277	1	0.155613	1	Pi3K21B; Pak3; C3G	FBgn0020622; FBgn0044826; FBgn0259228
REACTOME pathway	R-DME-8877627	Vitamin E	20	2	1.235	8.6222	3.108	0.0221509	1.65461	1	0.155613	1	CG5958; CG10026	FBgn0031913; FBgn0032785
GO Biological Processes	GO:0045087	innate immune response	189	6	3.704	2.7372	1.453	0.0228848	1.64045	1	0.155613	1	modSP; PGRP-LC; PGRP-LD; Spn88Ea; Tep2; Tep3	FBgn0051217; FBgn0035976; FBgn0260458; FBgn0028984; FBgn0041182; FBgn0041181
GO Biological Processes	GO:0098656	anion transmembrane transport	93	4	2.469	3.7085	1.891	0.0229492	1.63923	1	0.155613	1	CG12531; CG15279; CG16700; Pmp70	FBgn0031064; FBgn0028886; FBgn0030816; FBgn0031069
REACTOME pathway	R-DME-194315	Signaling by Rho GTPases	243	7	4.321	2.4838	1.313	0.0232664	1.63327	1	0.156217	1	C3G; Hsp83; CG33523; Pi3K21B; Pak3; Pmp70; Act42A	FBgn0259228; FBgn0001233; FBgn0053523; FBgn0020622; FBgn0044826; FBgn0031069; FBgn0000043
KEGG Pathway D.mel	path:map01212	Fatty acid metabolism	53	3	1.852	4.8805	2.287	0.0235011	1.62891	1	0.156254	1	FASN1; CG17597; CG17544	FBgn0283427; FBgn0032715; FBgn0032775
GO Biological Processes	GO:0035264	multicellular organism growth	53	3	1.852	4.8805	2.287	0.0235011	1.62891	1	0.156254	1	Akt1; Ilp6; Orct2	FBgn0010379; FBgn0044047; FBgn0086365
GO Biological Processes	GO:0009744	response to sucrose	21	2	1.235	8.2116	3.038	0.0242987	1.61442	1	0.159227	1	Ac78C; FASN1	FBgn0024150; FBgn0283427
REACTOME pathway	R-DME-390918	Peroxisomal lipid metabolism	21	2	1.235	8.2116	3.038	0.0242987	1.61442	1	0.159227	1	CG5009; CG9527	FBgn0027572; FBgn0031813
REACTOME pathway	R-DME-9748787	Azathioprine ADME	21	2	1.235	8.2116	3.038	0.0242987	1.61442	1	0.159227	1	CG4562; CG10505	FBgn0038740; FBgn0034612
GO Biological Processes	GO:0006082	organic acid metabolic process	420	10	6.173	2.0529	1.038	0.0246211	1.60869	1	0.160567	1	AcCoAS; CG10621; CG17544; CG5009; CG7860; CG9527; Dhap-at; Got2; mino; Pgd	FBgn0012034; FBgn0032726; FBgn0032775; FBgn0027572; FBgn0030653; FBgn0031813; FBgn0040212; FBgn0001125; FBgn0027579; FBgn0004654
REACTOME pathway	R-DME-9716542	Signaling by Rho GTPases, Miro GTPases and RHOBTB3	247	7	4.321	2.4435	1.289	0.0251518	1.59943	1	0.163247	1	Pak3; Hsp83; Pi3K21B; C3G; CG33523; Pmp70; Act42A	FBgn0044826; FBgn0001233; FBgn0020622; FBgn0259228; FBgn0053523; FBgn0031069; FBgn0000043
KEGG Pathway D.mel	path:map04213	Longevity regulating pathway - multiple species	55	3	1.852	4.703	2.234	0.0258839	1.58697	1	0.165861	1	Ilp6; Pi3K21B; Ac78C	FBgn0044047; FBgn0020622; FBgn0024150
REACTOME pathway	R-DME-5673001	RAF/MAP kinase cascade	144	5	3.086	2.9938	1.582	0.0262038	1.58164	1	0.165861	1	CG17919; p38c; Vinc; Act42A; Pi3K21B	FBgn0037433; FBgn0267339; FBgn0004397; FBgn0000043; FBgn0020622
GO Biological Processes	GO:0051046	regulation of secretion	97	4	2.469	3.5556	1.83	0.0262923	1.58017	1	0.165861	1	Akt1; corn; SH3PX1; Syt12	FBgn0010379; FBgn0259173; FBgn0040475; FBgn0261085
KEGG Pathway D.mel	path:map00350	Tyrosine metabolism	22	2	1.235	7.8384	2.971	0.026528	1.5763	1	0.165861	1	Got2; Fdh	FBgn0001125; FBgn0011768
GO Biological Processes	GO:0007483	genital disc morphogenesis	22	2	1.235	7.8384	2.971	0.026528	1.5763	1	0.165861	1	Myo61F; scaf	FBgn0010246; FBgn0033033
GO Biological Processes	GO:0050806	positive regulation of synaptic transmission	22	2	1.235	7.8384	2.971	0.026528	1.5763	1	0.165861	1	SH3PX1; Syt12	FBgn0040475; FBgn0261085
REACTOME pathway	R-DME-192105	Synthesis of bile acids and bile salts	22	2	1.235	7.8384	2.971	0.026528	1.5763	1	0.165861	1	CG9436; CG5009	FBgn0033101; FBgn0027572
REACTOME pathway	R-DME-9009391	Extra-nuclear estrogen signaling	22	2	1.235	7.8384	2.971	0.026528	1.5763	1	0.165861	1	Hsp83; Akt1	FBgn0001233; FBgn0010379
GO Biological Processes	GO:0023014	signal transduction by protein phosphorylation	145	5	3.086	2.9732	1.572	0.0268943	1.57034	1	0.166622	1	daw; p38c; Pak3; Ror; trbl	FBgn0031461; FBgn0267339; FBgn0044826; FBgn0010407; FBgn0028978
REACTOME pathway	R-DME-5684996	MAPK1/MAPK3 signaling	145	5	3.086	2.9732	1.572	0.0268943	1.57034	1	0.166622	1	Act42A; Pi3K21B; CG17919; Vinc; p38c	FBgn0000043; FBgn0020622; FBgn0037433; FBgn0004397; FBgn0267339
GO Biological Processes	GO:0006865	amino acid transport	56	3	1.852	4.619	2.208	0.0271221	1.56668	1	0.166902	1	CG12531; CG15279; CG16700	FBgn0031064; FBgn0028886; FBgn0030816
GO Biological Processes	GO:0035220	wing disc development	427	10	6.173	2.0193	1.014	0.0271843	1.56568	1	0.166902	1	AnxB9; cbt; CG1943; CG8369; Cyp9f2; daw; lft; MFS14; scaf; Spn88Ea	FBgn0000083; FBgn0043364; FBgn0037468; FBgn0040532; FBgn0038037; FBgn0031461; FBgn0032230; FBgn0010651; FBgn0033033; FBgn0028984
GO Biological Processes	GO:0009615	response to virus	57	3	1.852	4.538	2.182	0.0283916	1.54681	1	0.173532	1	EbpIII; Nazo; PGRP-LC	FBgn0011695; FBgn0037562; FBgn0035976
GO Biological Processes	GO:0030539	male genitalia development	23	2	1.235	7.4976	2.906	0.0288367	1.54005	1	0.174503	1	Myo61F; scaf	FBgn0010246; FBgn0033033
REACTOME pathway	R-DME-1474228	Degradation of the extracellular matrix	23	2	1.235	7.4976	2.906	0.0288367	1.54005	1	0.174503	1	Tep3; Tep2	FBgn0041181; FBgn0041182
REACTOME pathway	R-DME-162582	Signal Transduction	889	17	10.494	1.6488	0.721	0.0289344	1.53859	1	0.174503	1	Pi3K21B; trbl; CG33523; p38c; Ac78C; C3G; Fdh; Pak3; Act42A; CG17919; Vinc; Sox14; CG9436; Ror; Pmp70; Hsp83; Akt1	FBgn0020622; FBgn0028978; FBgn0053523; FBgn0267339; FBgn0024150; FBgn0259228; FBgn0011768; FBgn0044826; FBgn0000043; FBgn0037433; FBgn0004397; FBgn0005612; FBgn0033101; FBgn0010407; FBgn0031069; FBgn0001233; FBgn0010379
GO Biological Processes	GO:0042594	response to starvation	149	5	3.086	2.8934	1.533	0.029772	1.52619	1	0.178763	1	Buffy; Fer1HCH; Fer2LCH; Ilp6; sug	FBgn0040491; FBgn0015222; FBgn0015221; FBgn0044047; FBgn0033782
KEGG Pathway D.mel	path:map00030	Pentose phosphate pathway	24	2	1.235	7.1852	2.845	0.0312226	1.50553	1	0.185294	1	Pgd; Zw	FBgn0004654; FBgn0004057
KEGG Pathway D.mel	path:map01040	Biosynthesis of unsaturated fatty acids	25	2	1.235	6.8978	2.786	0.0336837	1.47258	1	0.185294	1	CG17597; CG17544	FBgn0032715; FBgn0032775
GO Biological Processes	GO:0007485	imaginal disc-derived male genitalia development	25	2	1.235	6.8978	2.786	0.0336837	1.47258	1	0.185294	1	Myo61F; scaf	FBgn0010246; FBgn0033033
REACTOME pathway	R-DME-1483166	Synthesis of PA	25	2	1.235	6.8978	2.786	0.0336837	1.47258	1	0.185294	1	Dhap-at; mino	FBgn0040212; FBgn0027579
REACTOME pathway	R-DME-5683826	Surfactant metabolism	25	2	1.235	6.8978	2.786	0.0336837	1.47258	1	0.185294	1	Sap-r; Cp1	FBgn0000416; FBgn0013770
REACTOME pathway	R-DME-70263	Gluconeogenesis	25	2	1.235	6.8978	2.786	0.0336837	1.47258	1	0.185294	1	Got2; MFS16	FBgn0001125; FBgn0034611
GO Biological Processes	GO:0050777	negative regulation of immune response	61	3	1.852	4.2404	2.084	0.0337798	1.47134	1	0.185294	1	PGRP-LC; PGRP-LD; Spn88Ea	FBgn0035976; FBgn0260458; FBgn0028984
GO Biological Processes	GO:0009953	dorsal/ventral pattern formation	156	5	3.086	2.7635	1.466	0.0352611	1.4527	1	0.189216	1	AnxB9; cbt; CG1943; CG8369; MFS14	FBgn0000083; FBgn0043364; FBgn0037468; FBgn0040532; FBgn0010651
GO Biological Processes	GO:0007623	circadian rhythm	157	5	3.086	2.7459	1.457	0.036093	1.44258	1	0.192082	1	Ac78C; Akt1; B4; Fer2LCH; Hsp83	FBgn0024150; FBgn0010379; FBgn0023407; FBgn0015221; FBgn0001233
GO Biological Processes	GO:1903706	regulation of hemopoiesis	26	2	1.235	6.6325	2.73	0.0362179	1.44108	1	0.192082	1	PGRP-LC; PGRP-LD	FBgn0035976; FBgn0260458
REACTOME pathway	R-DME-3769402	Deactivation of the beta-catenin transactivating complex	26	2	1.235	6.6325	2.73	0.0362179	1.44108	1	0.192082	1	Akt1; Sox14	FBgn0010379; FBgn0005612
REACTOME pathway	R-DME-211945	Phase I - Functionalization of compounds	63	3	1.852	4.1058	2.038	0.0366589	1.43582	1	0.193667	1	AcCoAS; Fdh; Hsp83	FBgn0012034; FBgn0011768; FBgn0001233
GO Biological Processes	GO:0008361	regulation of cell size	108	4	2.469	3.1934	1.675	0.0369279	1.43264	1	0.194335	1	Akt1; Pi3K21B; Pvf3; trbl	FBgn0010379; FBgn0020622; FBgn0085407; FBgn0028978
GO Biological Processes	GO:0007169	transmembrane receptor protein tyrosine kinase signaling pathway	213	6	3.704	2.4288	1.28	0.0378735	1.42166	1	0.197448	1	Akt1; Ilp6; Pi3K21B; Pvf3; Ror; trbl	FBgn0010379; FBgn0044047; FBgn0020622; FBgn0085407; FBgn0010407; FBgn0028978
REACTOME pathway	R-DME-211859	Biological oxidations	109	4	2.469	3.1641	1.662	0.038001	1.42021	1	0.197448	1	Fdh; AcCoAS; Hsp83; GstT4	FBgn0011768; FBgn0012034; FBgn0001233; FBgn0030484
GO Biological Processes	GO:0001666	response to hypoxia	64	3	1.852	4.0417	2.015	0.0381443	1.41857	1	0.197448	1	Drat; MFS14; SH3PX1	FBgn0033188; FBgn0010651; FBgn0040475
KEGG Pathway D.mel	path:map00640	Propanoate metabolism	27	2	1.235	6.3868	2.675	0.0388233	1.41091	1	0.197448	1	CG17544; AcCoAS	FBgn0032775; FBgn0012034
KEGG Pathway D.mel	path:map00900	Terpenoid backbone biosynthesis	27	2	1.235	6.3868	2.675	0.0388233	1.41091	1	0.197448	1	CG9360; Hmgs	FBgn0030332; FBgn0010611
GO Biological Processes	GO:0046928	regulation of neurotransmitter secretion	27	2	1.235	6.3868	2.675	0.0388233	1.41091	1	0.197448	1	SH3PX1; Syt12	FBgn0040475; FBgn0261085
REACTOME pathway	R-DME-5365859	RA biosynthesis pathway	27	2	1.235	6.3868	2.675	0.0388233	1.41091	1	0.197448	1	CG9436; Fdh	FBgn0033101; FBgn0011768
REACTOME pathway	R-DME-9013418	RHOBTB2 GTPase cycle	27	2	1.235	6.3868	2.675	0.0388233	1.41091	1	0.197448	1	Act42A; Hsp83	FBgn0000043; FBgn0001233
REACTOME pathway	R-DME-9013420	RHOU GTPase cycle	27	2	1.235	6.3868	2.675	0.0388233	1.41091	1	0.197448	1	Pak3; Pi3K21B	FBgn0044826; FBgn0020622
REACTOME pathway	R-DME-9006931	Signaling by Nuclear Receptors	110	4	2.469	3.1354	1.649	0.0390918	1.40791	1	0.198075	1	CG9436; Fdh; Hsp83; Akt1	FBgn0033101; FBgn0011768; FBgn0001233; FBgn0010379
KEGG Pathway D.mel	path:map04068	FoxO signaling pathway	65	3	1.852	3.9795	1.993	0.03966	1.40165	1	0.20021	1	Ilp6; Pi3K21B; p38c	FBgn0044047; FBgn0020622; FBgn0267339
GO Biological Processes	GO:1901575	organic substance catabolic process	858	16	9.877	1.6079	0.685	0.0408102	1.38923	1	0.205256	1	Akt1; CG17544; CG5009; CG7860; CG9527; Cp1; Cul6; Fdh; Got2; Hnf4; Hydr2; Lsd-1; Pgd; PGRP-LC; PGRP-LD; trbl	FBgn0010379; FBgn0032775; FBgn0027572; FBgn0030653; FBgn0031813; FBgn0013770; FBgn0036332; FBgn0011768; FBgn0001125; FBgn0004914; FBgn0014906; FBgn0039114; FBgn0004654; FBgn0035976; FBgn0260458; FBgn0028978
GO Biological Processes	GO:0050769	positive regulation of neurogenesis	112	4	2.469	3.0794	1.623	0.0413268	1.38377	1	0.20709	1	Akt1; daw; Ror; Sox14	FBgn0010379; FBgn0031461; FBgn0010407; FBgn0005612
GO Biological Processes	GO:0007484	imaginal disc-derived genitalia development	28	2	1.235	6.1587	2.623	0.0414978	1.38198	1	0.207185	1	Myo61F; scaf	FBgn0010246; FBgn0033033
KEGG Pathway D.mel	path:map00250	Alanine, aspartate and glutamate metabolism	29	2	1.235	5.9464	2.572	0.0442395	1.35419	1	0.212106	1	CG7860; Got2	FBgn0030653; FBgn0001125
GO Biological Processes	GO:0007009	plasma membrane organization	29	2	1.235	5.9464	2.572	0.0442395	1.35419	1	0.212106	1	mino; oys	FBgn0027579; FBgn0033476
REACTOME pathway	R-DME-194068	Bile acid and bile salt metabolism	29	2	1.235	5.9464	2.572	0.0442395	1.35419	1	0.212106	1	CG9436; CG5009	FBgn0033101; FBgn0027572
REACTOME pathway	R-DME-6811558	PI5P, PP2A and IER3 Regulate PI3K/AKT Signaling	29	2	1.235	5.9464	2.572	0.0442395	1.35419	1	0.212106	1	Akt1; Pi3K21B	FBgn0010379; FBgn0020622
REACTOME pathway	R-DME-9013424	RHOV GTPase cycle	29	2	1.235	5.9464	2.572	0.0442395	1.35419	1	0.212106	1	Pi3K21B; Pak3	FBgn0020622; FBgn0044826
GO Biological Processes	GO:0009620	response to fungus	68	3	1.852	3.8039	1.927	0.0443881	1.35273	1	0.212106	1	Fer1HCH; Fer2LCH; modSP	FBgn0015222; FBgn0015221; FBgn0051217
KEGG Pathway D.mel	path:map00600	Sphingolipid metabolism	30	2	1.235	5.7481	2.523	0.0470465	1.32747	1	0.217371	1	Cerk; Sap-r	FBgn0037315; FBgn0000416
GO Biological Processes	GO:0030203	glycosaminoglycan metabolic process	30	2	1.235	5.7481	2.523	0.0470465	1.32747	1	0.217371	1	PGRP-LC; PGRP-LD	FBgn0035976; FBgn0260458
GO Biological Processes	GO:0008610	lipid biosynthetic process	226	6	3.704	2.2891	1.195	0.0481256	1.31762	1	0.221605	1	AcCoAS; Dhap-at; FASN1; Hmgs; mino; Npc2b	FBgn0012034; FBgn0040212; FBgn0283427; FBgn0010611; FBgn0027579; FBgn0038198
REACTOME pathway	R-DME-8957322	Metabolism of steroids	119	4	2.469	2.8982	1.535	0.0497098	1.30356	1	0.227548	1	CG9436; Hmgs; CG5009; Spn88Ea	FBgn0033101; FBgn0010611; FBgn0027572; FBgn0028984
GO Biological Processes	GO:0046661	male sex differentiation	31	2	1.235	5.5627	2.476	0.049917	1.30175	1	0.227548	1	Myo61F; scaf	FBgn0010246; FBgn0033033
GO Biological Processes	GO:0048010	vascular endothelial growth factor receptor signaling pathway	31	2	1.235	5.5627	2.476	0.049917	1.30175	1	0.227548	1	Akt1; Pvf3	FBgn0010379; FBgn0085407
REACTOME pathway	R-DME-8856825	Cargo recognition for clathrin-mediated endocytosis	72	3	1.852	3.5926	1.845	0.0511076	1.29151	1	0.232199	1	CG4562; crq; CG10505	FBgn0038740; FBgn0015924; FBgn0034612
REACTOME pathway	R-DME-2161522	Abacavir ADME	32	2	1.235	5.3889	2.43	0.0528492	1.27696	1	0.237657	1	Orct2; Fdh	FBgn0086365; FBgn0011768
REACTOME pathway	R-DME-5675221	Negative regulation of MAPK pathway	32	2	1.235	5.3889	2.43	0.0528492	1.27696	1	0.237657	1	p38c; CG17919	FBgn0267339; FBgn0037433
KEGG Pathway D.mel	path:map00071	Fatty acid degradation	33	2	1.235	5.2256	2.386	0.0558411	1.25305	1	0.237657	1	CG17544; Fdh	FBgn0032775; FBgn0011768
GO Biological Processes	GO:0017157	regulation of exocytosis	33	2	1.235	5.2256	2.386	0.0558411	1.25305	1	0.237657	1	corn; Syt12	FBgn0259173; FBgn0261085
REACTOME pathway	R-DME-352230	Amino acid transport across the plasma membrane	33	2	1.235	5.2256	2.386	0.0558411	1.25305	1	0.237657	1	CG15279; CG16700	FBgn0028886; FBgn0030816
REACTOME pathway	R-DME-9646399	Aggrephagy	33	2	1.235	5.2256	2.386	0.0558411	1.25305	1	0.237657	1	CG4562; CG10505	FBgn0038740; FBgn0034612
GO Biological Processes	GO:0007166	cell surface receptor signaling pathway	687	13	8.025	1.6316	0.706	0.0564056	1.24868	1	0.237657	1	Akt1; Buffy; cbt; crq; daw; Ilp6; modSP; PGRP-LC; Pi3K21B; Pvf3; Ror; Spn88Ea; trbl	FBgn0010379; FBgn0040491; FBgn0043364; FBgn0015924; FBgn0031461; FBgn0044047; FBgn0051217; FBgn0035976; FBgn0020622; FBgn0085407; FBgn0010407; FBgn0028984; FBgn0028978
GO Biological Processes	GO:0008654	phospholipid biosynthetic process	75	3	1.852	3.4489	1.786	0.056452	1.24832	1	0.237657	1	Dhap-at; Hmgs; mino	FBgn0040212; FBgn0010611; FBgn0027579
GO Biological Processes	GO:0048806	genitalia development	34	2	1.235	5.0719	2.343	0.0588912	1.22995	1	0.24547	1	Myo61F; scaf	FBgn0010246; FBgn0033033
REACTOME pathway	R-DME-2029482	Regulation of actin dynamics for phagocytic cup formation	34	2	1.235	5.0719	2.343	0.0588912	1.22995	1	0.24547	1	Hsp83; Act42A	FBgn0001233; FBgn0000043
GO Biological Processes	GO:0034220	ion transmembrane transport	299	7	4.321	2.0186	1.013	0.0596695	1.22425	1	0.247956	1	CG12531; CG15279; CG16700; Fer1HCH; Fer2LCH; Pmp70; Zip99C	FBgn0031064; FBgn0028886; FBgn0030816; FBgn0015222; FBgn0015221; FBgn0031069; FBgn0039714
GO Biological Processes	GO:0032879	regulation of localization	495	10	6.173	1.7419	0.801	0.0626125	1.20334	1	0.258865	1	Akt1; CG17597; corn; crq; Lsd-1; p38c; Pvf3; SH3PX1; Syt12; trbl	FBgn0010379; FBgn0032715; FBgn0259173; FBgn0015924; FBgn0039114; FBgn0267339; FBgn0085407; FBgn0040475; FBgn0261085; FBgn0028978
GO Biological Processes	GO:0007444	imaginal disc development	631	12	7.407	1.6397	0.713	0.0633959	1.19794	1	0.258865	1	AnxB9; B4; cbt; CG1943; CG8369; Cyp9f2; daw; lft; MFS14; Myo61F; scaf; Spn88Ea	FBgn0000083; FBgn0023407; FBgn0043364; FBgn0037468; FBgn0040532; FBgn0038037; FBgn0031461; FBgn0032230; FBgn0010651; FBgn0010246; FBgn0033033; FBgn0028984
KEGG Pathway D.mel	path:map00270	Cysteine and methionine metabolism	36	2	1.235	4.7901	2.26	0.0651586	1.18603	1	0.258865	1	Got2; CG10621	FBgn0001125; FBgn0032726
REACTOME pathway	R-DME-5362517	Signaling by Retinoic Acid	36	2	1.235	4.7901	2.26	0.0651586	1.18603	1	0.258865	1	Fdh; CG9436	FBgn0011768; FBgn0033101
REACTOME pathway	R-DME-9706574	RHOBTB GTPase Cycle	36	2	1.235	4.7901	2.26	0.0651586	1.18603	1	0.258865	1	Hsp83; Act42A	FBgn0001233; FBgn0000043
GO Biological Processes	GO:0006796	phosphate-containing compound metabolic process	1060	18	11.111	1.4642	0.55	0.0658652	1.18134	1	0.258865	1	Ac78C; AcCoAS; Akt1; Alp1; CG5144; CG6218; daw; Dhap-at; Hmgs; mino; p38c; Pak3; Pgd; Pi3K21B; Ptp52F; Ror; trbl; Zw	FBgn0024150; FBgn0012034; FBgn0010379; FBgn0283479; FBgn0035957; FBgn0038321; FBgn0031461; FBgn0040212; FBgn0010611; FBgn0027579; FBgn0267339; FBgn0044826; FBgn0004654; FBgn0020622; FBgn0034085; FBgn0010407; FBgn0028978; FBgn0004057
REACTOME pathway	R-DME-425393	Transport of inorganic cations/anions and amino acids/oligopeptides	80	3	1.852	3.2333	1.693	0.0659223	1.18097	1	0.258865	1	CG15279; SLC5A11; CG16700	FBgn0028886; FBgn0031998; FBgn0030816
GO Biological Processes	GO:0042742	defense response to bacterium	246	6	3.704	2.103	1.072	0.0669701	1.17412	1	0.258865	1	modSP; Myo61F; PGRP-LC; PGRP-LD; Tep2; Tep3	FBgn0051217; FBgn0010246; FBgn0035976; FBgn0260458; FBgn0041182; FBgn0041181
REACTOME pathway	R-DME-425407	SLC-mediated transmembrane transport	188	5	3.086	2.2931	1.197	0.0679528	1.16779	1	0.259439	1	SLC5A11; CG15279; Orct2; CG16700; CG4607	FBgn0031998; FBgn0028886; FBgn0086365; FBgn0030816; FBgn0029932
GO Biological Processes	GO:0051047	positive regulation of secretion	37	2	1.235	4.6607	2.221	0.0683725	1.16512	1	0.260312	1	corn; SH3PX1	FBgn0259173; FBgn0040475
GO Biological Processes	GO:0006955	immune response	309	7	4.321	1.9533	0.966	0.0685858	1.16377	1	0.260397	1	crq; modSP; PGRP-LC; PGRP-LD; Spn88Ea; Tep2; Tep3	FBgn0015924; FBgn0051217; FBgn0035976; FBgn0260458; FBgn0028984; FBgn0041182; FBgn0041181
REACTOME pathway	R-DME-9035034	RHOF GTPase cycle	38	2	1.235	4.538	2.182	0.0716379	1.14486	1	0.271229	1	Pi3K21B; Act42A	FBgn0020622; FBgn0000043
REACTOME pathway	R-DME-381426	Regulation of Insulin-like Growth Factor (IGF) transport and uptake by Insulin-like Growth Factor Binding Proteins (IGFBPs)	84	3	1.852	3.0794	1.623	0.0739875	1.13084	1	0.277047	1	Tep2; Spn88Ea; Tep3	FBgn0041182; FBgn0028984; FBgn0041181
REACTOME pathway	R-DME-428157	Sphingolipid metabolism	84	3	1.852	3.0794	1.623	0.0739875	1.13084	1	0.277047	1	CG34194; Sap-r; Cerk	FBgn0085223; FBgn0000416; FBgn0037315
REACTOME pathway	R-DME-8957275	Post-translational protein phosphorylation	84	3	1.852	3.0794	1.623	0.0739875	1.13084	1	0.277047	1	Tep3; Tep2; Spn88Ea	FBgn0041181; FBgn0041182; FBgn0028984
REACTOME pathway	R-DME-917937	Iron uptake and transport	84	3	1.852	3.0794	1.623	0.0739875	1.13084	1	0.277047	1	Orct2; Fer1HCH; Fer2LCH	FBgn0086365; FBgn0015222; FBgn0015221
GO Biological Processes	GO:0000165	MAPK cascade	138	4	2.469	2.4992	1.321	0.0767941	1.11467	1	0.277666	1	daw; p38c; Ror; trbl	FBgn0031461; FBgn0267339; FBgn0010407; FBgn0028978
KEGG Pathway D.mel	path:map00790	Folate biosynthesis	40	2	1.235	4.3111	2.108	0.0783162	1.10615	1	0.277666	1	CG9436; Alp1	FBgn0033101; FBgn0283479
REACTOME pathway	R-DME-166520	Signaling by NTRKs	40	2	1.235	4.3111	2.108	0.0783162	1.10615	1	0.277666	1	Pi3K21B; p38c	FBgn0020622; FBgn0267339
REACTOME pathway	R-DME-187037	Signaling by NTRK1 (TRKA)	40	2	1.235	4.3111	2.108	0.0783162	1.10615	1	0.277666	1	p38c; Pi3K21B	FBgn0267339; FBgn0020622
GO Biological Processes	GO:0050804	modulation of chemical synaptic transmission	139	4	2.469	2.4812	1.311	0.0783903	1.10574	1	0.277666	1	Akt1; PGRP-LC; SH3PX1; Syt12	FBgn0010379; FBgn0035976; FBgn0040475; FBgn0261085
GO Biological Processes	GO:0044262	cellular carbohydrate metabolic process	87	3	1.852	2.9732	1.572	0.0803107	1.09523	1	0.282851	1	CG6218; FASN1; Pgd	FBgn0038321; FBgn0283427; FBgn0004654
GO Biological Processes	GO:0045666	positive regulation of neuron differentiation	87	3	1.852	2.9732	1.572	0.0803107	1.09523	1	0.282851	1	Akt1; Ror; Sox14	FBgn0010379; FBgn0010407; FBgn0005612
REACTOME pathway	R-DME-71291	Metabolism of amino acids and derivatives	198	5	3.086	2.1773	1.123	0.0807467	1.09288	1	0.283654	1	SLC5A11; CG16700; CG7860; CG4872; Got2	FBgn0031998; FBgn0030816; FBgn0030653; FBgn0030799; FBgn0001125
REACTOME pathway	R-DME-2029480	Fcgamma receptor (FCGR) dependent phagocytosis	41	2	1.235	4.206	2.072	0.081726	1.08764	1	0.284891	1	Act42A; Hsp83	FBgn0000043; FBgn0001233
REACTOME pathway	R-DME-70326	Glucose metabolism	41	2	1.235	4.206	2.072	0.081726	1.08764	1	0.284891	1	MFS16; Got2	FBgn0034611; FBgn0001125
REACTOME pathway	R-DME-9013405	RHOD GTPase cycle	41	2	1.235	4.206	2.072	0.081726	1.08764	1	0.284891	1	Pi3K21B; CG33523	FBgn0020622; FBgn0053523
GO Biological Processes	GO:0016236	macroautophagy	89	3	1.852	2.9064	1.539	0.0846525	1.07236	1	0.293423	1	Buffy; lft; SH3PX1	FBgn0040491; FBgn0032230; FBgn0040475
GO Biological Processes	GO:0015893	drug transport	42	2	1.235	4.1058	2.038	0.0851809	1.06966	1	0.293423	1	CG8026; Syt12	FBgn0033391; FBgn0261085
GO Biological Processes	GO:0043087	regulation of GTPase activity	90	3	1.852	2.8741	1.523	0.0868605	1.06118	1	0.293423	1	C3G; CenB1A; TBC1D16	FBgn0259228; FBgn0039056; FBgn0032249
GO Biological Processes	GO:0006637	acyl-CoA metabolic process	43	2	1.235	4.0103	2.004	0.0886795	1.05218	1	0.293423	1	AcCoAS; Hmgs	FBgn0012034; FBgn0010611
REACTOME pathway	R-DME-442660	Na+/Cl- dependent neurotransmitter transporters	43	2	1.235	4.0103	2.004	0.0886795	1.05218	1	0.293423	1	CG15279; Orct2	FBgn0028886; FBgn0086365
GO Biological Processes	GO:0006875	cellular metal ion homeostasis	92	3	1.852	2.8116	1.491	0.091349	1.0393	1	0.300021	1	Fer1HCH; Fer2LCH; Zip99C	FBgn0015222; FBgn0015221; FBgn0039714
REACTOME pathway	R-DME-196849	Metabolism of water-soluble vitamins and cofactors	93	3	1.852	2.7814	1.476	0.093629	1.02859	1	0.30677	1	FASN1; CG8026; SLC5A11	FBgn0283427; FBgn0033391; FBgn0031998
GO Biological Processes	GO:0008652	cellular amino acid biosynthetic process	45	2	1.235	3.8321	1.938	0.0958015	1.01863	1	0.310948	1	CG10621; Got2	FBgn0032726; FBgn0001125
GO Biological Processes	GO:0007015	actin filament organization	150	4	2.469	2.2993	1.201	0.0970221	1.01313	1	0.310948	1	Arpc3B; cib; Fim; Pak3	FBgn0065032; FBgn0026084; FBgn0024238; FBgn0044826
GO Biological Processes	GO:0006644	phospholipid metabolic process	151	4	2.469	2.284	1.192	0.098811	1.00519	1	0.310948	1	Dhap-at; Hmgs; mino; Pi3K21B	FBgn0040212; FBgn0010611; FBgn0027579; FBgn0020622
GO Biological Processes	GO:0007154	cell communication	1732	26	16.049	1.2943	0.372	0.100039	0.99983	1	0.311309	1	Ac78C; Akt1; Buffy; C3G; cbt; Cerk; CG10916; crq; daw; Fer1HCH; Fer2LCH; Hydr2; Ilp6; modSP; mthl14; p38c; Pak3; PGRP-LC; Pi3K21B; Pvf3; Ror; SH3PX1; Spn88Ea; sug; Syt12; trbl	FBgn0024150; FBgn0010379; FBgn0040491; FBgn0259228; FBgn0043364; FBgn0037315; FBgn0034312; FBgn0015924; FBgn0031461; FBgn0015222; FBgn0015221; FBgn0014906; FBgn0044047; FBgn0051217; FBgn0052476; FBgn0267339; FBgn0044826; FBgn0035976; FBgn0020622; FBgn0085407; FBgn0010407; FBgn0040475; FBgn0028984; FBgn0033782; FBgn0261085; FBgn0028978
KEGG Pathway D.mel	path:map00983	Drug metabolism - other enzymes	96	3	1.852	2.6944	1.43	0.100608	0.997367	1	0.311657	1	GstT4; GstD1; GstD5	FBgn0030484; FBgn0001149; FBgn0010041
KEGG Pathway D.mel	path:map04146	peroxisome	96	3	1.852	2.6944	1.43	0.100608	0.997367	1	0.311657	1	CG17597; CG17544; puml	FBgn0032715; FBgn0032775; FBgn0033226
GO Biological Processes	GO:0098542	defense response to other organism	407	8	4.938	1.6948	0.761	0.101483	0.993608	1	0.313653	1	modSP; Myo61F; Nazo; PGRP-LC; PGRP-LD; Spn88Ea; Tep2; Tep3	FBgn0051217; FBgn0010246; FBgn0037562; FBgn0035976; FBgn0260458; FBgn0028984; FBgn0041182; FBgn0041181
REACTOME pathway	R-DME-71387	Metabolism of carbohydrates	155	4	2.469	2.2251	1.154	0.106119	0.974206	1	0.327241	1	Zw; Pgd; Got2; MFS16	FBgn0004057; FBgn0004654; FBgn0001125; FBgn0034611
GO Biological Processes	GO:0030307	positive regulation of cell growth	48	2	1.235	3.5926	1.845	0.106776	0.971526	1	0.328523	1	Akt1; Orct2	FBgn0010379; FBgn0086365
GO Biological Processes	GO:0048639	positive regulation of developmental growth	100	3	1.852	2.5867	1.371	0.110227	0.957712	1	0.330924	1	Akt1; Ilp6; Orct2	FBgn0010379; FBgn0044047; FBgn0086365
KEGG Pathway D.mel	path:map00620	Pyruvate metabolism	49	2	1.235	3.5193	1.815	0.110506	0.956612	1	0.331034	1	AcCoAS; Fdh	FBgn0012034; FBgn0011768
GO Biological Processes	GO:0051049	regulation of transport	283	6	3.704	1.828	0.87	0.111684	0.952009	1	0.333827	1	Akt1; CG17597; corn; crq; SH3PX1; Syt12	FBgn0010379; FBgn0032715; FBgn0259173; FBgn0015924; FBgn0040475; FBgn0261085
GO Biological Processes	GO:0030097	hemopoiesis	101	3	1.852	2.5611	1.357	0.112686	0.948131	1	0.336084	1	PGRP-LC; PGRP-LD; Pvf3	FBgn0035976; FBgn0260458; FBgn0085407
GO Biological Processes	GO:0008354	germ cell migration	50	2	1.235	3.4489	1.786	0.114271	0.942065	1	0.337124	1	Cerk; oys	FBgn0037315; FBgn0033476
GO Biological Processes	GO:0010976	positive regulation of neuron projection development	50	2	1.235	3.4489	1.786	0.114271	0.942065	1	0.337124	1	Akt1; Ror	FBgn0010379; FBgn0010407
GO Biological Processes	GO:0035215	genital disc development	50	2	1.235	3.4489	1.786	0.114271	0.942065	1	0.337124	1	Myo61F; scaf	FBgn0010246; FBgn0033033
GO Biological Processes	GO:0051607	defense response to virus	50	2	1.235	3.4489	1.786	0.114271	0.942065	1	0.337124	1	Nazo; PGRP-LC	FBgn0037562; FBgn0035976
REACTOME pathway	R-DME-1474244	Extracellular matrix organization	50	2	1.235	3.4489	1.786	0.114271	0.942065	1	0.337124	1	Tep3; Tep2	FBgn0041181; FBgn0041182
GO Biological Processes	GO:0050790	regulation of catalytic activity	353	7	4.321	1.7098	0.774	0.116807	0.932531	1	0.34352	1	C3G; CenB1A; Pak3; Pi3K21B; Spn88Ea; TBC1D16; trbl	FBgn0259228; FBgn0039056; FBgn0044826; FBgn0020622; FBgn0028984; FBgn0032249; FBgn0028978
REACTOME pathway	R-DME-1280215	Cytokine Signaling in Immune system	161	4	2.469	2.1422	1.099	0.117527	0.929862	1	0.34352	1	Akt1; Pi3K21B; C3G; p38c	FBgn0010379; FBgn0020622; FBgn0259228; FBgn0267339
REACTOME pathway	R-DME-9006925	Intracellular signaling by second messengers	161	4	2.469	2.1422	1.099	0.117527	0.929862	1	0.34352	1	Ac78C; Pi3K21B; Akt1; trbl	FBgn0024150; FBgn0020622; FBgn0010379; FBgn0028978
GO Biological Processes	GO:0008592	regulation of Toll signaling pathway	51	2	1.235	3.3813	1.758	0.118068	0.927868	1	0.34352	1	modSP; Spn88Ea	FBgn0051217; FBgn0028984
GO Biological Processes	GO:0006952	defense response	427	8	4.938	1.6154	0.692	0.123926	0.906838	1	0.352633	1	modSP; Myo61F; Nazo; PGRP-LC; PGRP-LD; Spn88Ea; Tep2; Tep3	FBgn0051217; FBgn0010246; FBgn0037562; FBgn0035976; FBgn0260458; FBgn0028984; FBgn0041182; FBgn0041181
GO Biological Processes	GO:0007520	myoblast fusion	53	2	1.235	3.2537	1.702	0.125755	0.900475	1	0.353407	1	Akt1; Pak3	FBgn0010379; FBgn0044826
REACTOME pathway	R-DME-163685	Integration of energy metabolism	53	2	1.235	3.2537	1.702	0.125755	0.900475	1	0.353407	1	FASN1; crq	FBgn0283427; FBgn0015924
REACTOME pathway	R-DME-9663891	Selective autophagy	53	2	1.235	3.2537	1.702	0.125755	0.900475	1	0.353407	1	CG4562; CG10505	FBgn0038740; FBgn0034612
GO Biological Processes	GO:0042493	response to drug	228	5	3.086	1.8908	0.919	0.126137	0.899158	1	0.353407	1	Ac78C; AcCoAS; CG8026; Drat; Syt12	FBgn0024150; FBgn0012034; FBgn0033391; FBgn0033188; FBgn0261085
GO Biological Processes	GO:0031334	positive regulation of protein complex assembly	54	2	1.235	3.1934	1.675	0.129643	0.887252	1	0.353407	1	Arpc3B; Hsp83	FBgn0065032; FBgn0001233
REACTOME pathway	R-DME-2682334	EPH-Ephrin signaling	54	2	1.235	3.1934	1.675	0.129643	0.887252	1	0.353407	1	Act42A; Pak3	FBgn0000043; FBgn0044826
KEGG Pathway D.mel	path:map00010	Glycolysis / Gluconeogenesis	55	2	1.235	3.1354	1.649	0.133558	0.87433	1	0.359762	1	AcCoAS; Fdh	FBgn0012034; FBgn0011768
REACTOME pathway	R-DME-1660662	Glycosphingolipid metabolism	55	2	1.235	3.1354	1.649	0.133558	0.87433	1	0.359762	1	Cerk; Sap-r	FBgn0037315; FBgn0000416
GO Biological Processes	GO:0042325	regulation of phosphorylation	234	5	3.086	1.8424	0.882	0.136392	0.865211	1	0.365469	1	daw; Pak3; Pi3K21B; Ror; trbl	FBgn0031461; FBgn0044826; FBgn0020622; FBgn0010407; FBgn0028978
GO Biological Processes	GO:0030509	BMP signaling pathway	56	2	1.235	3.0794	1.623	0.1375	0.861697	1	0.365469	1	cbt; daw	FBgn0043364; FBgn0031461
GO Biological Processes	GO:0071772	response to BMP	57	2	1.235	3.0253	1.597	0.141468	0.849343	1	0.366579	1	cbt; daw	FBgn0043364; FBgn0031461
REACTOME pathway	R-DME-1280218	Adaptive Immune System	306	6	3.704	1.6906	0.758	0.145581	0.836895	1	0.376522	1	crq; trbl; Pak3; Cp1; Pi3K21B; Akt1	FBgn0015924; FBgn0028978; FBgn0044826; FBgn0013770; FBgn0020622; FBgn0010379
GO Biological Processes	GO:0001934	positive regulation of protein phosphorylation	114	3	1.852	2.269	1.182	0.146433	0.834361	1	0.378008	1	daw; Pak3; Ror	FBgn0031461; FBgn0044826; FBgn0010407
GO Biological Processes	GO:0045597	positive regulation of cell differentiation	176	4	2.469	1.9596	0.971	0.14822	0.829094	1	0.379273	1	Akt1; daw; Ror; Sox14	FBgn0010379; FBgn0031461; FBgn0010407; FBgn0005612
GO Biological Processes	GO:0008063	Toll signaling pathway	59	2	1.235	2.9228	1.547	0.149475	0.825432	1	0.379273	1	modSP; Spn88Ea	FBgn0051217; FBgn0028984
REACTOME pathway	R-DME-5628897	TP53 Regulates Metabolic Genes	59	2	1.235	2.9228	1.547	0.149475	0.825432	1	0.379273	1	Akt1; Zw	FBgn0010379; FBgn0004057
GO Biological Processes	GO:0007552	metamorphosis	520	9	5.556	1.4923	0.578	0.150819	0.821545	1	0.379273	1	cbt; daw; EbpIII; lft; Myo61F; Ptp52F; scaf; Sox14; Spn88Ea	FBgn0043364; FBgn0031461; FBgn0011695; FBgn0032230; FBgn0010246; FBgn0034085; FBgn0033033; FBgn0005612; FBgn0028984
GO Biological Processes	GO:0050776	regulation of immune response	178	4	2.469	1.9376	0.954	0.152529	0.816648	1	0.382867	1	crq; PGRP-LC; PGRP-LD; Spn88Ea	FBgn0015924; FBgn0035976; FBgn0260458; FBgn0028984
REACTOME pathway	R-DME-9753281	Paracetamol ADME	60	2	1.235	2.8741	1.523	0.153512	0.813856	1	0.384628	1	CG10505; CG4562	FBgn0034612; FBgn0038740
GO Biological Processes	GO:0007165	signal transduction	1439	21	12.963	1.2583	0.331	0.160393	0.794815	1	0.392303	1	Ac78C; Akt1; Buffy; C3G; cbt; Cerk; CG10916; crq; daw; Hydr2; Ilp6; modSP; mthl14; p38c; Pak3; PGRP-LC; Pi3K21B; Pvf3; Ror; Spn88Ea; trbl	FBgn0024150; FBgn0010379; FBgn0040491; FBgn0259228; FBgn0043364; FBgn0037315; FBgn0034312; FBgn0015924; FBgn0031461; FBgn0014906; FBgn0044047; FBgn0051217; FBgn0052476; FBgn0267339; FBgn0044826; FBgn0035976; FBgn0020622; FBgn0085407; FBgn0010407; FBgn0028984; FBgn0028978
GO Biological Processes	GO:0043547	positive regulation of GTPase activity	62	2	1.235	2.7814	1.476	0.16165	0.791424	1	0.394149	1	C3G; TBC1D16	FBgn0259228; FBgn0032249
GO Biological Processes	GO:0006914	autophagy	183	4	2.469	1.8846	0.914	0.163507	0.786464	1	0.397964	1	Buffy; daw; lft; SH3PX1	FBgn0040491; FBgn0031461; FBgn0032230; FBgn0040475
REACTOME pathway	R-DME-5252538	Drosophila signaling pathways	184	4	2.469	1.8744	0.906	0.165736	0.780582	1	0.401442	1	PGRP-LC; Ilp6; Akt1; lft	FBgn0035976; FBgn0044047; FBgn0010379; FBgn0032230
GO Biological Processes	GO:0006665	sphingolipid metabolic process	63	2	1.235	2.7372	1.453	0.165748	0.780551	1	0.401442	1	Cerk; Sap-r	FBgn0037315; FBgn0000416
GO Biological Processes	GO:0006873	cellular ion homeostasis	121	3	1.852	2.1377	1.096	0.165819	0.780365	1	0.401442	1	Fer1HCH; Fer2LCH; Zip99C	FBgn0015222; FBgn0015221; FBgn0039714
GO Biological Processes	GO:0042327	positive regulation of phosphorylation	123	3	1.852	2.103	1.072	0.171493	0.765753	1	0.404403	1	daw; Pak3; Ror	FBgn0031461; FBgn0044826; FBgn0010407
GO Biological Processes	GO:0045927	positive regulation of growth	123	3	1.852	2.103	1.072	0.171493	0.765753	1	0.404403	1	Akt1; Ilp6; Orct2	FBgn0010379; FBgn0044047; FBgn0086365
GO Biological Processes	GO:0033993	response to lipid	65	2	1.235	2.653	1.408	0.173998	0.759456	1	0.408317	1	Hydr2; Ptp52F	FBgn0014906; FBgn0034085
REACTOME pathway	R-DME-8980692	RHOA GTPase cycle	65	2	1.235	2.653	1.408	0.173998	0.759456	1	0.408317	1	Pmp70; Pi3K21B	FBgn0031069; FBgn0020622
GO Biological Processes	GO:0043408	regulation of MAPK cascade	124	3	1.852	2.086	1.061	0.174351	0.758576	1	0.408317	1	daw; Ror; trbl	FBgn0031461; FBgn0010407; FBgn0028978
GO Biological Processes	GO:0055065	metal ion homeostasis	124	3	1.852	2.086	1.061	0.174351	0.758576	1	0.408317	1	Fer1HCH; Fer2LCH; Zip99C	FBgn0015222; FBgn0015221; FBgn0039714
REACTOME pathway	R-DME-9013148	CDC42 GTPase cycle	67	2	1.235	2.5738	1.364	0.182313	0.739183	1	0.419042	1	Pi3K21B; Pak3	FBgn0020622; FBgn0044826
GO Biological Processes	GO:0042692	muscle cell differentiation	128	3	1.852	2.0208	1.015	0.185914	0.730688	1	0.423438	1	Akt1; C3G; Pak3	FBgn0010379; FBgn0259228; FBgn0044826
REACTOME pathway	R-DME-425366	Transport of bile salts and organic acids, metal ions and amine compounds	69	2	1.235	2.4992	1.321	0.190685	0.719683	1	0.423987	1	CG15279; Orct2	FBgn0028886; FBgn0086365
REACTOME pathway	R-DME-8939211	ESR-mediated signaling	69	2	1.235	2.4992	1.321	0.190685	0.719683	1	0.423987	1	Akt1; Hsp83	FBgn0010379; FBgn0001233
REACTOME pathway	R-DME-9007101	Rab regulation of trafficking	69	2	1.235	2.4992	1.321	0.190685	0.719683	1	0.423987	1	TBC1D16; Akt1	FBgn0032249; FBgn0010379
REACTOME pathway	R-DME-449147	Signaling by Interleukins	131	3	1.852	1.9746	0.982	0.194715	0.7106	1	0.432243	1	Pi3K21B; C3G; p38c	FBgn0020622; FBgn0259228; FBgn0267339
GO Biological Processes	GO:0007010	cytoskeleton organization	635	10	6.173	1.3578	0.441	0.202928	0.692658	1	0.443966	1	Arpc3B; C3G; CG13032; cib; Fim; Hsp83; Klp68D; Pak3; Skeletor; Vinc	FBgn0065032; FBgn0259228; FBgn0036652; FBgn0026084; FBgn0024238; FBgn0001233; FBgn0004381; FBgn0044826; FBgn0262717; FBgn0004397
REACTOME pathway	R-DME-195258	RHO GTPase Effectors	72	2	1.235	2.3951	1.26	0.203337	0.691783	1	0.444142	1	Pak3; Act42A	FBgn0044826; FBgn0000043
GO Biological Processes	GO:0006812	cation transport	342	6	3.704	1.5127	0.597	0.206684	0.684693	1	0.444142	1	CG5646; Fer1HCH; Fer2LCH; Orct2; Syt12; Zip99C	FBgn0039525; FBgn0015222; FBgn0015221; FBgn0086365; FBgn0261085; FBgn0039714
REACTOME pathway	R-DME-9757110	Prednisone ADME	73	2	1.235	2.3623	1.24	0.207576	0.682823	1	0.444142	1	Spn88Ea; CG9436	FBgn0028984; FBgn0033101
GO Biological Processes	GO:0012501	programmed cell death	345	6	3.704	1.4995	0.584	0.212155	0.673347	1	0.450366	1	Akt1; Buffy; CG13516; crq; daw; Ptp52F	FBgn0010379; FBgn0040491; FBgn0040658; FBgn0015924; FBgn0031461; FBgn0034085
GO Biological Processes	GO:0006915	apoptotic process	275	5	3.086	1.5677	0.649	0.215194	0.66717	1	0.450366	1	Akt1; Buffy; CG13516; crq; daw	FBgn0010379; FBgn0040491; FBgn0040658; FBgn0015924; FBgn0031461
GO Biological Processes	GO:0097305	response to alcohol	138	3	1.852	1.8744	0.906	0.215634	0.666283	1	0.450366	1	AcCoAS; Drat; Ptp52F	FBgn0012034; FBgn0033188; FBgn0034085
GO Biological Processes	GO:0031346	positive regulation of cell projection organization	75	2	1.235	2.2993	1.201	0.216081	0.665383	1	0.450366	1	Akt1; Ror	FBgn0010379; FBgn0010407
REACTOME pathway	R-DME-196071	Metabolism of steroid hormones	75	2	1.235	2.2993	1.201	0.216081	0.665383	1	0.450366	1	Spn88Ea; CG9436	FBgn0028984; FBgn0033101
GO Biological Processes	GO:0035295	tube development	801	12	7.407	1.2917	0.369	0.219625	0.658317	1	0.454248	1	AnxB9; B4; cbt; CG1943; CG8369; Cyp9f2; daw; lft; MFS14; Myo61F; scaf; Spn88Ea	FBgn0000083; FBgn0023407; FBgn0043364; FBgn0037468; FBgn0040532; FBgn0038037; FBgn0031461; FBgn0032230; FBgn0010651; FBgn0010246; FBgn0033033; FBgn0028984
REACTOME pathway	R-DME-9013149	RAC1 GTPase cycle	76	2	1.235	2.269	1.182	0.220346	0.656896	1	0.455047	1	Pak3; Pi3K21B	FBgn0044826; FBgn0020622
GO Biological Processes	GO:0001932	regulation of protein phosphorylation	209	4	2.469	1.6502	0.723	0.224648	0.648498	1	0.460792	1	daw; Pak3; Ror; trbl	FBgn0031461; FBgn0044826; FBgn0010407; FBgn0028978
GO Biological Processes	GO:0006979	response to oxidative stress	141	3	1.852	1.8345	0.875	0.224742	0.648315	1	0.460792	1	Akt1; Irc; p38c	FBgn0010379; FBgn0038465; FBgn0267339
REACTOME pathway	R-DME-1257604	PIP3 activates AKT signaling	142	3	1.852	1.8216	0.865	0.227796	0.642455	1	0.46272	1	Pi3K21B; trbl; Akt1	FBgn0020622; FBgn0028978; FBgn0010379
GO Biological Processes	GO:0006836	neurotransmitter transport	143	3	1.852	1.8089	0.855	0.230857	0.636657	1	0.465859	1	CG15279; SH3PX1; Syt12	FBgn0028886; FBgn0040475; FBgn0261085
GO Biological Processes	GO:0023061	signal release	143	3	1.852	1.8089	0.855	0.230857	0.636657	1	0.465859	1	Akt1; SH3PX1; Syt12	FBgn0010379; FBgn0040475; FBgn0261085
GO Biological Processes	GO:0023052	signaling	1684	23	14.198	1.1776	0.236	0.231121	0.636161	1	0.465859	1	Ac78C; Akt1; Buffy; C3G; cbt; Cerk; CG10916; crq; daw; Hydr2; Ilp6; modSP; mthl14; p38c; Pak3; PGRP-LC; Pi3K21B; Pvf3; Ror; SH3PX1; Spn88Ea; Syt12; trbl	FBgn0024150; FBgn0010379; FBgn0040491; FBgn0259228; FBgn0043364; FBgn0037315; FBgn0034312; FBgn0015924; FBgn0031461; FBgn0014906; FBgn0044047; FBgn0051217; FBgn0052476; FBgn0267339; FBgn0044826; FBgn0035976; FBgn0020622; FBgn0085407; FBgn0010407; FBgn0040475; FBgn0028984; FBgn0261085; FBgn0028978
GO Biological Processes	GO:0008284	positive regulation of cell population proliferation	79	2	1.235	2.1828	1.126	0.233179	0.63231	1	0.465859	1	Akt1; daw	FBgn0010379; FBgn0031461
REACTOME pathway	R-DME-2454202	Fc epsilon receptor (FCERI) signaling	82	2	1.235	2.103	1.072	0.246057	0.608964	1	0.480902	1	Pi3K21B; Pak3	FBgn0020622; FBgn0044826
GO Biological Processes	GO:0060341	regulation of cellular localization	148	3	1.852	1.7477	0.805	0.246273	0.608584	1	0.480902	1	CG17597; SH3PX1; Syt12	FBgn0032715; FBgn0040475; FBgn0261085
GO Biological Processes	GO:0006091	generation of precursor metabolites and energy	219	4	2.469	1.5748	0.655	0.2496	0.602756	1	0.486701	1	CG5009; FASN1; Fdh; Pgd	FBgn0027572; FBgn0283427; FBgn0011768; FBgn0004654
GO Biological Processes	GO:0001558	regulation of cell growth	83	2	1.235	2.0776	1.055	0.250356	0.601441	1	0.487356	1	Akt1; Orct2	FBgn0010379; FBgn0086365
REACTOME pathway	R-DME-195721	Signaling by WNT	150	3	1.852	1.7244	0.786	0.252485	0.597764	1	0.487356	1	Akt1; Sox14; Ror	FBgn0010379; FBgn0005612; FBgn0010407
GO Biological Processes	GO:0006164	purine nucleotide biosynthetic process	84	2	1.235	2.0529	1.038	0.254658	0.594042	1	0.488872	1	Ac78C; AcCoAS	FBgn0024150; FBgn0012034
GO Biological Processes	GO:0045471	response to ethanol	84	2	1.235	2.0529	1.038	0.254658	0.594042	1	0.488872	1	AcCoAS; Drat	FBgn0012034; FBgn0033188
GO Biological Processes	GO:0030036	actin cytoskeleton organization	295	5	3.086	1.4614	0.547	0.257973	0.588426	1	0.494539	1	Arpc3B; C3G; cib; Fim; Pak3	FBgn0065032; FBgn0259228; FBgn0026084; FBgn0024238; FBgn0044826
GO Biological Processes	GO:0055080	cation homeostasis	152	3	1.852	1.7018	0.767	0.258721	0.587169	1	0.495276	1	Fer1HCH; Fer2LCH; Zip99C	FBgn0015222; FBgn0015221; FBgn0039714
GO Biological Processes	GO:0050808	synapse organization	297	5	3.086	1.4516	0.538	0.262365	0.581094	1	0.498055	1	Akt1; DIP-epsilon; Got2; Pak3; SH3PX1	FBgn0010379; FBgn0259714; FBgn0001125; FBgn0044826; FBgn0040475
GO Biological Processes	GO:0010817	regulation of hormone levels	86	2	1.235	2.0052	1.004	0.263266	0.579605	1	0.49907	1	Akt1; Npc2b	FBgn0010379; FBgn0038198
GO Biological Processes	GO:0009791	post-embryonic development	680	10	6.173	1.268	0.343	0.2651	0.576591	1	0.501848	1	cbt; cib; daw; Fer1HCH; lft; Myo61F; Npc2b; Ptp52F; scaf; Spn88Ea	FBgn0043364; FBgn0026084; FBgn0031461; FBgn0015222; FBgn0032230; FBgn0010246; FBgn0038198; FBgn0034085; FBgn0033033; FBgn0028984
GO Biological Processes	GO:0006066	alcohol metabolic process	88	2	1.235	1.9596	0.971	0.271875	0.56563	1	0.507625	1	Drat; Fdh	FBgn0033188; FBgn0011768
GO Biological Processes	GO:0042127	regulation of cell population proliferation	228	4	2.469	1.5127	0.597	0.272543	0.564564	1	0.508176	1	Akt1; daw; Hsp83; Pi3K21B	FBgn0010379; FBgn0031461; FBgn0001233; FBgn0020622
GO Biological Processes	GO:0006163	purine nucleotide metabolic process	157	3	1.852	1.6476	0.72	0.274396	0.561622	1	0.510932	1	Ac78C; AcCoAS; Hmgs	FBgn0024150; FBgn0012034; FBgn0010611
GO Biological Processes	GO:0002165	instar larval or pupal development	609	9	5.556	1.2742	0.35	0.27561	0.559705	1	0.511604	1	cbt; cib; daw; lft; Myo61F; Npc2b; Ptp52F; scaf; Spn88Ea	FBgn0043364; FBgn0026084; FBgn0031461; FBgn0032230; FBgn0010246; FBgn0038198; FBgn0034085; FBgn0033033; FBgn0028984
GO Biological Processes	GO:0045859	regulation of protein kinase activity	89	2	1.235	1.9376	0.954	0.276179	0.558809	1	0.511604	1	Pak3; trbl	FBgn0044826; FBgn0028978
GO Biological Processes	GO:0009259	ribonucleotide metabolic process	158	3	1.852	1.6371	0.711	0.277544	0.556668	1	0.511604	1	Ac78C; AcCoAS; Hmgs	FBgn0024150; FBgn0012034; FBgn0010611
GO Biological Processes	GO:0016049	cell growth	158	3	1.852	1.6371	0.711	0.277544	0.556668	1	0.511604	1	Akt1; Orct2; scaf	FBgn0010379; FBgn0086365; FBgn0033033
GO Biological Processes	GO:0061024	membrane organization	230	4	2.469	1.4995	0.584	0.277693	0.556435	1	0.511604	1	CG13784; crq; mino; oys	FBgn0031897; FBgn0015924; FBgn0027579; FBgn0033476
GO Biological Processes	GO:0032940	secretion by cell	231	4	2.469	1.493	0.578	0.280274	0.552417	1	0.513459	1	Akt1; corn; SH3PX1; Syt12	FBgn0010379; FBgn0259173; FBgn0040475; FBgn0261085
GO Biological Processes	GO:0050801	ion homeostasis	159	3	1.852	1.6268	0.702	0.280696	0.551764	1	0.513541	1	Fer1HCH; Fer2LCH; Zip99C	FBgn0015222; FBgn0015221; FBgn0039714
KEGG Pathway D.mel	path:map00230	Purine metabolism	92	2	1.235	1.8744	0.906	0.289081	0.53898	1	0.520499	1	CG11050; Ac78C	FBgn0031836; FBgn0024150
GO Biological Processes	GO:0019693	ribose phosphate metabolic process	162	3	1.852	1.5967	0.675	0.290169	0.537348	1	0.521769	1	Ac78C; AcCoAS; Hmgs	FBgn0024150; FBgn0012034; FBgn0010611
GO Biological Processes	GO:0045088	regulation of innate immune response	93	2	1.235	1.8542	0.891	0.293377	0.532574	1	0.524312	1	PGRP-LC; Spn88Ea	FBgn0035976; FBgn0028984
GO Biological Processes	GO:0048608	reproductive structure development	93	2	1.235	1.8542	0.891	0.293377	0.532574	1	0.524312	1	Myo61F; scaf	FBgn0010246; FBgn0033033
GO Biological Processes	GO:0030029	actin filament-based process	312	5	3.086	1.3818	0.467	0.295815	0.52898	1	0.524312	1	Arpc3B; C3G; cib; Fim; Pak3	FBgn0065032; FBgn0259228; FBgn0026084; FBgn0024238; FBgn0044826
REACTOME pathway	R-DME-1632852	Macroautophagy	95	2	1.235	1.8152	0.86	0.301958	0.520054	1	0.528728	1	CG10505; CG4562	FBgn0034612; FBgn0038740
REACTOME pathway	R-DME-9612973	Autophagy	95	2	1.235	1.8152	0.86	0.301958	0.520054	1	0.528728	1	CG4562; CG10505	FBgn0038740; FBgn0034612
GO Biological Processes	GO:0050793	regulation of developmental process	788	11	6.79	1.2036	0.267	0.306889	0.513018	1	0.533534	1	Akt1; daw; Ilp6; Orct2; p38c; Pak3; PGRP-LC; PGRP-LD; Ror; scaf; Sox14	FBgn0010379; FBgn0031461; FBgn0044047; FBgn0086365; FBgn0267339; FBgn0044826; FBgn0035976; FBgn0260458; FBgn0010407; FBgn0033033; FBgn0005612
GO Biological Processes	GO:0035556	intracellular signal transduction	632	9	5.556	1.2278	0.296	0.312089	0.505722	1	0.537093	1	Ac78C; Akt1; Buffy; C3G; CG10916; daw; p38c; Ror; trbl	FBgn0024150; FBgn0010379; FBgn0040491; FBgn0259228; FBgn0034312; FBgn0031461; FBgn0267339; FBgn0010407; FBgn0028978
GO Biological Processes	GO:0007525	somatic muscle development	98	2	1.235	1.7596	0.815	0.314795	0.501972	1	0.540854	1	Akt1; C3G	FBgn0010379; FBgn0259228
GO Biological Processes	GO:0007416	synapse assembly	170	3	1.852	1.5216	0.606	0.315532	0.500956	1	0.540854	1	Akt1; Got2; Pak3	FBgn0010379; FBgn0001125; FBgn0044826
KEGG Pathway D.mel	path:map04140	Autophagy - animal	99	2	1.235	1.7419	0.801	0.319063	0.496123	1	0.540854	1	Pi3K21B; Cp1	FBgn0020622; FBgn0013770
GO Biological Processes	GO:0008219	cell death	400	6	3.704	1.2933	0.371	0.319682	0.495282	1	0.540854	1	Akt1; Buffy; CG13516; crq; daw; Ptp52F	FBgn0010379; FBgn0040491; FBgn0040658; FBgn0015924; FBgn0031461; FBgn0034085
KEGG Pathway D.mel	path:map04150	mTOR signaling pathway	100	2	1.235	1.7244	0.786	0.323325	0.490361	1	0.545411	1	Ilp6; Pi3K21B	FBgn0044047; FBgn0020622
REACTOME pathway	R-DME-201681	TCF dependent signaling in response to WNT	100	2	1.235	1.7244	0.786	0.323325	0.490361	1	0.545411	1	Sox14; Akt1	FBgn0005612; FBgn0010379
GO Biological Processes	GO:0007472	wing disc morphogenesis	325	5	3.086	1.3265	0.408	0.325367	0.487626	1	0.547434	1	cbt; daw; lft; scaf; Spn88Ea	FBgn0043364; FBgn0031461; FBgn0032230; FBgn0033033; FBgn0028984
GO Biological Processes	GO:0019725	cellular homeostasis	253	4	2.469	1.3632	0.447	0.337793	0.47135	1	0.55943	1	daw; Fer1HCH; Fer2LCH; Zip99C	FBgn0031461; FBgn0015222; FBgn0015221; FBgn0039714
GO Biological Processes	GO:0007269	neurotransmitter secretion	104	2	1.235	1.6581	0.73	0.340303	0.468135	1	0.562221	1	SH3PX1; Syt12	FBgn0040475; FBgn0261085
GO Biological Processes	GO:0007498	mesoderm development	104	2	1.235	1.6581	0.73	0.340303	0.468135	1	0.562221	1	Dgat2; Myo61F	FBgn0033215; FBgn0010246
GO Biological Processes	GO:0006643	membrane lipid metabolic process	105	2	1.235	1.6423	0.716	0.344527	0.462776	1	0.566455	1	Cerk; Sap-r	FBgn0037315; FBgn0000416
GO Biological Processes	GO:0006887	exocytosis	105	2	1.235	1.6423	0.716	0.344527	0.462776	1	0.566455	1	corn; Syt12	FBgn0259173; FBgn0261085
GO Biological Processes	GO:0010506	regulation of autophagy	106	2	1.235	1.6268	0.702	0.348744	0.457494	1	0.572007	1	Buffy; daw	FBgn0040491; FBgn0031461
GO Biological Processes	GO:0043066	negative regulation of apoptotic process	106	2	1.235	1.6268	0.702	0.348744	0.457494	1	0.572007	1	Akt1; Buffy	FBgn0010379; FBgn0040491
KEGG Pathway D.mel	path:map04310	Wnt signaling pathway	107	2	1.235	1.6116	0.688	0.352951	0.452286	1	0.574757	1	Ror; Cul6	FBgn0010407; FBgn0036332
GO Biological Processes	GO:0010623	programmed cell death involved in cell development	107	2	1.235	1.6116	0.688	0.352951	0.452286	1	0.574757	1	Buffy; Ptp52F	FBgn0040491; FBgn0034085
REACTOME pathway	R-DME-388396	GPCR downstream signalling	108	2	1.235	1.5967	0.675	0.357149	0.447151	1	0.57958	1	Ac78C; Akt1	FBgn0024150; FBgn0010379
GO Biological Processes	GO:0043085	positive regulation of catalytic activity	184	3	1.852	1.4058	0.491	0.359972	0.443731	1	0.579686	1	C3G; Pak3; TBC1D16	FBgn0259228; FBgn0044826; FBgn0032249
GO Biological Processes	GO:0050877	nervous system process	581	8	4.938	1.1872	0.248	0.361246	0.442197	1	0.579686	1	Ac78C; Bmcp; Fdh; Inx7; Klp68D; Nazo; Obp49a; Obp99b	FBgn0024150; FBgn0036199; FBgn0011768; FBgn0027106; FBgn0004381; FBgn0037562; FBgn0050052; FBgn0039685
GO Biological Processes	GO:0007548	sex differentiation	110	2	1.235	1.5677	0.649	0.365515	0.437095	1	0.579686	1	Myo61F; scaf	FBgn0010246; FBgn0033033
GO Biological Processes	GO:0005975	carbohydrate metabolic process	264	4	2.469	1.3064	0.386	0.366804	0.435566	1	0.579686	1	CG6218; FASN1; Pgd; Zw	FBgn0038321; FBgn0283427; FBgn0004654; FBgn0004057
GO Biological Processes	GO:0050803	regulation of synapse structure or activity	188	3	1.852	1.3759	0.46	0.372616	0.428738	1	0.579686	1	Akt1; daw; Pak3	FBgn0010379; FBgn0031461; FBgn0044826
GO Biological Processes	GO:0016197	endosomal transport	112	2	1.235	1.5397	0.623	0.37384	0.427314	1	0.579686	1	AnxB9; CG13784	FBgn0000083; FBgn0031897
GO Biological Processes	GO:0048512	circadian behavior	112	2	1.235	1.5397	0.623	0.37384	0.427314	1	0.579686	1	Fer2LCH; Hsp83	FBgn0015221; FBgn0001233
GO Biological Processes	GO:0098662	inorganic cation transmembrane transport	189	3	1.852	1.3686	0.453	0.375771	0.425077	1	0.582018	1	Fer1HCH; Fer2LCH; Zip99C	FBgn0015222; FBgn0015221; FBgn0039714
GO Biological Processes	GO:0006468	protein phosphorylation	428	6	3.704	1.2087	0.273	0.377523	0.423056	1	0.584068	1	Akt1; daw; p38c; Pak3; Ror; trbl	FBgn0010379; FBgn0031461; FBgn0267339; FBgn0044826; FBgn0010407; FBgn0028978
GO Biological Processes	GO:0007391	dorsal closure	113	2	1.235	1.5261	0.61	0.377986	0.422524	1	0.584121	1	cbt; scaf	FBgn0043364; FBgn0033033
GO Biological Processes	GO:0007622	rhythmic behavior	114	2	1.235	1.5127	0.597	0.382121	0.417799	1	0.585203	1	Fer2LCH; Hsp83	FBgn0015221; FBgn0001233
GO Biological Processes	GO:0043069	negative regulation of programmed cell death	114	2	1.235	1.5127	0.597	0.382121	0.417799	1	0.585203	1	Akt1; Buffy	FBgn0010379; FBgn0040491
GO Biological Processes	GO:0006520	cellular amino acid metabolic process	192	3	1.852	1.3472	0.43	0.385215	0.414297	1	0.588729	1	CG10621; CG7860; Got2	FBgn0032726; FBgn0030653; FBgn0001125
GO Biological Processes	GO:0019730	antimicrobial humoral response	115	2	1.235	1.4995	0.584	0.386244	0.413138	1	0.588729	1	PGRP-LC; PGRP-LD	FBgn0035976; FBgn0260458
GO Biological Processes	GO:0051963	regulation of synapse assembly	115	2	1.235	1.4995	0.584	0.386244	0.413138	1	0.588729	1	Akt1; Pak3	FBgn0010379; FBgn0044826
GO Biological Processes	GO:0032270	positive regulation of cellular protein metabolic process	272	4	2.469	1.268	0.343	0.387879	0.411304	1	0.588729	1	daw; Pak3; Ror; trbl	FBgn0031461; FBgn0044826; FBgn0010407; FBgn0028978
GO Biological Processes	GO:0032502	developmental process	3282	40	24.691	1.0508	0.071	0.388821	0.41025	1	0.589503	1	Akt1; AnxB9; B4; Buffy; C3G; cbt; CenB1A; CG10916; CG1943; CG8369; cib; Cyp9f2; daw; Dgat2; EbpIII; Fer1HCH; Got2; Hnf4; Hsp83; Hydr2; Ilp6; lft; MFS14; Myo61F; Npc2b; Orct2; oys; p38c; Pak3; PGRP-LC; PGRP-LD; Ptp52F; Pvf3; Rbp4; Ror; scaf; Sox14; Spn88Ea; sug; trbl	FBgn0010379; FBgn0000083; FBgn0023407; FBgn0040491; FBgn0259228; FBgn0043364; FBgn0039056; FBgn0034312; FBgn0037468; FBgn0040532; FBgn0026084; FBgn0038037; FBgn0031461; FBgn0033215; FBgn0011695; FBgn0015222; FBgn0001125; FBgn0004914; FBgn0001233; FBgn0014906; FBgn0044047; FBgn0032230; FBgn0010651; FBgn0010246; FBgn0038198; FBgn0086365; FBgn0033476; FBgn0267339; FBgn0044826; FBgn0035976; FBgn02604…
GO Biological Processes	GO:0007606	sensory perception of chemical stimulus	273	4	2.469	1.2633	0.337	0.390508	0.40837	1	0.590855	1	Ac78C; Klp68D; Obp49a; Obp99b	FBgn0024150; FBgn0004381; FBgn0050052; FBgn0039685
GO Biological Processes	GO:0045664	regulation of neuron differentiation	194	3	1.852	1.3333	0.415	0.391493	0.407276	1	0.590855	1	Akt1; Ror; Sox14	FBgn0010379; FBgn0010407; FBgn0005612
GO Biological Processes	GO:0009165	nucleotide biosynthetic process	119	2	1.235	1.4491	0.535	0.402616	0.395109	1	0.599089	1	Ac78C; AcCoAS	FBgn0024150; FBgn0012034
GO Biological Processes	GO:0008283	cell population proliferation	359	5	3.086	1.2009	0.264	0.403666	0.393978	1	0.599997	1	Akt1; daw; Fer1HCH; Hsp83; Pi3K21B	FBgn0010379; FBgn0031461; FBgn0015222; FBgn0001233; FBgn0020622
GO Biological Processes	GO:0007560	imaginal disc morphogenesis	441	6	3.704	1.1731	0.23	0.40455	0.393028	1	0.600656	1	cbt; daw; lft; Myo61F; scaf; Spn88Ea	FBgn0043364; FBgn0031461; FBgn0032230; FBgn0010246; FBgn0033033; FBgn0028984
GO Biological Processes	GO:1901565	organonitrogen compound catabolic process	526	7	4.321	1.1474	0.198	0.41019	0.387015	1	0.606446	1	CG7860; Cp1; Cul6; Got2; PGRP-LC; PGRP-LD; trbl	FBgn0030653; FBgn0013770; FBgn0036332; FBgn0001125; FBgn0035976; FBgn0260458; FBgn0028978
GO Biological Processes	GO:0009117	nucleotide metabolic process	200	3	1.852	1.2933	0.371	0.41023	0.386973	1	0.606446	1	Ac78C; AcCoAS; Hmgs	FBgn0024150; FBgn0012034; FBgn0010611
GO Biological Processes	GO:0050767	regulation of neurogenesis	281	4	2.469	1.2274	0.296	0.411483	0.385648	1	0.60764	1	Akt1; daw; Ror; Sox14	FBgn0010379; FBgn0031461; FBgn0010407; FBgn0005612
GO Biological Processes	GO:0016310	phosphorylation	610	8	4.938	1.1308	0.177	0.412674	0.384392	1	0.60874	1	Akt1; CG6218; daw; p38c; Pak3; Pi3K21B; Ror; trbl	FBgn0010379; FBgn0038321; FBgn0031461; FBgn0267339; FBgn0044826; FBgn0020622; FBgn0010407; FBgn0028978
GO Biological Processes	GO:0006457	protein folding	122	2	1.235	1.4135	0.499	0.41476	0.382203	1	0.609378	1	CG7130; Hsp83	FBgn0037151; FBgn0001233
GO Biological Processes	GO:0010975	regulation of neuron projection development	123	2	1.235	1.402	0.487	0.418781	0.378013	1	0.613102	1	Akt1; Ror	FBgn0010379; FBgn0010407
GO Biological Processes	GO:0006753	nucleoside phosphate metabolic process	204	3	1.852	1.268	0.343	0.422625	0.374044	1	0.616084	1	Ac78C; AcCoAS; Hmgs	FBgn0024150; FBgn0012034; FBgn0010611
GO Biological Processes	GO:0042981	regulation of apoptotic process	204	3	1.852	1.268	0.343	0.422625	0.374044	1	0.616084	1	Akt1; Buffy; daw	FBgn0010379; FBgn0040491; FBgn0031461
KEGG Pathway D.mel	path:map04144	Endocytosis	125	2	1.235	1.3796	0.464	0.426781	0.369795	1	0.620813	1	Arpc3B; CenB1A	FBgn0065032; FBgn0039056
GO Biological Processes	GO:0007286	spermatid development	125	2	1.235	1.3796	0.464	0.426781	0.369795	1	0.620813	1	Hydr2; oys	FBgn0014906; FBgn0033476
GO Biological Processes	GO:0045595	regulation of cell differentiation	454	6	3.704	1.1395	0.188	0.431508	0.365011	1	0.625022	1	Akt1; daw; PGRP-LC; PGRP-LD; Ror; Sox14	FBgn0010379; FBgn0031461; FBgn0035976; FBgn0260458; FBgn0010407; FBgn0005612
GO Biological Processes	GO:0048513	animal organ development	1379	17	10.494	1.0629	0.088	0.43321	0.363302	1	0.626792	1	AnxB9; B4; C3G; cbt; CG1943; CG8369; cib; Cyp9f2; daw; lft; MFS14; Myo61F; PGRP-LC; PGRP-LD; Pvf3; scaf; Spn88Ea	FBgn0000083; FBgn0023407; FBgn0259228; FBgn0043364; FBgn0037468; FBgn0040532; FBgn0026084; FBgn0038037; FBgn0031461; FBgn0032230; FBgn0010651; FBgn0010246; FBgn0035976; FBgn0260458; FBgn0085407; FBgn0033033; FBgn0028984
GO Biological Processes	GO:0051960	regulation of nervous system development	374	5	3.086	1.1527	0.205	0.438057	0.35847	1	0.629158	1	Akt1; daw; Pak3; Ror; Sox14	FBgn0010379; FBgn0031461; FBgn0044826; FBgn0010407; FBgn0005612
GO Biological Processes	GO:0007608	sensory perception of smell	129	2	1.235	1.3368	0.419	0.442607	0.353981	1	0.633026	1	Klp68D; Obp99b	FBgn0004381; FBgn0039685
GO Biological Processes	GO:0050829	defense response to Gram-negative bacterium	129	2	1.235	1.3368	0.419	0.442607	0.353981	1	0.633026	1	PGRP-LC; Tep2	FBgn0035976; FBgn0041182
GO Biological Processes	GO:0098655	cation transmembrane transport	211	3	1.852	1.2259	0.294	0.444103	0.352517	1	0.634499	1	Fer1HCH; Fer2LCH; Zip99C	FBgn0015222; FBgn0015221; FBgn0039714
GO Biological Processes	GO:0048856	anatomical structure development	3179	38	23.457	1.0307	0.044	0.446215	0.350456	1	0.636627	1	Akt1; AnxB9; B4; Buffy; C3G; cbt; CenB1A; CG10916; CG1943; CG8369; cib; Cyp9f2; daw; Dgat2; EbpIII; Fer1HCH; Got2; Hnf4; Hsp83; Hydr2; lft; MFS14; Myo61F; Npc2b; oys; p38c; Pak3; PGRP-LC; PGRP-LD; Ptp52F; Pvf3; Rbp4; Ror; scaf; Sox14; Spn88Ea; sug; trbl	FBgn0010379; FBgn0000083; FBgn0023407; FBgn0040491; FBgn0259228; FBgn0043364; FBgn0039056; FBgn0034312; FBgn0037468; FBgn0040532; FBgn0026084; FBgn0038037; FBgn0031461; FBgn0033215; FBgn0011695; FBgn0015222; FBgn0001125; FBgn0004914; FBgn0001233; FBgn0014906; FBgn0032230; FBgn0010651; FBgn0010246; FBgn0038198; FBgn0033476; FBgn0267339; FBgn0044826; FBgn0035976; FBgn0260458; FBgn0034085; FBgn00854…
GO Biological Processes	GO:0016331	morphogenesis of embryonic epithelium	130	2	1.235	1.3265	0.408	0.446527	0.350153	1	0.636627	1	cbt; scaf	FBgn0043364; FBgn0033033
GO Biological Processes	GO:0048589	developmental growth	379	5	3.086	1.1375	0.186	0.449433	0.347335	1	0.638101	1	Akt1; Ilp6; Orct2; scaf; Spn88Ea	FBgn0010379; FBgn0044047; FBgn0086365; FBgn0033033; FBgn0028984
GO Biological Processes	GO:0030001	metal ion transport	215	3	1.852	1.2031	0.267	0.456237	0.340809	1	0.647088	1	Fer1HCH; Fer2LCH; Zip99C	FBgn0015222; FBgn0015221; FBgn0039714
REACTOME pathway	R-DME-372790	Signaling by GPCR	133	2	1.235	1.2966	0.375	0.458192	0.338952	1	0.647915	1	Akt1; Ac78C	FBgn0010379; FBgn0024150
GO Biological Processes	GO:0006959	humoral immune response	134	2	1.235	1.2869	0.364	0.462049	0.335312	1	0.647915	1	PGRP-LC; PGRP-LD	FBgn0035976; FBgn0260458
KEGG Pathway D.mel	path:map04141	Protein processing in endoplasmic reticulum	135	2	1.235	1.2774	0.353	0.465891	0.331716	1	0.652598	1	Hsp83; Cul6	FBgn0001233; FBgn0036332
GO Biological Processes	GO:0007163	establishment or maintenance of cell polarity	219	3	1.852	1.1811	0.24	0.468262	0.329511	1	0.652598	1	AnxB9; Klp68D; scaf	FBgn0000083; FBgn0004381; FBgn0033033
GO Biological Processes	GO:0048515	spermatid differentiation	136	2	1.235	1.268	0.343	0.469716	0.328165	1	0.653956	1	Hydr2; oys	FBgn0014906; FBgn0033476
GO Biological Processes	GO:0000122	negative regulation of transcription by RNA polymerase II	222	3	1.852	1.1652	0.221	0.477203	0.321297	1	0.659981	1	cbt; CG4872; sug	FBgn0043364; FBgn0030799; FBgn0033782
GO Biological Processes	GO:0045596	negative regulation of cell differentiation	138	2	1.235	1.2496	0.321	0.477317	0.321193	1	0.659981	1	PGRP-LC; PGRP-LD	FBgn0035976; FBgn0260458
GO Biological Processes	GO:0007389	pattern specification process	563	7	4.321	1.072	0.1	0.480304	0.318483	1	0.659981	1	AnxB9; cbt; CG1943; CG8369; Hsp83; MFS14; Myo61F	FBgn0000083; FBgn0043364; FBgn0037468; FBgn0040532; FBgn0001233; FBgn0010651; FBgn0010246
GO Biological Processes	GO:0030162	regulation of proteolysis	141	2	1.235	1.223	0.29	0.488595	0.311051	1	0.667959	1	Spn88Ea; trbl	FBgn0028984; FBgn0028978
GO Biological Processes	GO:0007275	multicellular organism development	2719	32	19.753	1.0148	0.021	0.494816	0.305556	1	0.674434	1	Akt1; AnxB9; B4; C3G; cbt; CG10916; CG1943; CG8369; cib; Cyp9f2; daw; EbpIII; Fer1HCH; Got2; Hsp83; lft; MFS14; Myo61F; Npc2b; oys; p38c; Pak3; PGRP-LC; PGRP-LD; Ptp52F; Pvf3; Ror; scaf; Sox14; Spn88Ea; sug; trbl	FBgn0010379; FBgn0000083; FBgn0023407; FBgn0259228; FBgn0043364; FBgn0034312; FBgn0037468; FBgn0040532; FBgn0026084; FBgn0038037; FBgn0031461; FBgn0011695; FBgn0015222; FBgn0001125; FBgn0001233; FBgn0032230; FBgn0010651; FBgn0010246; FBgn0038198; FBgn0033476; FBgn0267339; FBgn0044826; FBgn0035976; FBgn0260458; FBgn0034085; FBgn0085407; FBgn0010407; FBgn0033033; FBgn0005612; FBgn0028984; FBgn00337…
GO Biological Processes	GO:0009266	response to temperature stimulus	143	2	1.235	1.2059	0.27	0.49603	0.304492	1	0.674739	1	CG13510; Hsp83	FBgn0034758; FBgn0001233
GO Biological Processes	GO:0060548	negative regulation of cell death	143	2	1.235	1.2059	0.27	0.49603	0.304492	1	0.674739	1	Akt1; Buffy	FBgn0010379; FBgn0040491
GO Biological Processes	GO:0048638	regulation of developmental growth	231	3	1.852	1.1198	0.163	0.503603	0.297912	1	0.679648	1	Akt1; Ilp6; Orct2	FBgn0010379; FBgn0044047; FBgn0086365
GO Biological Processes	GO:0007268	chemical synaptic transmission	318	4	2.469	1.0846	0.117	0.505849	0.295979	1	0.681297	1	Akt1; PGRP-LC; SH3PX1; Syt12	FBgn0010379; FBgn0035976; FBgn0040475; FBgn0261085
GO Biological Processes	GO:0022618	ribonucleoprotein complex assembly	146	2	1.235	1.1811	0.24	0.507053	0.294947	1	0.682244	1	CG6999; Hsp83	FBgn0030085; FBgn0001233
GO Biological Processes	GO:0016477	cell migration	321	4	2.469	1.0744	0.104	0.51323	0.289688	1	0.686978	1	Akt1; Cerk; oys; Pvf3	FBgn0010379; FBgn0037315; FBgn0033476; FBgn0085407
GO Biological Processes	GO:0099536	synaptic signaling	321	4	2.469	1.0744	0.104	0.51323	0.289688	1	0.686978	1	Akt1; PGRP-LC; SH3PX1; Syt12	FBgn0010379; FBgn0035976; FBgn0040475; FBgn0261085
GO Biological Processes	GO:0043067	regulation of programmed cell death	235	3	1.852	1.1007	0.138	0.515118	0.288093	1	0.686978	1	Akt1; Buffy; daw	FBgn0010379; FBgn0040491; FBgn0031461
REACTOME pathway	R-DME-6811442	Intra-Golgi and retrograde Golgi-to-ER traffic	151	2	1.235	1.142	0.192	0.525075	0.279778	1	0.695133	1	Alp1; Klp68D	FBgn0283479; FBgn0004381
GO Biological Processes	GO:1902531	regulation of intracellular signal transduction	329	4	2.469	1.0483	0.068	0.532664	0.273546	1	0.70147	1	Akt1; daw; Ror; trbl	FBgn0010379; FBgn0031461; FBgn0010407; FBgn0028978
GO Biological Processes	GO:0050807	regulation of synapse organization	156	2	1.235	1.1054	0.145	0.542653	0.265478	1	0.708473	1	Akt1; Pak3	FBgn0010379; FBgn0044826
GO Biological Processes	GO:0009416	response to light stimulus	157	2	1.235	1.0984	0.135	0.546114	0.262717	1	0.711333	1	Cerk; Fdh	FBgn0037315; FBgn0011768
GO Biological Processes	GO:0031344	regulation of cell projection organization	158	2	1.235	1.0914	0.126	0.549557	0.259987	1	0.712022	1	Akt1; Ror	FBgn0010379; FBgn0010407
GO Biological Processes	GO:0061061	muscle structure development	255	3	1.852	1.0144	0.021	0.570477	0.243762	1	0.728053	1	Akt1; C3G; Pak3	FBgn0010379; FBgn0259228; FBgn0044826
GO Biological Processes	GO:0060562	epithelial tube morphogenesis	527	6	3.704	0.9817	-0.027	0.576539	0.239171	1	0.733728	1	cbt; daw; lft; Myo61F; scaf; Spn88Ea	FBgn0043364; FBgn0031461; FBgn0032230; FBgn0010246; FBgn0033033; FBgn0028984
GO Biological Processes	GO:0008340	determination of adult lifespan	168	2	1.235	1.0265	0.038	0.582982	0.234345	1	0.740544	1	CG10916; daw	FBgn0034312; FBgn0031461
GO Biological Processes	GO:0048598	embryonic morphogenesis	262	3	1.852	0.9873	-0.018	0.588919	0.229944	1	0.746017	1	cbt; scaf; trbl	FBgn0043364; FBgn0033033; FBgn0028978
GO Biological Processes	GO:0010259	multicellular organism aging	171	2	1.235	1.0084	0.012	0.592649	0.227202	1	0.747919	1	CG10916; daw	FBgn0034312; FBgn0031461
REACTOME pathway	R-DME-112315	Transmission across Chemical Synapses	171	2	1.235	1.0084	0.012	0.592649	0.227202	1	0.747919	1	Ac78C; Orct2	FBgn0024150; FBgn0086365
GO Biological Processes	GO:0007611	learning or memory	172	2	1.235	1.0026	0.004	0.595835	0.224874	1	0.749042	1	Fdh; Inx7	FBgn0011768; FBgn0027106
GO Biological Processes	GO:0040007	growth	448	5	3.086	0.9623	-0.055	0.597624	0.223572	1	0.749042	1	Akt1; Ilp6; Orct2; scaf; Spn88Ea	FBgn0010379; FBgn0044047; FBgn0086365; FBgn0033033; FBgn0028984
GO Biological Processes	GO:0000226	microtubule cytoskeleton organization	359	4	2.469	0.9607	-0.058	0.601928	0.220455	1	0.752141	1	CG13032; Hsp83; Klp68D; Skeletor	FBgn0036652; FBgn0001233; FBgn0004381; FBgn0262717
GO Biological Processes	GO:0007568	aging	177	2	1.235	0.9743	-0.038	0.611484	0.213615	1	0.759449	1	CG10916; daw	FBgn0034312; FBgn0031461
GO Biological Processes	GO:0060429	epithelium development	1087	12	7.407	0.9519	-0.071	0.61382	0.211959	1	0.760579	1	AnxB9; B4; cbt; CG1943; CG8369; Cyp9f2; daw; lft; MFS14; Myo61F; scaf; Spn88Ea	FBgn0000083; FBgn0023407; FBgn0043364; FBgn0037468; FBgn0040532; FBgn0038037; FBgn0031461; FBgn0032230; FBgn0010651; FBgn0010246; FBgn0033033; FBgn0028984
GO Biological Processes	GO:0030030	cell projection organization	730	8	4.938	0.9449	-0.082	0.616301	0.210207	1	0.760904	1	Akt1; CG13032; daw; Myo61F; Ptp52F; Ror; SH3PX1; Sox14	FBgn0010379; FBgn0036652; FBgn0031461; FBgn0010246; FBgn0034085; FBgn0010407; FBgn0040475; FBgn0005612
GO Biological Processes	GO:0009888	tissue development	1185	13	8.025	0.9459	-0.08	0.624825	0.204242	1	0.76563	1	AnxB9; B4; cbt; CG1943; CG8369; Cyp9f2; daw; Dgat2; lft; MFS14; Myo61F; scaf; Spn88Ea	FBgn0000083; FBgn0023407; FBgn0043364; FBgn0037468; FBgn0040532; FBgn0038037; FBgn0031461; FBgn0033215; FBgn0032230; FBgn0010651; FBgn0010246; FBgn0033033; FBgn0028984
REACTOME pathway	R-DME-3700989	Transcriptional Regulation by TP53	183	2	1.235	0.9423	-0.086	0.629652	0.200899	1	0.769701	1	Akt1; Zw	FBgn0010379; FBgn0004057
GO Biological Processes	GO:0010941	regulation of cell death	280	3	1.852	0.9238	-0.114	0.633976	0.197927	1	0.774169	1	Akt1; Buffy; daw	FBgn0010379; FBgn0040491; FBgn0031461
GO Biological Processes	GO:0048870	cell motility	375	4	2.469	0.9197	-0.121	0.636269	0.196359	1	0.775702	1	Akt1; Cerk; oys; Pvf3	FBgn0010379; FBgn0037315; FBgn0033476; FBgn0085407
GO Biological Processes	GO:0030534	adult behavior	186	2	1.235	0.9271	-0.109	0.638488	0.194847	1	0.776593	1	AcCoAS; SLC5A11	FBgn0012034; FBgn0031998
GO Biological Processes	GO:0030031	cell projection assembly	189	2	1.235	0.9124	-0.132	0.647158	0.18899	1	0.784068	1	CG13032; SH3PX1	FBgn0036652; FBgn0040475
GO Biological Processes	GO:0035239	tube morphogenesis	572	6	3.704	0.9044	-0.145	0.656289	0.182905	1	0.791613	1	cbt; daw; lft; Myo61F; scaf; Spn88Ea	FBgn0043364; FBgn0031461; FBgn0032230; FBgn0010246; FBgn0033033; FBgn0028984
GO Biological Processes	GO:0006403	RNA localization	194	2	1.235	0.8889	-0.17	0.661244	0.179638	1	0.794776	1	Hsp83; Sap-r	FBgn0001233; FBgn0000416
GO Biological Processes	GO:0016311	dephosphorylation	196	2	1.235	0.8798	-0.185	0.666752	0.176036	1	0.796337	1	Alp1; Ptp52F	FBgn0283479; FBgn0034085
GO Biological Processes	GO:0007417	central nervous system development	295	3	1.852	0.8768	-0.19	0.668844	0.174675	1	0.797581	1	cib; Ror; sug	FBgn0026084; FBgn0010407; FBgn0033782
GO Biological Processes	GO:0009314	response to radiation	199	2	1.235	0.8666	-0.207	0.674879	0.170774	1	0.801349	1	Cerk; Fdh	FBgn0037315; FBgn0011768
GO Biological Processes	GO:0046907	intracellular transport	678	7	4.321	0.8902	-0.168	0.676891	0.169481	1	0.802962	1	AnxB9; CG13784; CG17597; Klp68D; Npc2b; Pmp70; TBC1D16	FBgn0000083; FBgn0031897; FBgn0032715; FBgn0004381; FBgn0038198; FBgn0031069; FBgn0032249
GO Biological Processes	GO:0016358	dendrite development	200	2	1.235	0.8622	-0.214	0.677552	0.169057	1	0.803047	1	Akt1; Sox14	FBgn0010379; FBgn0005612
REACTOME pathway	R-DME-446203	Asparagine N-linked glycosylation	201	2	1.235	0.8579	-0.221	0.680208	0.167359	1	0.805493	1	CG6218; Spn88Ea	FBgn0038321; FBgn0028984
GO Biological Processes	GO:0040008	regulation of growth	305	3	1.852	0.8481	-0.238	0.690719	0.160698	1	0.814147	1	Akt1; Ilp6; Orct2	FBgn0010379; FBgn0044047; FBgn0086365
GO Biological Processes	GO:0001700	embryonic development via the syncytial blastoderm	206	2	1.235	0.8371	-0.257	0.69322	0.159129	1	0.814147	1	cbt; scaf	FBgn0043364; FBgn0033033
GO Biological Processes	GO:0045892	negative regulation of transcription, DNA-templated	408	4	2.469	0.8453	-0.242	0.700872	0.154361	1	0.819287	1	cbt; CG4872; Hnf4; sug	FBgn0043364; FBgn0030799; FBgn0004914; FBgn0033782
GO Biological Processes	GO:0007476	imaginal disc-derived wing morphogenesis	315	3	1.852	0.8212	-0.284	0.711502	0.147824	1	0.829578	1	daw; lft; Spn88Ea	FBgn0031461; FBgn0032230; FBgn0028984
REACTOME pathway	R-DME-112316	Neuronal System	217	2	1.235	0.7947	-0.332	0.72032	0.142475	1	0.835646	1	Orct2; Ac78C	FBgn0086365; FBgn0024150
GO Biological Processes	GO:0016192	vesicle-mediated transport	518	5	3.086	0.8323	-0.265	0.722595	0.141105	1	0.835872	1	AnxB9; CG13784; corn; crq; Syt12	FBgn0000083; FBgn0031897; FBgn0259173; FBgn0015924; FBgn0261085
GO Biological Processes	GO:0031175	neuron projection development	520	5	3.086	0.8291	-0.27	0.725724	0.139228	1	0.836854	1	Akt1; daw; Ptp52F; Ror; Sox14	FBgn0010379; FBgn0031461; FBgn0034085; FBgn0010407; FBgn0005612
GO Biological Processes	GO:0009792	embryo development ending in birth or egg hatching	222	2	1.235	0.7768	-0.364	0.731961	0.135512	1	0.840982	1	cbt; scaf	FBgn0043364; FBgn0033033
GO Biological Processes	GO:0043161	proteasome-mediated ubiquitin-dependent protein catabolic process	223	2	1.235	0.7733	-0.371	0.73424	0.134162	1	0.840982	1	Cul6; trbl	FBgn0036332; FBgn0028978
GO Biological Processes	GO:0009968	negative regulation of signal transduction	328	3	1.852	0.7886	-0.343	0.736905	0.132588	1	0.842647	1	Akt1; Spn88Ea; trbl	FBgn0010379; FBgn0028984; FBgn0028978
GO Biological Processes	GO:0007186	G protein-coupled receptor signaling pathway	226	2	1.235	0.763	-0.39	0.740978	0.130195	1	0.846566	1	Ac78C; mthl14	FBgn0024150; FBgn0052476
REACTOME pathway	R-DME-2262752	Cellular responses to stress	337	3	1.852	0.7676	-0.382	0.753443	0.122949	1	0.855073	1	p38c; Hsp83; Akt1	FBgn0267339; FBgn0001233; FBgn0010379
REACTOME pathway	R-DME-8953897	Cellular responses to stimuli	337	3	1.852	0.7676	-0.382	0.753443	0.122949	1	0.855073	1	Hsp83; Akt1; p38c	FBgn0001233; FBgn0010379; FBgn0267339
GO Biological Processes	GO:0051603	proteolysis involved in cellular protein catabolic process	341	3	1.852	0.7586	-0.399	0.760523	0.118888	1	0.860958	1	Cp1; Cul6; trbl	FBgn0013770; FBgn0036332; FBgn0028978
GO Biological Processes	GO:0010498	proteasomal protein catabolic process	238	2	1.235	0.7246	-0.465	0.766495	0.115491	1	0.86591	1	Cul6; trbl	FBgn0036332; FBgn0028978
GO Biological Processes	GO:0009966	regulation of signal transduction	745	7	4.321	0.8101	-0.304	0.767431	0.114961	1	0.86591	1	Akt1; cbt; daw; modSP; Ror; Spn88Ea; trbl	FBgn0010379; FBgn0043364; FBgn0031461; FBgn0051217; FBgn0010407; FBgn0028984; FBgn0028978
GO Biological Processes	GO:0044257	cellular protein catabolic process	345	3	1.852	0.7498	-0.415	0.767439	0.114956	1	0.86591	1	Cp1; Cul6; trbl	FBgn0013770; FBgn0036332; FBgn0028978
GO Biological Processes	GO:0016458	gene silencing	242	2	1.235	0.7126	-0.489	0.774505	0.110976	1	0.872438	1	Hnf4; Hsp83	FBgn0004914; FBgn0001233
GO Biological Processes	GO:0048666	neuron development	664	6	3.704	0.7791	-0.36	0.78811	0.103413	1	0.882657	1	Akt1; daw; Ptp52F; Pvf3; Ror; Sox14	FBgn0010379; FBgn0031461; FBgn0034085; FBgn0085407; FBgn0010407; FBgn0005612
GO Biological Processes	GO:0042335	cuticle development	250	2	1.235	0.6898	-0.536	0.789813	0.102476	1	0.883838	1	Akt1; p38c	FBgn0010379; FBgn0267339
GO Biological Processes	GO:0002009	morphogenesis of an epithelium	671	6	3.704	0.771	-0.375	0.796356	0.0988927	1	0.888905	1	cbt; daw; lft; Myo61F; scaf; Spn88Ea	FBgn0043364; FBgn0031461; FBgn0032230; FBgn0010246; FBgn0033033; FBgn0028984
GO Biological Processes	GO:0035120	post-embryonic appendage morphogenesis	364	3	1.852	0.7106	-0.493	0.798112	0.097936	1	0.889474	1	daw; lft; Spn88Ea	FBgn0031461; FBgn0032230; FBgn0028984
GO Biological Processes	GO:0007017	microtubule-based process	474	4	2.469	0.7276	-0.459	0.804518	0.0944642	1	0.89369	1	CG13032; Hsp83; Klp68D; Skeletor	FBgn0036652; FBgn0001233; FBgn0004381; FBgn0262717
GO Biological Processes	GO:0030163	protein catabolic process	373	3	1.852	0.6935	-0.528	0.81143	0.0907491	1	0.898439	1	Cp1; Cul6; trbl	FBgn0013770; FBgn0036332; FBgn0028978
GO Biological Processes	GO:0061564	axon development	373	3	1.852	0.6935	-0.528	0.81143	0.0907491	1	0.898439	1	Akt1; daw; Ptp52F	FBgn0010379; FBgn0031461; FBgn0034085
GO Biological Processes	GO:0035114	imaginal disc-derived appendage morphogenesis	375	3	1.852	0.6898	-0.536	0.814287	0.0892224	1	0.900141	1	daw; lft; Spn88Ea	FBgn0031461; FBgn0032230; FBgn0028984
GO Biological Processes	GO:0035107	appendage morphogenesis	378	3	1.852	0.6843	-0.547	0.818505	0.0869786	1	0.903338	1	daw; lft; Spn88Ea	FBgn0031461; FBgn0032230; FBgn0028984
GO Biological Processes	GO:0048737	imaginal disc-derived appendage development	382	3	1.852	0.6771	-0.563	0.824003	0.0840712	1	0.90867	1	daw; lft; Spn88Ea	FBgn0031461; FBgn0032230; FBgn0028984
GO Biological Processes	GO:0000902	cell morphogenesis	606	5	3.086	0.7114	-0.491	0.837163	0.0771902	1	0.919308	1	CenB1A; daw; Ptp52F; scaf; Sox14	FBgn0039056; FBgn0031461; FBgn0034085; FBgn0033033; FBgn0005612
GO Biological Processes	GO:0040011	locomotion	712	6	3.704	0.7266	-0.461	0.83982	0.0758136	1	0.920897	1	Akt1; Cerk; daw; oys; Ptp52F; Pvf3	FBgn0010379; FBgn0037315; FBgn0031461; FBgn0033476; FBgn0034085; FBgn0085407
GO Biological Processes	GO:0007267	cell-cell signaling	506	4	2.469	0.6816	-0.553	0.843255	0.0740409	1	0.923178	1	Akt1; PGRP-LC; SH3PX1; Syt12	FBgn0010379; FBgn0035976; FBgn0040475; FBgn0261085
GO Biological Processes	GO:0007411	axon guidance	284	2	1.235	0.6072	-0.72	0.845132	0.0730753	1	0.924491	1	daw; Ptp52F	FBgn0031461; FBgn0034085
GO Biological Processes	GO:0006357	regulation of transcription by RNA polymerase II	721	6	3.704	0.7175	-0.479	0.848298	0.0714517	1	0.925724	1	cbt; CG4872; daw; Hnf4; Sox14; sug	FBgn0043364; FBgn0030799; FBgn0031461; FBgn0004914; FBgn0005612; FBgn0033782
GO Biological Processes	GO:0006508	proteolysis	938	8	4.938	0.7354	-0.443	0.859301	0.0658547	1	0.933249	1	Cp1; Cul6; Dip-B; Meltrin; modSP; scaf; Spn88Ea; trbl	FBgn0013770; FBgn0036332; FBgn0000454; FBgn0265140; FBgn0051217; FBgn0033033; FBgn0028984; FBgn0028978
GO Biological Processes	GO:0006935	chemotaxis	302	2	1.235	0.571	-0.808	0.868772	0.0610941	1	0.942784	1	daw; Ptp52F	FBgn0031461; FBgn0034085
GO Biological Processes	GO:0006511	ubiquitin-dependent protein catabolic process	307	2	1.235	0.5617	-0.832	0.874729	0.0581267	1	0.948492	1	Cul6; trbl	FBgn0036332; FBgn0028978
GO Biological Processes	GO:0019941	modification-dependent protein catabolic process	311	2	1.235	0.5545	-0.851	0.879314	0.0558558	1	0.951195	1	Cul6; trbl	FBgn0036332; FBgn0028978
GO Biological Processes	GO:0006366	transcription by RNA polymerase II	765	6	3.704	0.6763	-0.564	0.884667	0.0532202	1	0.953306	1	cbt; CG4872; daw; Hnf4; Sox14; sug	FBgn0043364; FBgn0030799; FBgn0031461; FBgn0004914; FBgn0005612; FBgn0033782
GO Biological Processes	GO:0007283	spermatogenesis	325	2	1.235	0.5306	-0.914	0.894177	0.0485763	1	0.959962	1	Hydr2; oys	FBgn0014906; FBgn0033476
GO Biological Processes	GO:0019222	regulation of metabolic process	2171	20	12.346	0.7943	-0.332	0.895167	0.0480961	1	0.959962	1	Akt1; Bmcp; Buffy; cbt; CG4872; CG6999; daw; Fdh; Hnf4; Hsp83; Lsd-1; p38c; Pak3; PGRP-LC; Pi3K21B; Ror; Sox14; Spn88Ea; sug; trbl	FBgn0010379; FBgn0036199; FBgn0040491; FBgn0043364; FBgn0030799; FBgn0030085; FBgn0031461; FBgn0011768; FBgn0004914; FBgn0001233; FBgn0039114; FBgn0267339; FBgn0044826; FBgn0035976; FBgn0020622; FBgn0010407; FBgn0005612; FBgn0028984; FBgn0033782; FBgn0028978
GO Biological Processes	GO:0010629	negative regulation of gene expression	674	5	3.086	0.6396	-0.645	0.896593	0.0474046	1	0.960736	1	cbt; CG4872; Hnf4; Hsp83; sug	FBgn0043364; FBgn0030799; FBgn0004914; FBgn0001233; FBgn0033782
GO Biological Processes	GO:0009987	cellular process	8313	89	54.938	0.9231	-0.115	0.898213	0.0466206	1	0.961716	1	Ac78C; AcCoAS; Act42A; Akt1; Alp1; AnxB9; Arpc3B; Buffy; C3G; CAH2; cbt; CenB1A; Cerk; CG10621; CG10916; CG13032; CG13516; CG13784; CG17544; CG3348; CG33502; CG4872; CG5009; CG5144; CG6218; CG6999; CG7130; CG7860; CG9527; cib; Coq9; corn; Cp1; crq; Cul6; daw; Dgat2; Dhap-at; DIP-epsilon; Drat; FASN1; Fdh; Fer1HCH; Fer2LCH; Fim; Got2; GstD1; GstD5; GstT4; Hmgs; Hnf4; Hsp83; Hydr2; Ilp6; Inx7; Irc;…	FBgn0024150; FBgn0012034; FBgn0000043; FBgn0010379; FBgn0283479; FBgn0000083; FBgn0065032; FBgn0040491; FBgn0259228; FBgn0027843; FBgn0043364; FBgn0039056; FBgn0037315; FBgn0032726; FBgn0034312; FBgn0036652; FBgn0040658; FBgn0031897; FBgn0032775; FBgn0040609; FBgn0053502; FBgn0030799; FBgn0027572; FBgn0035957; FBgn0038321; FBgn0030085; FBgn0037151; FBgn0030653; FBgn0031813; FBgn0026084; FBgn00504…
GO Biological Processes	GO:0007399	nervous system development	1205	10	6.173	0.7155	-0.483	0.901243	0.0451582	1	0.964203	1	Akt1; cib; daw; Got2; Pak3; Ptp52F; Pvf3; Ror; Sox14; sug	FBgn0010379; FBgn0026084; FBgn0031461; FBgn0001125; FBgn0044826; FBgn0034085; FBgn0085407; FBgn0010407; FBgn0005612; FBgn0033782
GO Biological Processes	GO:0009653	anatomical structure morphogenesis	1724	15	9.259	0.7502	-0.415	0.911017	0.0404734	1	0.971609	1	Akt1; C3G; cbt; CenB1A; cib; daw; lft; Myo61F; oys; Pak3; Ptp52F; scaf; Sox14; Spn88Ea; trbl	FBgn0010379; FBgn0259228; FBgn0043364; FBgn0039056; FBgn0026084; FBgn0031461; FBgn0032230; FBgn0010246; FBgn0033476; FBgn0044826; FBgn0034085; FBgn0033033; FBgn0005612; FBgn0028984; FBgn0028978
GO Biological Processes	GO:0006397	mRNA processing	348	2	1.235	0.4955	-1.013	0.914971	0.0385925	1	0.973112	1	CG6999; Rbp4	FBgn0030085; FBgn0010258
GO Biological Processes	GO:0030182	neuron differentiation	821	6	3.704	0.6301	-0.666	0.920139	0.0361464	1	0.975233	1	Akt1; daw; Ptp52F; Pvf3; Ror; Sox14	FBgn0010379; FBgn0031461; FBgn0034085; FBgn0085407; FBgn0010407; FBgn0005612
GO Biological Processes	GO:0048667	cell morphogenesis involved in neuron differentiation	483	3	1.852	0.5355	-0.901	0.92252	0.0350243	1	0.976174	1	daw; Ptp52F; Sox14	FBgn0031461; FBgn0034085; FBgn0005612
GO Biological Processes	GO:0007409	axonogenesis	358	2	1.235	0.4817	-1.054	0.922767	0.034908	1	0.976174	1	daw; Ptp52F	FBgn0031461; FBgn0034085
GO Biological Processes	GO:0048812	neuron projection morphogenesis	484	3	1.852	0.5344	-0.904	0.923176	0.0347157	1	0.976174	1	daw; Ptp52F; Sox14	FBgn0031461; FBgn0034085; FBgn0005612
GO Biological Processes	GO:0031323	regulation of cellular metabolic process	1953	17	10.494	0.7505	-0.414	0.924029	0.0343146	1	0.976319	1	Akt1; Buffy; cbt; CG4872; CG6999; daw; Fdh; Hnf4; Lsd-1; Pak3; PGRP-LC; Pi3K21B; Ror; Sox14; Spn88Ea; sug; trbl	FBgn0010379; FBgn0040491; FBgn0043364; FBgn0030799; FBgn0030085; FBgn0031461; FBgn0011768; FBgn0004914; FBgn0039114; FBgn0044826; FBgn0035976; FBgn0020622; FBgn0010407; FBgn0005612; FBgn0028984; FBgn0033782; FBgn0028978
REACTOME pathway	R-DME-212436	Generic Transcription Pathway	494	3	1.852	0.5236	-0.933	0.929461	0.0317688	1	0.978858	1	Zw; Akt1; Hnf4	FBgn0004057; FBgn0010379; FBgn0004914
REACTOME pathway	R-DME-597592	Post-translational protein modification	730	5	3.086	0.5906	-0.76	0.930551	0.0312598	1	0.978858	1	Spn88Ea; Tep3; Tep2; CG6218; Act42A	FBgn0028984; FBgn0041181; FBgn0041182; FBgn0038321; FBgn0000043
GO Biological Processes	GO:0006996	organelle organization	2076	18	11.111	0.7476	-0.42	0.932651	0.030281	1	0.979965	1	Arpc3B; C3G; CG13032; CG6999; cib; crq; Dgat2; Fim; Hnf4; Hsp83; Klp68D; Lsd-1; Pak3; Pex11; SH3PX1; Skeletor; trbl; Vinc	FBgn0065032; FBgn0259228; FBgn0036652; FBgn0030085; FBgn0026084; FBgn0015924; FBgn0033215; FBgn0024238; FBgn0004914; FBgn0001233; FBgn0004381; FBgn0039114; FBgn0044826; FBgn0034058; FBgn0040475; FBgn0262717; FBgn0028978; FBgn0004397
GO Biological Processes	GO:0009887	animal organ morphogenesis	848	6	3.704	0.6101	-0.713	0.933575	0.0298509	1	0.979965	1	cbt; daw; lft; Myo61F; scaf; Spn88Ea	FBgn0043364; FBgn0031461; FBgn0032230; FBgn0010246; FBgn0033033; FBgn0028984
GO Biological Processes	GO:0030154	cell differentiation	1894	16	9.877	0.7284	-0.457	0.937418	0.0280665	1	0.982847	1	Akt1; Buffy; C3G; daw; Hnf4; Hsp83; Hydr2; oys; Pak3; PGRP-LC; PGRP-LD; Ptp52F; Pvf3; Rbp4; Ror; Sox14	FBgn0010379; FBgn0040491; FBgn0259228; FBgn0031461; FBgn0004914; FBgn0001233; FBgn0014906; FBgn0033476; FBgn0044826; FBgn0035976; FBgn0260458; FBgn0034085; FBgn0085407; FBgn0010258; FBgn0010407; FBgn0005612
GO Biological Processes	GO:0042330	taxis	382	2	1.235	0.4514	-1.148	0.93883	0.027413	1	0.9832	1	daw; Ptp52F	FBgn0031461; FBgn0034085
GO Biological Processes	GO:0048232	male gamete generation	385	2	1.235	0.4479	-1.159	0.940601	0.0265947	1	0.9832	1	Hydr2; oys	FBgn0014906; FBgn0033476
GO Biological Processes	GO:0000278	mitotic cell cycle	516	3	1.852	0.5013	-0.996	0.94167	0.0261015	1	0.983521	1	Act42A; SH3PX1; trbl	FBgn0000043; FBgn0040475; FBgn0028978
GO Biological Processes	GO:0015031	protein transport	518	3	1.852	0.4994	-1.002	0.942677	0.025637	1	0.98382	1	SH3PX1; Snx21; TBC1D16	FBgn0040475; FBgn0031457; FBgn0032249
GO Biological Processes	GO:0044237	cellular metabolic process	5541	55	33.951	0.8558	-0.225	0.943731	0.0251516	1	0.984167	1	Ac78C; AcCoAS; Akt1; Alp1; Buffy; CAH2; cbt; Cerk; CG10621; CG10916; CG17544; CG3348; CG33502; CG4872; CG5009; CG5144; CG6218; CG6999; CG7860; CG9527; Coq9; Cp1; Cul6; daw; Dhap-at; FASN1; Fdh; Got2; GstD1; GstD5; GstT4; Hmgs; Hnf4; Hydr2; lft; Lsd-1; mino; Npc2b; oys; p38c; Pak3; Pgd; PGRP-LC; Pi3K21B; Ptp52F; Rbp4; Ror; Sap-r; SH3PX1; Skeletor; Sox14; Spn88Ea; sug; trbl; Zw	FBgn0024150; FBgn0012034; FBgn0010379; FBgn0283479; FBgn0040491; FBgn0027843; FBgn0043364; FBgn0037315; FBgn0032726; FBgn0034312; FBgn0032775; FBgn0040609; FBgn0053502; FBgn0030799; FBgn0027572; FBgn0035957; FBgn0038321; FBgn0030085; FBgn0030653; FBgn0031813; FBgn0050493; FBgn0013770; FBgn0036332; FBgn0031461; FBgn0040212; FBgn0283427; FBgn0011768; FBgn0001125; FBgn0001149; FBgn0010041; FBgn00304…
GO Biological Processes	GO:0000904	cell morphogenesis involved in differentiation	530	3	1.852	0.4881	-1.035	0.948394	0.0230113	1	0.987518	1	daw; Ptp52F; Sox14	FBgn0031461; FBgn0034085; FBgn0005612
GO Biological Processes	GO:0045184	establishment of protein localization	534	3	1.852	0.4844	-1.046	0.950179	0.0221945	1	0.987878	1	SH3PX1; Snx21; TBC1D16	FBgn0040475; FBgn0031457; FBgn0032249
GO Biological Processes	GO:0008104	protein localization	776	5	3.086	0.5556	-0.848	0.950651	0.0219789	1	0.987878	1	Lsd-1; SH3PX1; Snx21; TBC1D16; Vinc	FBgn0039114; FBgn0040475; FBgn0031457; FBgn0032249; FBgn0004397
REACTOME pathway	R-DME-392499	Metabolism of proteins	1007	7	4.321	0.5994	-0.738	0.952346	0.0212054	1	0.988612	1	Sap-r; Tep2; Cp1; Act42A; Tep3; CG6218; Spn88Ea	FBgn0000416; FBgn0041182; FBgn0013770; FBgn0000043; FBgn0041181; FBgn0038321; FBgn0028984
GO Biological Processes	GO:0034622	cellular protein-containing complex assembly	552	3	1.852	0.4686	-1.094	0.957527	0.0188488	1	0.991725	1	Arpc3B; CG6999; Hsp83	FBgn0065032; FBgn0030085; FBgn0001233
GO Biological Processes	GO:0048699	generation of neurons	921	6	3.704	0.5617	-0.832	0.960474	0.0175142	1	0.993268	1	Akt1; daw; Ptp52F; Pvf3; Ror; Sox14	FBgn0010379; FBgn0031461; FBgn0034085; FBgn0085407; FBgn0010407; FBgn0005612
GO Biological Processes	GO:0070727	cellular macromolecule localization	693	4	2.469	0.4977	-1.007	0.962928	0.0164062	1	0.99505	1	Hsp83; Lsd-1; TBC1D16; Vinc	FBgn0001233; FBgn0039114; FBgn0032249; FBgn0004397
GO Biological Processes	GO:0048468	cell development	1612	12	7.407	0.6419	-0.64	0.968881	0.0137297	1	0.998174	1	Akt1; Buffy; C3G; daw; Hsp83; Hydr2; oys; Ptp52F; Pvf3; Rbp4; Ror; Sox14	FBgn0010379; FBgn0040491; FBgn0259228; FBgn0031461; FBgn0001233; FBgn0014906; FBgn0033476; FBgn0034085; FBgn0085407; FBgn0010258; FBgn0010407; FBgn0005612
REACTOME pathway	R-DME-73857	RNA Polymerase II Transcription	590	3	1.852	0.4384	-1.19	0.969851	0.0132951	1	0.998419	1	Hnf4; Zw; Akt1	FBgn0004914; FBgn0004057; FBgn0010379
GO Biological Processes	GO:0022008	neurogenesis	965	6	3.704	0.5361	-0.899	0.971493	0.0125605	1	0.999354	1	Akt1; daw; Ptp52F; Pvf3; Ror; Sox14	FBgn0010379; FBgn0031461; FBgn0034085; FBgn0085407; FBgn0010407; FBgn0005612
GO Biological Processes	GO:0006464	cellular protein modification process	1312	9	5.556	0.5915	-0.758	0.973061	0.0118599	1	0.999985	1	Akt1; CG10916; daw; Fdh; p38c; Pak3; Ptp52F; Ror; trbl	FBgn0010379; FBgn0034312; FBgn0031461; FBgn0011768; FBgn0267339; FBgn0044826; FBgn0034085; FBgn0010407; FBgn0028978
GO Biological Processes	GO:0034613	cellular protein localization	612	3	1.852	0.4227	-1.242	0.97536	0.0108349	1	1	1	Lsd-1; TBC1D16; Vinc	FBgn0039114; FBgn0032249; FBgn0004397
GO Biological Processes	GO:0007281	germ cell development	869	5	3.086	0.4961	-1.011	0.976146	0.0104852	1	1	1	Akt1; Hsp83; Hydr2; oys; Rbp4	FBgn0010379; FBgn0001233; FBgn0014906; FBgn0033476; FBgn0010258
REACTOME pathway	R-DME-74160	Gene expression (Transcription)	660	3	1.852	0.3919	-1.351	0.984262	0.00688931	1	1	1	Hnf4; Akt1; Zw	FBgn0004914; FBgn0010379; FBgn0004057
GO Biological Processes	GO:0000003	reproduction	1737	12	7.407	0.5957	-0.747	0.985899	0.00616761	1	1	1	Akt1; Buffy; Cerk; CG17919; EbpIII; Hsp83; Hydr2; Myo61F; Npc2b; oys; Rbp4; scaf	FBgn0010379; FBgn0040491; FBgn0037315; FBgn0037433; FBgn0011695; FBgn0001233; FBgn0014906; FBgn0010246; FBgn0038198; FBgn0033476; FBgn0010258; FBgn0033033
GO Biological Processes	GO:0022414	reproductive process	1520	10	6.173	0.5673	-0.818	0.986141	0.00606107	1	1	1	Akt1; Buffy; Cerk; EbpIII; Hsp83; Hydr2; Myo61F; oys; Rbp4; scaf	FBgn0010379; FBgn0040491; FBgn0037315; FBgn0011695; FBgn0001233; FBgn0014906; FBgn0010246; FBgn0033476; FBgn0010258; FBgn0033033
GO Biological Processes	GO:0007423	sensory organ development	548	2	1.235	0.3147	-1.668	0.988683	0.00494272	1	1	1	cbt; daw	FBgn0043364; FBgn0031461
GO Biological Processes	GO:0006355	regulation of transcription, DNA-templated	1137	6	3.704	0.455	-1.136	0.992725	0.00317102	1	1	1	cbt; CG4872; daw; Hnf4; Sox14; sug	FBgn0043364; FBgn0030799; FBgn0031461; FBgn0004914; FBgn0005612; FBgn0033782
GO Biological Processes	GO:0051252	regulation of RNA metabolic process	1266	7	4.321	0.4767	-1.069	0.993094	0.0030095	1	1	1	cbt; CG4872; CG6999; daw; Hnf4; Sox14; sug	FBgn0043364; FBgn0030799; FBgn0030085; FBgn0031461; FBgn0004914; FBgn0005612; FBgn0033782
GO Biological Processes	GO:0006396	RNA processing	621	2	1.235	0.2777	-1.848	0.994784	0.00227141	1	1	1	CG6999; Rbp4	FBgn0030085; FBgn0010258
GO Biological Processes	GO:0007276	gamete generation	1192	6	3.704	0.434	-1.204	0.995423	0.00199248	1	1	1	Akt1; Cerk; Hsp83; Hydr2; oys; Rbp4	FBgn0010379; FBgn0037315; FBgn0001233; FBgn0014906; FBgn0033476; FBgn0010258
GO Biological Processes	GO:0032504	multicellular organism reproduction	1569	9	5.556	0.4946	-1.016	0.995843	0.00180922	1	1	1	Akt1; Cerk; CG17919; EbpIII; Hsp83; Hydr2; Npc2b; oys; Rbp4	FBgn0010379; FBgn0037315; FBgn0037433; FBgn0011695; FBgn0001233; FBgn0014906; FBgn0038198; FBgn0033476; FBgn0010258
GO Biological Processes	GO:0010468	regulation of gene expression	1586	9	5.556	0.4893	-1.031	0.99636	0.00158384	1	1	1	cbt; CG4872; CG6999; daw; Hnf4; Hsp83; p38c; Sox14; sug	FBgn0043364; FBgn0030799; FBgn0030085; FBgn0031461; FBgn0004914; FBgn0001233; FBgn0267339; FBgn0005612; FBgn0033782
GO Biological Processes	GO:0006518	peptide metabolic process	955	4	2.469	0.3611	-1.47	0.996412	0.0015611	1	1	1	GstD1; GstD5; GstT4; PGRP-LC	FBgn0001149; FBgn0010041; FBgn0030484; FBgn0035976
GO Biological Processes	GO:0006351	transcription, DNA-templated	1236	6	3.704	0.4186	-1.256	0.996867	0.0013629	1	1	1	cbt; CG4872; daw; Hnf4; Sox14; sug	FBgn0043364; FBgn0030799; FBgn0031461; FBgn0004914; FBgn0005612; FBgn0033782
GO Biological Processes	GO:0048477	oogenesis	727	2	1.235	0.2372	-2.076	0.998351	0.000716645	1	1	1	Akt1; Hsp83	FBgn0010379; FBgn0001233
GO Biological Processes	GO:0009058	biosynthetic process	2914	19	11.728	0.5622	-0.831	0.999225	0.00033675	1	1	1	Ac78C; AcCoAS; cbt; CG10621; CG33502; CG4872; CG5144; Coq9; daw; Dhap-at; FASN1; Got2; Hmgs; Hnf4; mino; Npc2b; PGRP-LC; Sox14; sug	FBgn0024150; FBgn0012034; FBgn0043364; FBgn0032726; FBgn0053502; FBgn0030799; FBgn0035957; FBgn0050493; FBgn0031461; FBgn0040212; FBgn0283427; FBgn0001125; FBgn0010611; FBgn0004914; FBgn0027579; FBgn0038198; FBgn0035976; FBgn0005612; FBgn0033782
GO Biological Processes	GO:0007292	female gamete generation	827	2	1.235	0.2085	-2.262	0.999458	0.000235584	1	1	1	Akt1; Hsp83	FBgn0010379; FBgn0001233
GO Biological Processes	GO:0016070	RNA metabolic process	1920	9	5.556	0.4042	-1.307	0.99978	9.53405e-05	1	1	1	cbt; CG4872; CG6999; daw; Hnf4; mino; Rbp4; Sox14; sug	FBgn0043364; FBgn0030799; FBgn0030085; FBgn0031461; FBgn0004914; FBgn0027579; FBgn0010258; FBgn0005612; FBgn0033782
GO Biological Processes	GO:0006807	nitrogen compound metabolic process	5312	40	24.691	0.6493	-0.623	0.999895	4.57322e-05	1	1	1	Ac78C; AcCoAS; Akt1; cbt; Cerk; CG10621; CG10916; CG3348; CG4872; CG5144; CG6999; CG7860; Cp1; Cul6; daw; Dip-B; Fdh; Got2; GstD1; GstD5; GstT4; Hmgs; Hnf4; Meltrin; mino; modSP; p38c; Pak3; PGRP-LC; PGRP-LD; Ptp52F; Rbp4; Ror; Sap-r; scaf; Skeletor; Sox14; Spn88Ea; sug; trbl	FBgn0024150; FBgn0012034; FBgn0010379; FBgn0043364; FBgn0037315; FBgn0032726; FBgn0034312; FBgn0040609; FBgn0030799; FBgn0035957; FBgn0030085; FBgn0030653; FBgn0013770; FBgn0036332; FBgn0031461; FBgn0000454; FBgn0011768; FBgn0001125; FBgn0001149; FBgn0010041; FBgn0030484; FBgn0010611; FBgn0004914; FBgn0265140; FBgn0027579; FBgn0051217; FBgn0267339; FBgn0044826; FBgn0035976; FBgn0260458; FBgn00340…
GO Biological Processes	GO:0006139	nucleobase-containing compound metabolic process	2420	12	7.407	0.4275	-1.226	0.99993	3.02518e-05	1	1	1	Ac78C; AcCoAS; cbt; CG4872; CG6999; daw; Hmgs; Hnf4; mino; Rbp4; Sox14; sug	FBgn0024150; FBgn0012034; FBgn0043364; FBgn0030799; FBgn0030085; FBgn0031461; FBgn0010611; FBgn0004914; FBgn0027579; FBgn0010258; FBgn0005612; FBgn0033782
GO Biological Processes	GO:0019538	protein metabolic process	2919	16	9.877	0.4726	-1.081	0.999946	2.36671e-05	1	1	1	Akt1; CG10916; Cp1; Cul6; daw; Dip-B; Fdh; Meltrin; modSP; p38c; Pak3; Ptp52F; Ror; scaf; Spn88Ea; trbl	FBgn0010379; FBgn0034312; FBgn0013770; FBgn0036332; FBgn0031461; FBgn0000454; FBgn0011768; FBgn0265140; FBgn0051217; FBgn0267339; FBgn0044826; FBgn0034085; FBgn0010407; FBgn0033033; FBgn0028984; FBgn0028978
GO Biological Processes	GO:0010467	gene expression	2792	10	6.173	0.3088	-1.695	1	6.49109e-08	1	1	1	cbt; CG4872; CG6999; daw; Hnf4; Hsp83; p38c; Rbp4; Sox14; sug	FBgn0043364; FBgn0030799; FBgn0030085; FBgn0031461; FBgn0004914; FBgn0001233; FBgn0267339; FBgn0010258; FBgn0005612; FBgn0033782
